# Supplementary material for: Mutations outside the MR1 antigen binding groove differentially inhibit presentation of exogenous antigens
Source: J Biol Chem. 2026 Feb 26;302(4):111317. doi: 10.1016/j.jbc.2026.111317 (PMC13022675; doi:10.1016/j.jbc.2026.111317)
Supplement: Supplementary Material 2 [file mmc2.xlsx]

## Sheet: db.peptides
Peptide	-10LgP	Mass	Tag Length	CAA (%)	Length	Delta RT	MS2 Correlation	ppm	m/z	z	RT	Area MUT 129	Area MUT 131	Area MUT 191	Scan	Source File	#Feature	#Feature MUT 129	#Feature MUT 131	#Feature MUT 191	Accession	PTM	AScore	Positional Confidence	tag(>=0.0%)	Found By
A(+42.01)AAAAAAAAAGAAGGR	32.6	1239.63	16	25	16	-6.7158	0.58	1.3	620.824	2	43.9452	605			101814	22-1102-MR1_CHAP_42_TD-MUT-129-D6.wiff	1	1	0	0	Q86U42-2|PABP2_HUMAN:Q86U42|PABP2_HUMAN	Acetylation (N-term)	A1:Acetylation (N-term):1000.00	0 0 0 0 48 48 61 0 0 0 0 0 0 0 0 5	A(+42.01)AAAAAAAAAGAAGGR	DB Search
A(+42.01)AAAASHLNLDALR	49.75	1434.76	14	64.3	14	1.4514	0.75	-3.4	718.393	2	43.4115			184000	95441	23-0922-MUT-191-MR1-TD-D6.wiff	2	0	0	2	Q13049|TRI32_HUMAN	Acetylation (N-term)	A1:Acetylation (N-term):1000.00	1 1 5 11 17 8 8 9 1 1 2 2 1 2	A(+42.01)AAAASHLNLDALR	DB Search
A(+42.01)AAAVVEFQR	39.33	1102.58	10	60	10	-6.8383	0.69	-1.2	552.302	2	38.2088				91116	23-0922-MUT-191-MR1-TD-D6.wiff	0	0	0	0	O00231-2|PSD11_HUMAN:O00231|PSD11_HUMAN	Acetylation (N-term)	A1:Acetylation (N-term):1000.00	5 0 0 67 95 42 25 0 0 5	A(+42.01)AAAVVEFQR	DB Search
A(+42.01)AAYLDPNLNHTPNSSTK	49.75	1954.94	18	16.7	18	0.8705	0.43	11.9	978.5	2	31.4449		337	533	85430	23-0922-MUT-191-MR1-TD-D6.wiff	2	0	1	1	Q05397-5|FAK1_HUMAN:Q05397-7|FAK1_HUMAN:Q05397|FAK1_HUMAN	Acetylation (N-term)	A1:Acetylation (N-term):1000.00	0 0 28 32 0 0 0 0 0 0 0 9 0 0 0 0 0 0	A(+42.01)AAYLDPNLNHTPNSSTK	DB Search
A(+42.01)AEADGPLKR	37.15	1068.56	10	80	10	-0.3401	0.81	-2.5	535.284	2	19.0049				80796	22-1102-MR1_CHAP_42_TD-MUT-129-D6.wiff	0	0	0	0	O75352-2|MPU1_HUMAN:O75352|MPU1_HUMAN	Acetylation (N-term)	A1:Acetylation (N-term):1000.00	5 10 41 31 31 12 0 0 9 5	A(+42.01)AEADGPLKR	DB Search
A(+42.01)AETQTLNFGPEWLR	49.6	1773.87	15	46.7	15	-1.452	0.63	6.3	887.958	2	69.8399			2650	117783	23-0922-MUT-191-MR1-TD-D6.wiff	1	0	0	1	Q6Y7W6-3|PERQ2_HUMAN:Q6Y7W6|PERQ2_HUMAN:Q6Y7W6-5|PERQ2_HUMAN:Q6Y7W6-4|PERQ2_HUMAN	Acetylation (N-term)	A1:Acetylation (N-term):1000.00	0 0 0 6 0 13 24 26 26 24 0 0 0 0 5	A(+42.01)AETQTLNFGPEWLR	DB Search
A(+42.01)AGTAAALAFLSQESR	32.84	1604.82	16	50	16	-10.3535	0.55	1.5	803.416	2	83.299				134457	22-1102-MR1_CHAP_42_TD-MUT-129-D6.wiff	0	0	0	0	O75607|NPM3_HUMAN	Acetylation (N-term)	A1:Acetylation (N-term):1000.00	0 0 0 0 17 21 20 20 31 15 11 0 0 0 0 5	A(+42.01)AGTAAALAFLSQESR	DB Search
A(+42.01)AGTLYTYPENWR	39.26	1582.74	13	69.2	13	-2.7854	0.6	4.6	792.392	2	50.7493			2290	101390	23-0922-MUT-191-MR1-TD-D6.wiff	1	0	0	1	P26641|EF1G_HUMAN	Acetylation (N-term)	A1:Acetylation (N-term):1000.00	0 0 0 0 41 32 30 30 23 23 15 12 5	A(+42.01)AGTLYTYPENWR	DB Search
A(+42.01)ALDSLSLFTSLGLSEQK	49.75	1921	18	77.8	18	7.6903	0.68	7.6	961.529	2	98.9075	2050	2380	4920	142206	23-0922-MUT-191-MR1-TD-D6.wiff	3	1	1	1	P47897-2|SYQ_HUMAN:P47897|SYQ_HUMAN	Acetylation (N-term)	A1:Acetylation (N-term):1000.00	0 0 32 23 23 22 26 40 46 13 13 16 24 24 26 16 0 0	A(+42.01)ALDSLSLFTSLGLSEQK	DB Search
A(+42.01)ALGPSSQNVTEYVVR	28.65	1731.88	16	37.5	16	-5.6575	0.62	-1.4	866.95	2	54.4705				109615	22-1102-MR1_CHAP_42_TD-MUT-131-D6.wiff	0	0	0	0	P35269|T2FA_HUMAN	Acetylation (N-term)	A1:Acetylation (N-term):1000.00	0 0 0 62 15 15 19 19 0 0 0 0 0 0 0 5	A(+42.01)ALGPSSQNVTEYVVR	DB Search
A(+42.01)ALVLEDGSVLR	49.75	1283.71	12	83.3	12	-6.3314	0.72	-4.8	642.867	2	64.7836			11100	113525	23-0922-MUT-191-MR1-TD-D6.wiff	1	0	0	1	P27708|PYR1_HUMAN	Acetylation (N-term)	A1:Acetylation (N-term):1000.00	0 0 10 42 40 26 26 5 5 5 5 5	A(+42.01)ALVLEDGSVLR	DB Search
A(+42.01)APVVAPPGVVVSR	49.02	1359.79	14	50	14	-7.7208	0.74	-1.3	680.909	2	39.0821	1260		8470	91845	23-0922-MUT-191-MR1-TD-D6.wiff	2	1	0	1	Q13144|EI2BE_HUMAN	Acetylation (N-term)	A1:Acetylation (N-term):1000.00	0 0 0 10 35 45 6 0 0 0 0 2 2 2	A(+42.01)APVVAPPGVVVSR	DB Search
A(+42.01)ASAAAAELQASGGPR	49.63	1468.73	16	62.5	16	-2.519	0.77	-1.2	735.379	2	31.6259				85588	23-0922-MUT-191-MR1-TD-D6.wiff	0	0	0	0	Q9HCN4|GPN1_HUMAN	Acetylation (N-term)	A1:Acetylation (N-term):1000.00	0 0 0 5 40 79 33 33 37 37 19 7 7 0 0 0	A(+42.01)ASAAAAELQASGGPR	DB Search
A(+42.01)ASAAAASAAAASAASGSPGPGEGSAGGEK	49.75	2428.11	30	33.3	30	-4.2458	0.72	8.9	810.395	3	31.159			2390	85188	23-0922-MUT-191-MR1-TD-D6.wiff	1	0	0	1	Q13263-2|TIF1B_HUMAN:Q13263|TIF1B_HUMAN	Acetylation (N-term)	A1:Acetylation (N-term):1000.00	0 0 0 0 61 53 50 10 0 0 0 0 0 5 0 0 0 0 13 13 0 0 0 10 10 12 0 0 0 0	A(+42.01)ASAAAASAAAASAASGSPGPGEGSAGGEK	DB Search
A(+42.01)ASAAAASAAAASAASGSPGPGEGSAGGEKR	43.72	2584.21	31	45.2	31	N/A	NaN	6.7	862.417	3	36.1967	612	1190		95316	22-1102-MR1_CHAP_42_TD-MUT-129-D6.wiff	2	1	1	0	Q13263-2|TIF1B_HUMAN:Q13263|TIF1B_HUMAN	Acetylation (N-term)	A1:Acetylation (N-term):1000.00	0 0 6 39 40 24 37 7 0 0 0 0 0 0 0 12 7 7 12 12 0 0 7 0 0 0 0 0 0 3 3	A(+42.01)ASAAAASAAAASAASGSPGPGEGSAGGEKR	DB Search
A(+42.01)ASALYAC(+57.02)TK	34.8	1096.52	10	60	10	-7.8665	0.82	1.7	549.269	2	32.9737	500			92696	22-1102-MR1_CHAP_42_TD-MUT-129-D6.wiff	1	1	0	0	Q5HYJ3-3|FA76B_HUMAN:Q5HYJ3|FA76B_HUMAN:Q5HYJ3-2|FA76B_HUMAN	Acetylation (N-term);Carbamidomethylation	A1:Acetylation (N-term):1000.00;C8:Carbamidomethylation:1000.00	0 0 38 51 92 73 35 12 0 0	A(+42.01)ASALYAC(+57.02)TK	DB Search
A(+42.01)AVAVAVR	23.14	797.476	8	100	8	-4.2967	0.83	-0.1	798.493	1	23.8874			4880	78955	23-0922-MUT-191-MR1-TD-D6.wiff	1	0	0	1	Q9UI10-3|EI2BD_HUMAN:Q9UI10|EI2BD_HUMAN	Acetylation (N-term)	A1:Acetylation (N-term):1000.00	3 3 4 40 41 32 4 5	A(+42.01)AVAVAVR	DB Search
A(+42.01)AVPELLQQQEEDR	49.75	1666.82	14	57.1	14	-2.0569	0.8	7.2	834.432	2	48.9382			8150	100001	23-0922-MUT-191-MR1-TD-D6.wiff	1	0	0	1	Q9Y5X3-2|SNX5_HUMAN:Q9Y5X3|SNX5_HUMAN	Acetylation (N-term)	A1:Acetylation (N-term):1000.00	0 0 10 0 0 10 16 7 3 3 3 2 0 0	A(+42.01)AVPELLQQQEEDR	DB Search
A(+42.01)AVPELLQQQEEDRSK	43.72	1881.94	16	62.5	16	-3.6143	0.53	8.2	941.987	2	51.6841	1290	2610		108141	22-1102-MR1_CHAP_42_TD-MUT-129-D6.wiff	2	1	1	0	Q9Y5X3-2|SNX5_HUMAN:Q9Y5X3|SNX5_HUMAN	Acetylation (N-term)	A1:Acetylation (N-term):1000.00	0 0 24 0 0 14 36 20 12 12 12 12 20 0 0 5	A(+42.01)AVPELLQQQEEDRSK	DB Search
A(+42.01)AVQAAEVKVDGSEPK	43.72	1639.84	16	62.5	16	-1.6768	0.54	5.3	820.932	2	34.1429	678	592		93679	22-1102-MR1_CHAP_42_TD-MUT-129-D6.wiff	2	1	1	0	Q15046|SYK_HUMAN	Acetylation (N-term)	A1:Acetylation (N-term):1000.00	0 0 0 13 18 6 5 5 3 7 2 0 0 0 2 2	A(+42.01)AVQAAEVKVDGSEPK	DB Search
A(+42.01)C(+57.02)ARPLISVYSEK	43.72	1534.78	13	53.8	13	-0.1359	0.78	4.1	768.401	2	44.5664	4720	4820		102312	22-1102-MR1_CHAP_42_TD-MUT-129-D6.wiff	2	1	1	0	P36578|RL4_HUMAN	Acetylation (N-term);Carbamidomethylation	A1:Acetylation (N-term):1000.00;C2:Carbamidomethylation:1000.00	0 0 1 1 0 0 2 6 7 5 4 4 5	A(+42.01)C(+57.02)ARPLISVYSEK	DB Search
A(+42.01)C(+57.02)ARPLISVYSEKGESSGK	43.72	2080.03	19	57.9	19	1.8403	0.83	1.4	694.35	3	36.4089	7940	10700		95560	22-1102-MR1_CHAP_42_TD-MUT-129-D6.wiff	2	1	1	0	P36578|RL4_HUMAN	Acetylation (N-term);Carbamidomethylation	A1:Acetylation (N-term):1000.00;C2:Carbamidomethylation:1000.00	0 0 1 1 2 2 9 9 17 16 5 5 8 1 1 2 2 0 0	A(+42.01)C(+57.02)ARPLISVYSEKGESSGK	DB Search
A(+42.01)C(+57.02)PLDQAIGLLVAIFHK	49.73	1907.03	17	58.8	17	13.9339	0.57	3	954.539	2	111.228			1980	152557	23-0922-MUT-191-MR1-TD-D6.wiff	1	0	0	1	P06703|S10A6_HUMAN	Acetylation (N-term);Carbamidomethylation	A1:Acetylation (N-term):1000.00;C2:Carbamidomethylation:1000.00	0 0 9 0 6 5 5 14 0 0 9 13 12 12 17 0 0	A(+42.01)C(+57.02)PLDQAIGLLVAIFHK	DB Search
A(+42.01)DAASQVLLGSGLTILSQPLMYVK	49.58	2516.36	24	37.5	24	20.8312	0.79	11.1	839.812	3	107.615			1580	149399	23-0922-MUT-191-MR1-TD-D6.wiff	1	0	0	1	Q9Y6C9|MTCH2_HUMAN	Acetylation (N-term)	A1:Acetylation (N-term):1000.00	0 0 25 41 0 0 0 13 0 0 0 0 0 26 26 42 9 9 0 0 0 0 0 5	A(+42.01)DAASQVLLGSGLTILSQPLMYVK	DB Search
A(+42.01)DQLTEEQIAEFK	49.75	1562.75	13	84.6	13	-5.5767	0.69	-0.3	782.39	2	47.2827			11000	98631	23-0922-MUT-191-MR1-TD-D6.wiff	1	0	0	1	P62158|CALM_HUMAN	Acetylation (N-term)	A1:Acetylation (N-term):1000.00	5 15 59 42 37 29 20 19 18 45 36 0 0	A(+42.01)DQLTEEQIAEFK	DB Search
A(+42.01)EEGIAAGGVM(+15.99)DVNTALQEVLK	49.75	2272.13	22	54.5	22	9.9652	0.72	1.4	758.393	3	86.5374	6540	556	13600	132012	23-0922-MUT-191-MR1-TD-D6.wiff	6	3	1	2	P25398|RS12_HUMAN	Acetylation (N-term);Oxidation (M)	A1:Acetylation (N-term):1000.00;M11:Oxidation (M):1000.00	0 0 9 50 29 29 0 0 0 0 0 0 7 19 19 16 16 15 9 9 0 0	A(+42.01)EEGIAAGGVM(+15.99)DVNTALQEVLK	DB Search
A(+42.01)EEGIAAGGVMDVNTALQEVLK	49.75	2256.13	22	81.8	22	3.1178	0.53	13	1129.1	2	92.3844	4260	2480	40400	136617	23-0922-MUT-191-MR1-TD-D6.wiff	4	1	1	2	P25398|RS12_HUMAN	Acetylation (N-term)	A1:Acetylation (N-term):1000.00	0 0 19 49 85 36 8 6 6 8 5 5 11 8 8 9 11 9 6 4 0 0	A(+42.01)EEGIAAGGVMDVNTALQEVLK	DB Search
A(+42.01)EYLASIFGTEKDKVNC(+57.02)SFYFK	43.72	2658.27	22	31.8	22	-0.7714	0.53	6.7	887.102	3	95.7196	3990	3630		144783	22-1102-MR1_CHAP_42_TD-MUT-129-D6.wiff	2	1	1	0	Q01081|U2AF1_HUMAN:Q8WU68-3|U2AF4_HUMAN:Q01081-2|U2AF1_HUMAN:P0DN76|U2AF5_HUMAN:Q8WU68|U2AF4_HUMAN	Acetylation (N-term);Carbamidomethylation	A1:Acetylation (N-term):1000.00;C17:Carbamidomethylation:1000.00	0 0 12 35 6 0 0 0 0 0 0 7 4 4 7 0 0 0 0 0 0 0	A(+42.01)EYLASIFGTEKDKVNC(+57.02)SFYFK	DB Search
A(+42.01)FKDTGKTPVEPEVAIHR	43.72	2036.07	18	77.8	18	-0.7677	0.67	0	510.025	4	34.1506	3600			93751	22-1102-MR1_CHAP_42_TD-MUT-129-D6.wiff	1	1	0	0	P60866-2|RS20_HUMAN:P60866|RS20_HUMAN	Acetylation (N-term)	A1:Acetylation (N-term):1000.00	0 0 0 0 6 5 5 15 3 3 13 17 17 73 34 14 13 5	A(+42.01)FKDTGKTPVEPEVAIHR	DB Search
A(+42.01)FLDNPTIILAHIR	36.8	1634.91	14	57.1	14	-10.1769	0.64	-0.6	818.468	2	94.8277		214		143201	22-1102-MR1_CHAP_42_TD-MUT-131-D6.wiff	1	0	1	0	Q9BPZ7-2|SIN1_HUMAN:Q9BPZ7-5|SIN1_HUMAN:Q9BPZ7|SIN1_HUMAN:Q9BPZ7-6|SIN1_HUMAN:Q9BPZ7-3|SIN1_HUMAN	Acetylation (N-term)	A1:Acetylation (N-term):1000.00	0 0 9 30 30 20 20 23 10 10 0 0 0 0	A(+42.01)FLDNPTIILAHIR	DB Search
A(+42.01)GD(+21.98)RASGLSAGER	41.34	1309.6	13	46.2	13	1.9062	0.55	6.3	655.814	2	19.4049	225000	255000	314000	80389	22-1102-MR1_CHAP_42_TD-MUT-131-D6.wiff	4	2	1	1	Q86SQ6-1|AGRA1_HUMAN	Acetylation (N-term);Sodium adduct	A1:Acetylation (N-term):1000.00;D3:Sodium adduct:71.36	5 0 0 0 63 64 17 0 0 6 1 0 5	A(+42.01)GD(+21.98)RASGLSAGER	DB Search
A(+42.01)GGEAGVTLGQPHLSR	49.75	1590.81	16	75	16	-1.0447	0.73	-0.9	796.422	2	23.9902		500	1960	79080	23-0922-MUT-191-MR1-TD-D6.wiff	2	0	1	1	Q2VIR3-2|IF2GL_HUMAN:Q2VIR3|IF2GL_HUMAN:P41091|IF2G_HUMAN	Acetylation (N-term)	A1:Acetylation (N-term):1000.00	0 0 3 16 13 13 11 14 14 7 7 0 0 5 7 5	A(+42.01)GGEAGVTLGQPHLSR	DB Search
A(+42.01)GLNSLEAVKR	25.54	1198.67	11	54.5	11	-0.9235	0.71	1.4	600.342	2	36.6142	480			95733	22-1102-MR1_CHAP_42_TD-MUT-129-D6.wiff	1	1	0	0	P67936|TPM4_HUMAN	Acetylation (N-term)	A1:Acetylation (N-term):1000.00	5 0 2 15 15 14 14 0 0 0 0	A(+42.01)GLNSLEAVKR	DB Search
A(+42.01)QQAADKYLYVDKNFINNPLAQADWAAK	40.51	3207.6	28	35.7	28	0.0124	0.39	11.5	1070.22	3	76.7268	2650			128897	22-1102-MR1_CHAP_42_TD-MUT-129-D6.wiff	1	1	0	0	P35579|MYH9_HUMAN	Acetylation (N-term)	A1:Acetylation (N-term):1000.00	0 0 0 0 0 15 0 0 0 0 0 13 0 0 0 7 9 0 0 0 19 26 26 22 0 0 5 5	A(+42.01)QQAADKYLYVDKNFINNPLAQADWAAK	DB Search
A(+42.01)QRAGPRASR	22.19	1110.6	10	50	10	1.3528	0.41	7.4	556.315	2	18.6339		12200		79741	22-1102-MR1_CHAP_42_TD-MUT-131-D6.wiff	1	0	1	0	P0DMU3|F231L_HUMAN:P0DMU4|F231A_HUMAN:P0DMU5|F231C_HUMAN	Acetylation (N-term)	A1:Acetylation (N-term):1000.00	0 0 8 29 29 7 0 0 0 2	A(+42.01)QRAGPRASR	DB Search
A(+42.01)SASYHISNLLEK	42.09	1473.75	13	53.8	13	-2.5804	0.63	-12.1	737.881	2	38.2596				91163	23-0922-MUT-191-MR1-TD-D6.wiff	0	0	0	0	Q86VP6-2|CAND1_HUMAN:Q86VP6|CAND1_HUMAN	Acetylation (N-term)	A1:Acetylation (N-term):1000.00	0 0 0 5 6 8 7 0 0 0 7 7 5	A(+42.01)SASYHISNLLEK	DB Search
A(+42.01)SC(+57.02)ASIDIEDATQHLR	49.75	1827.84	16	75	16	6.9403	0.63	11	914.95	2	45.7889	944	860	13000	97399	23-0922-MUT-191-MR1-TD-D6.wiff	3	1	1	1	Q6P2E9|EDC4_HUMAN	Acetylation (N-term);Carbamidomethylation	A1:Acetylation (N-term):1000.00;C3:Carbamidomethylation:1000.00	0 0 9 25 10 6 26 26 38 38 11 11 13 0 0 4	A(+42.01)SC(+57.02)ASIDIEDATQHLR	DB Search
A(+42.01)SGADSKGDDLSTAILK	49.75	1689.84	17	70.6	17	-3.0579	0.64	9.4	845.947	2	29.1803	1820	4960	4060	83539	23-0922-MUT-191-MR1-TD-D6.wiff	3	1	1	1	P55072|TERA_HUMAN	Acetylation (N-term)	A1:Acetylation (N-term):1000.00	3 1 1 3 4 4 4 2 3 3 3 1 0 0 4 5 5	A(+42.01)SGADSKGDDLSTAILK	DB Search
A(+42.01)SGILVNVK	46.39	941.555	9	77.8	9	-3.361	0.71	-12.4	471.785	2	36.4417			3190	89751	23-0922-MUT-191-MR1-TD-D6.wiff	1	0	0	1	Q9C035-5|TRIM5_HUMAN:Q9C035-3|TRIM5_HUMAN:Q9C035-4|TRIM5_HUMAN:Q9C035|TRIM5_HUMAN:Q9C035-2|TRIM5_HUMAN:Q9C035-6|TRIM5_HUMAN	Acetylation (N-term)	A1:Acetylation (N-term):1000.00	5 29 21 21 34 31 0 0 5	A(+42.01)SGILVNVK	DB Search
A(+42.01)SLLKVDQEVK	27.91	1270.71	11	45.5	11	0.3659	0.58	-6	636.363	2	43.8047		539		100852	22-1102-MR1_CHAP_42_TD-MUT-131-D6.wiff	1	0	1	0	P61289-2|PSME3_HUMAN	Acetylation (N-term)	A1:Acetylation (N-term):1000.00	0 0 0 8 11 11 4 0 0 0 2	A(+42.01)SLLKVDQEVK	DB Search
A(+42.01)SLSLAPVNIFK	36.33	1300.74	12	33.3	12	-13.0811	0.75	-3.8	651.383	2	74.5895			3780	121802	23-0922-MUT-191-MR1-TD-D6.wiff	1	0	0	1	P78371|TCPB_HUMAN	Acetylation (N-term)	A1:Acetylation (N-term):1000.00	0 0 15 31 31 42 0 0 0 0 0 0	A(+42.01)SLSLAPVNIFK	DB Search
A(+42.01)SVSELAC(+57.02)IYSALILHDDEVTVTEDKINALIK	41.63	3571.83	32	43.8	32	N/A	NaN	7.6	893.977	4	107.314	5870	5040		153341	22-1102-MR1_CHAP_42_TD-MUT-131-D6.wiff	2	1	1	0	P05386|RLA1_HUMAN	Acetylation (N-term);Carbamidomethylation	A1:Acetylation (N-term):1000.00;C8:Carbamidomethylation:1000.00	0 0 31 33 0 0 0 0 9 21 0 0 0 0 0 0 0 0 0 0 15 19 7 7 15 22 17 0 0 8 8 5	A(+42.01)SVSELAC(+57.02)IYSALILHDDEVTVTEDKINALIK	DB Search
A(+42.01)TAEVLNIGKK	33.7	1184.68	11	45.5	11	-1.3564	0.59	0.2	593.346	2	39.4552		326		98123	22-1102-MR1_CHAP_42_TD-MUT-129-D6.wiff	1	0	1	0	P22234-2|PUR6_HUMAN:P22234|PUR6_HUMAN	Acetylation (N-term)	A1:Acetylation (N-term):1000.00	0 0 11 11 13 6 0 0 0 0 2	A(+42.01)TAEVLNIGKK	DB Search
A(+42.01)TLSLTVNSGDPPLGALLAVEHVK	49.75	2443.33	24	33.3	24	-3.4772	0.2	7.5	815.468	3	82.0654			1920	128143	23-0922-MUT-191-MR1-TD-D6.wiff	1	0	0	1	P07814|SYEP_HUMAN	Acetylation (N-term)	A1:Acetylation (N-term):1000.00	0 0 8 0 0 0 0 0 0 0 0 13 4 0 0 0 11 12 12 11 0 0 0 4	A(+42.01)TLSLTVNSGDPPLGALLAVEHVK	DB Search
A(+42.01)TQVEPLLPGGATLLQAEEHGGLVR	49.75	2597.38	25	28	25	-5.4267	0.46	6.6	866.818	3	69.9682			2100	117884	23-0922-MUT-191-MR1-TD-D6.wiff	1	0	0	1	Q6PKG0|LARP1_HUMAN	Acetylation (N-term)	A1:Acetylation (N-term):1000.00	0 0 0 30 6 0 0 0 0 0 0 0 0 0 12 0 0 10 9 9 0 0 0 0 5	A(+42.01)TQVEPLLPGGATLLQAEEHGGLVR	DB Search
A(+42.01)TVTATTKVPEIR	43.72	1427.8	13	53.8	13	-1.7091	0.76	8.3	714.912	2	36.5575	2360	3620		95677	22-1102-MR1_CHAP_42_TD-MUT-129-D6.wiff	2	1	1	0	Q9Y230|RUVB2_HUMAN	Acetylation (N-term)	A1:Acetylation (N-term):1000.00	0 0 5 19 16 9 7 7 10 0 0 1 1	A(+42.01)TVTATTKVPEIR	DB Search
A(+42.01)VLLETTLGDVVIDLYTEERPR	34.95	2543.35	22	40.9	22	8.5728	0.48	0.8	848.795	3	111.48		111		156824	22-1102-MR1_CHAP_42_TD-MUT-131-D6.wiff	1	0	1	0	Q8WUA2|PPIL4_HUMAN	Acetylation (N-term)	A1:Acetylation (N-term):1000.00	0 0 22 28 6 0 0 0 0 0 5 0 0 3 3 0 0 0 0 4 4 5	A(+42.01)VLLETTLGDVVIDLYTEERPR	DB Search
A(+42.01)VPPTYADLGK	42.05	1172.61	11	45.5	11	-7.3614	0.78	-5.4	587.308	2	43.2072	2620			101719	22-1102-MR1_CHAP_42_TD-MUT-129-D6.wiff	1	1	0	0	P21796|VDAC1_HUMAN	Acetylation (N-term)	A1:Acetylation (N-term):1000.00	0 0 63 9 0 0 16 19 7 0 0	A(+42.01)VPPTYADLGK	DB Search
A(+42.01)VQLLES(+79.97)GGGLVQPGGSLR	25.58	1958.98	19	47.4	19	-0.5566	0.45	3.9	980.507	2	62.2967			3160	116043	22-1102-MR1_CHAP_42_TD-MUT-131-D6.wiff	1	0	0	1	P01775|HV314_HUMAN	Acetylation (N-term);Phosphorylation (STY)	A1:Acetylation (N-term):1000.00;S7:Phosphorylation (STY):29.74	0 0 0 0 0 0 0 0 0 0 8 13 19 19 4 4 4 4 5	A(+42.01)VQLLES(+79.97)GGGLVQPGGSLR	DB Search
AAAAAAAAAPAAAATAPTTAATTAATAAQ	37.91	2367.2	29	44.8	29	4.6864	0.69	5.5	790.079	3	39.0667	1080	2090		97760	22-1102-MR1_CHAP_42_TD-MUT-129-D6.wiff	2	1	1	0	P37108|SRP14_HUMAN			0 0 14 56 58 69 84 93 47 0 0 0 0 0 9 17 0 0 0 0 0 0 0 15 15 0 0 7 5	AAAAAAAAAPAAAATAPTTAATTAATAAQ	DB Search
AAAAAS(+79.97)HLNLDALR	21.4	1472.71	14	21.4	14	62.6534	0.22	10.4	737.381	2	90.9937				135575	23-0922-MUT-191-MR1-TD-D6.wiff	0	0	0	0	Q13049|TRI32_HUMAN	Phosphorylation (STY)	S6:Phosphorylation (STY):1000.00	0 0 0 0 0 0 0 6 16 0 0 0 0 5	AAAAAS(+79.97)HLNLDALR	DB Search
AAADTLQGPMQAAYR	49.75	1562.75	15	60	15	-0.181	0.87	3.1	782.395	2	23.7722			2430	78798	23-0922-MUT-191-MR1-TD-D6.wiff	1	0	0	1	Q6P2E9|EDC4_HUMAN:Q6P2E9-2|EDC4_HUMAN			0 0 0 0 10 36 73 37 3 3 8 5 0 0 5	AAADTLQGPMQAAYR	DB Search
AAAIGIDLGTTYSC(+57.02)VGVFQHGK	49.75	2264.13	22	45.5	22	-0.3077	0.52	-11.1	755.717	3	49.1726			5060	100237	23-0922-MUT-191-MR1-TD-D6.wiff	1	0	0	1	P0DMV8-2|HS71A_HUMAN:P0DMV9|HS71B_HUMAN:P0DMV8|HS71A_HUMAN	Carbamidomethylation	C14:Carbamidomethylation:1000.00	0 0 13 0 0 0 26 0 0 12 0 0 12 12 16 15 15 13 13 0 0 0	AAAIGIDLGTTYSC(+57.02)VGVFQHGK	DB Search
AAC(+57.02)ILTSQTLMR	43.79	1363.7	12	41.7	12	0.199	0.73	-8	682.858	2	30.7734			3850	84870	23-0922-MUT-191-MR1-TD-D6.wiff	1	0	0	1	Q9P265|DIP2B_HUMAN	Carbamidomethylation	C3:Carbamidomethylation:1000.00	0 0 16 31 65 39 0 0 7 0 0 0	AAC(+57.02)ILTSQTLMR	DB Search
AAEC(+57.02)NIVVTQPR	43.15	1356.68	12	83.3	12	0.0362	0.8	-8.8	679.342	2	19.9292				81577	22-1102-MR1_CHAP_42_TD-MUT-129-D6.wiff	0	0	0	0	Q08211|DHX9_HUMAN	Carbamidomethylation	C4:Carbamidomethylation:1000.00	0 0 9 19 17 17 29 29 12 12 10 5	AAEC(+57.02)NIVVTQPR	DB Search
AAFALGGLGSGFASNR	49.75	1494.76	16	75	16	-0.1408	0.75	2.4	748.397	2	46.1971			25300	97733	23-0922-MUT-191-MR1-TD-D6.wiff	1	0	0	1	P27708|PYR1_HUMAN			0 0 5 25 58 46 14 14 27 17 0 0 5 3 3 5	AAFALGGLGSGFASNR	DB Search
AAFLGC(+57.02)LTDVR	47.2	1221.62	11	90.9	11	-1.7923	0.65	-10.9	611.817	2	40.5608				93076	23-0922-MUT-191-MR1-TD-D6.wiff	0	0	0	0	Q9UID3|VPS51_HUMAN:Q9UID3-2|VPS51_HUMAN	Carbamidomethylation	C6:Carbamidomethylation:1000.00	4 4 12 12 14 11 11 7 0 8 5	AAFLGC(+57.02)LTDVR	DB Search
AAFQIISQVISEATEQVLATTVGK	41.64	2503.35	24	54.2	24	2.9077	0.57	7.1	835.475	3	110.64		328	1260	151979	23-0922-MUT-191-MR1-TD-D6.wiff	2	0	1	1	Q92667|AKAP1_HUMAN:Q92667-2|AKAP1_HUMAN			0 0 0 0 24 24 23 23 35 0 0 0 0 22 22 37 37 31 21 15 15 0 0 0	AAFQIISQVISEATEQVLATTVGK	DB Search
AAGGGR(+14.02)ADGGGVVYSGT(+79.97)PWKR	23.06	2111.99	21	19	21	70.0268	0.32	15	705.023	3	86.6213			23600	130360	23-0922-MUT-191-MR1-TD-D6.wiff	1	0	0	1	Q8NDF8-2|PAPD5_HUMAN:Q8NDF8-5|PAPD5_HUMAN	Methylation(KR);Phosphorylation (STY)	R6:Methylation(KR):28.33;T17:Phosphorylation (STY):9.42	0 0 0 0 0 0 0 0 0 0 0 0 0 4 0 0 15 18 0 0 5	AAGGGR(+14.02)ADGGGVVYSGT(+79.97)PWKR	DB Search
AAGTGFTVNVAWNGPR	49.75	1616.81	16	43.8	16	1.8278	0.72	3.5	809.423	2	40.8354				93308	23-0922-MUT-191-MR1-TD-D6.wiff	0	0	0	0	Q9UBN7|HDAC6_HUMAN:Q9UBN7-2|HDAC6_HUMAN			0 0 0 0 0 0 52 52 48 48 51 51 19 0 0 0	AAGTGFTVNVAWNGPR	DB Search
AAGVNVEPFWPGLFAK	49.75	1701.89	16	75	16	-1.0744	0.72	6.2	851.967	2	70.4569	19100	27000	55200	118307	23-0922-MUT-191-MR1-TD-D6.wiff	3	1	1	1	P05386|RLA1_HUMAN			0 0 4 10 10 11 46 5 5 30 5 3 3 4 0 0	AAGVNVEPFWPGLFAK	DB Search
AAGVVLEMIR	49.74	1057.6	10	80	10	-0.2493	0.67	-12.3	529.805	2	38.1348			8980	91055	23-0922-MUT-191-MR1-TD-D6.wiff	1	0	0	1	Q9Y230-2|RUVB2_HUMAN:Q9Y230|RUVB2_HUMAN			0 0 11 15 38 28 14 2 2 5	AAGVVLEMIR	DB Search
AAIDWFDGK	49.34	1021.49	9	100	9	-5.1706	0.69	-12.9	511.751	2	37.2262			20200	90496	23-0922-MUT-191-MR1-TD-D6.wiff	1	0	0	1	Q92804-2|RBP56_HUMAN:P35637-2|FUS_HUMAN:Q92804|RBP56_HUMAN:P35637|FUS_HUMAN			5 10 55 50 24 15 15 2 2	AAIDWFDGK	DB Search
AALNALQPPEFR	23.56	1325.71	12	50	12	1.0459	0.81	-4.7	663.867	2	36.9663			644	90257	23-0922-MUT-191-MR1-TD-D6.wiff	1	0	0	1	Q3ZAQ7|VMA21_HUMAN			0 0 0 26 28 31 37 9 0 0 0 5	AALNALQPPEFR	DB Search
AALQELLSK	49.47	971.565	9	100	9	-0.6419	0.71	-13.5	486.789	2	30.4479		1610	47400	84386	23-0922-MUT-191-MR1-TD-D6.wiff	2	0	1	1	P62851|RS25_HUMAN			5 14 68 49 13 13 13 2 2	AALQELLSK	DB Search
AALSSQQQQQLALLLQQFQTLK	49.75	2484.37	22	68.2	22	-6.7669	0.76	5.3	829.145	3	83.209			2850	128975	23-0922-MUT-191-MR1-TD-D6.wiff	1	0	0	1	Q6Y7W6-3|PERQ2_HUMAN:Q6Y7W6|PERQ2_HUMAN:Q6Y7W6-5|PERQ2_HUMAN:Q6Y7W6-4|PERQ2_HUMAN			0 0 2 4 0 0 0 0 0 8 12 21 39 56 67 31 31 39 21 4 4 5	AALSSQQQQQLALLLQQFQTLK	DB Search
AALVDLEPGTM(+15.99)DSVR	49.69	1588.78	15	46.7	15	-0.9183	0.79	-1	795.405	2	29.4812	321		2720	83697	23-0922-MUT-191-MR1-TD-D6.wiff	2	1	0	1	Q9BUF5|TBB6_HUMAN	Oxidation (M)	M11:Oxidation (M):1000.00	0 0 0 12 9 9 23 0 0 0 0 0 3 3 5	AALVDLEPGTM(+15.99)DSVR	DB Search
AALVDLEPGTMDSVR	49.75	1572.78	15	53.3	15	0.7291	0.82	7.3	787.414	2	39.0088	1060	457	15700	91785	23-0922-MUT-191-MR1-TD-D6.wiff	3	1	1	1	Q9BUF5|TBB6_HUMAN			0 0 1 7 7 7 16 2 2 1 1 2 1 1 2	AALVDLEPGTMDSVR	DB Search
AANNIASLLTK	26.07	1114.63	11	63.6	11	-1.7844	0.74	-6.6	558.324	2	43.3125	454	800		100450	22-1102-MR1_CHAP_42_TD-MUT-131-D6.wiff	2	1	1	0	Q9BV44|THUM3_HUMAN			5 12 22 20 20 16 9 0 0 0 0	AANNIASLLTK	DB Search
AANPGC(+57.02)SLEDFVR	49.75	1434.66	13	84.6	13	-0.3733	0.61	6.3	718.349	2	35.3572				88743	23-0922-MUT-191-MR1-TD-D6.wiff	0	0	0	0	Q15042|RB3GP_HUMAN:Q15042-3|RB3GP_HUMAN:Q15042-4|RB3GP_HUMAN	Carbamidomethylation	C6:Carbamidomethylation:1000.00	0 0 13 23 22 18 10 10 9 6 4 4 5	AANPGC(+57.02)SLEDFVR	DB Search
AANPVDFLSK	43.5	1060.56	10	40	10	-1.1336	0.61	-4.7	531.282	2	44.6991	1450	1720		102432	22-1102-MR1_CHAP_42_TD-MUT-129-D6.wiff	2	1	1	0	Q8IY81|SPB1_HUMAN			3 3 51 12 0 0 0 0 0 0	AANPVDFLSK	DB Search
AAPDILIATPGR	22.93	1193.68	12	41.7	12	-1.0239	0.6	1.7	597.854	2	30.0206				84245	23-0922-MUT-191-MR1-TD-D6.wiff	0	0	0	0	Q96GQ7|DDX27_HUMAN			0 0 0 0 14 14 25 21 0 0 0 5	AAPDILIATPGR	DB Search
AAPGEAPPELLC(+57.02)LVSHFYPSGGLEVEWELR	49.75	3322.63	30	23.3	30	9.1008	0.66	13.5	1108.58	3	95.53	15300		22100	139494	23-0922-MUT-191-MR1-TD-D6.wiff	3	2	0	1	O15533|TPSN_HUMAN:O15533-2|TPSN_HUMAN:O15533-4|TPSN_HUMAN:O15533-3|TPSN_HUMAN	Carbamidomethylation	C12:Carbamidomethylation:1000.00	0 0 0 0 0 3 0 7 0 0 0 0 0 0 0 0 0 5 0 0 0 0 4 7 8 9 0 0 0 0	AAPGEAPPELLC(+57.02)LVSHFYPSGGLEVEWELR	DB Search
AAPGEAPPELLC(+57.02)LVSHFYPSGGLEVEWELRGGPGGR	43.72	3803.87	36	25	36	N/A	NaN	7.9	951.983	4	101.951	11800	7560		150021	22-1102-MR1_CHAP_42_TD-MUT-129-D6.wiff	2	1	1	0	O15533|TPSN_HUMAN:O15533-2|TPSN_HUMAN:O15533-4|TPSN_HUMAN:O15533-3|TPSN_HUMAN	Carbamidomethylation	C12:Carbamidomethylation:1000.00	0 0 1 1 4 18 22 0 0 0 0 0 0 0 9 9 10 0 0 0 0 0 0 0 0 0 0 0 0 0 3 2 0 0 0 2	AAPGEAPPELLC(+57.02)LVSHFYPSGGLEVEWELRGGPGGR	DB Search
AAQFVDLLGYFSLK	49.42	1570.84	14	64.3	14	-10.3779	0.74	-3.6	786.434	2	85.5387			2300	130989	23-0922-MUT-191-MR1-TD-D6.wiff	1	0	0	1	Q5T4S7-2|UBR4_HUMAN:Q5T4S7-3|UBR4_HUMAN:Q5T4S7-4|UBR4_HUMAN:Q5T4S7|UBR4_HUMAN			0 0 0 7 32 18 18 28 4 4 14 0 0 3	AAQFVDLLGYFSLK	DB Search
AASLEYDYETIR	42.29	1429.67	12	83.3	12	0.9361	0.86	-6.5	715.848	2	27.9849				82503	23-0922-MUT-191-MR1-TD-D6.wiff	0	0	0	0	Q96N66-3|MBOA7_HUMAN:Q96N66-2|MBOA7_HUMAN			0 0 13 12 70 30 30 6 6 6 6 5	AASLEYDYETIR	DB Search
AASLLLEILGLLC(+57.02)K	49.73	1512.89	14	71.4	14	14.2318	0.61	2.7	757.466	2	107.394			1400	149239	23-0922-MUT-191-MR1-TD-D6.wiff	1	0	0	1	Q04637-6|IF4G1_HUMAN:Q04637-8|IF4G1_HUMAN:Q04637-9|IF4G1_HUMAN:Q04637-7|IF4G1_HUMAN:Q04637|IF4G1_HUMAN:Q04637-4|IF4G1_HUMAN:Q04637-3|IF4G1_HUMAN:Q04637-5|IF4G1_HUMAN	Carbamidomethylation	C13:Carbamidomethylation:1000.00	0 0 16 21 21 28 31 31 27 17 17 22 0 0	AASLLLEILGLLC(+57.02)K	DB Search
AASVPVKGSLGQGTAPVLPGK	43.64	1933.1	21	38.1	21	1.5415	0.78	-3.9	645.371	3	35.5247	2580	4780		94743	22-1102-MR1_CHAP_42_TD-MUT-129-D6.wiff	2	1	1	0	Q13428-3|TCOF_HUMAN:Q13428-7|TCOF_HUMAN:Q13428-8|TCOF_HUMAN:Q13428-6|TCOF_HUMAN:Q13428-2|TCOF_HUMAN:Q13428|TCOF_HUMAN:Q13428-5|TCOF_HUMAN:Q13428-4|TCOF_HUMAN			0 0 9 8 0 0 0 0 0 0 3 3 4 4 8 0 0 0 9 0 0	AASVPVKGSLGQGTAPVLPGK	DB Search
AASVRPVLDIYSASGMPLASLLWK	48.99	2544.38	24	33.3	24	-0.9119	0.8	-3.5	849.141	3	82.7492				128667	23-0922-MUT-191-MR1-TD-D6.wiff	0	0	0	0	Q9H269-2|VPS16_HUMAN:Q9H269|VPS16_HUMAN			0 0 3 0 0 0 0 0 8 67 32 0 0 0 0 0 12 0 0 0 0 7 2 2	AASVRPVLDIYSASGMPLASLLWK	DB Search
AATMTAAGHHAEVVVDPEDER	49.75	2205.01	21	57.1	21	0.0242	0.77	-5.7	736.016	3	16.3201			680	72506	23-0922-MUT-191-MR1-TD-D6.wiff	1	0	0	1	Q13895|BYST_HUMAN			0 0 0 0 0 4 0 0 5 5 3 3 18 24 24 33 0 0 8 11 5	AATMTAAGHHAEVVVDPEDER	DB Search
AAVEEGIVLGGGC(+57.02)ALLR	43.64	1683.9	17	52.9	17	-1.5995	0.78	10.4	842.965	2	62.1184		470		116707	22-1102-MR1_CHAP_42_TD-MUT-129-D6.wiff	1	0	1	0	P10809|CH60_HUMAN	Carbamidomethylation	C13:Carbamidomethylation:1000.00	0 0 0 25 28 0 0 44 44 20 6 6 0 0 0 6 5	AAVEEGIVLGGGC(+57.02)ALLR	DB Search
AAVENLPTFLVELSR	49.75	1657.9	15	73.3	15	-1.4537	0.94	4.6	829.974	2	74.4927	4520	5110	36400	121725	23-0922-MUT-191-MR1-TD-D6.wiff	4	1	1	2	Q14974|IMB1_HUMAN			0 0 2 5 7 7 1 1 3 3 4 4 2 2 2	AAVENLPTFLVELSR	DB Search
AAYEAELGDAR	26.02	1164.54	11	45.5	11	-0.6334	0.24	-8.8	583.276	2	18.3203		25100		79335	22-1102-MR1_CHAP_42_TD-MUT-131-D6.wiff	1	0	1	0	P02545|LMNA_HUMAN:P02545-2|LMNA_HUMAN:P02545-6|LMNA_HUMAN			0 0 2 0 0 0 0 2 7 3 3	AAYEAELGDAR	DB Search
AAYFGIYDTAK	22.9	1218.59	11	72.7	11	-1.2539	0.76	-4.7	610.308	2	30.8602			4740	84921	23-0922-MUT-191-MR1-TD-D6.wiff	1	0	0	1	P05141|ADT2_HUMAN			4 4 37 98 31 27 23 0 0 0 5	AAYFGIYDTAK	DB Search
AAYPDLENPPLLVTPSQQAK	49.73	2151.12	20	30	20	0.4437	0.81	12.8	1076.6	2	47.2608			4290	98486	23-0922-MUT-191-MR1-TD-D6.wiff	1	0	0	1	P54136|SYRC_HUMAN:P54136-2|SYRC_HUMAN			0 0 0 0 0 0 0 44 41 0 0 10 10 52 0 0 0 0 0 2	AAYPDLENPPLLVTPSQQAK	DB Search
AAYVLFYQR	23.76	1129.59	9	33.3	9	-0.4259	0.8	13.9	565.818	2	35.1145			3660	88513	23-0922-MUT-191-MR1-TD-D6.wiff	1	0	0	1	P51784|UBP11_HUMAN:Q9Y4E8|UBP15_HUMAN:Q9Y4E8-3|UBP15_HUMAN:Q9Y4E8-2|UBP15_HUMAN:Q13107|UBP4_HUMAN			0 0 26 29 38 0 0 0 0	AAYVLFYQR	DB Search
AC(+57.02)DLPAWVHFPDTER	49.72	1812.83	15	60	15	4.1065	0.46	-5.9	605.286	3	48.3476			1230	99579	23-0922-MUT-191-MR1-TD-D6.wiff	1	0	0	1	A0FGR8-6|ESYT2_HUMAN:A0FGR8-2|ESYT2_HUMAN:A0FGR8|ESYT2_HUMAN	Carbamidomethylation	C2:Carbamidomethylation:1000.00	5 9 35 35 7 0 0 31 31 39 0 0 0 0 5	AC(+57.02)DLPAWVHFPDTER	DB Search
AC(+57.02)GLNFADLMAR	49.75	1337.62	12	100	12	-1.5253	0.7	-6.1	669.823	2	51.6866			7710	102376	23-0922-MUT-191-MR1-TD-D6.wiff	1	0	0	1	Q99536|VAT1_HUMAN	Carbamidomethylation	C2:Carbamidomethylation:1000.00	5 15 17 17 41 41 14 14 4 4 4 5	AC(+57.02)GLNFADLMAR	DB Search
AC(+57.02)NQLGQFLQHR	49.75	1470.71	12	66.7	12	0.3687	0.78	-10.6	491.247	3	24.6162			3380	79550	23-0922-MUT-191-MR1-TD-D6.wiff	1	0	0	1	O95782|AP2A1_HUMAN:O94973-2|AP2A2_HUMAN:O95782-2|AP2A1_HUMAN:O94973|AP2A2_HUMAN:O94973-3|AP2A2_HUMAN	Carbamidomethylation	C2:Carbamidomethylation:1000.00	0 0 7 7 9 3 3 9 9 9 1 1	AC(+57.02)NQLGQFLQHR	DB Search
AC(+57.02)QSIYPLHDVFVR	49.75	1703.85	14	78.6	14	1.3859	0.63	-6.2	568.959	3	38.9442	9390	7650	132000	91430	23-0922-MUT-191-MR1-TD-D6.wiff	4	1	1	2	P61247|RS3A_HUMAN	Carbamidomethylation	C2:Carbamidomethylation:1000.00	5 11 33 11 11 43 21 21 23 18 1 0 0 3	AC(+57.02)QSIYPLHDVFVR	DB Search
AC(+57.02)QSIYPLHDVFVRK	43.72	1831.94	15	46.7	15	5.8797	0.23	-2.2	458.991	4	44.3073	1640	1010		101993	22-1102-MR1_CHAP_42_TD-MUT-129-D6.wiff	2	1	1	0	P61247|RS3A_HUMAN	Carbamidomethylation	C2:Carbamidomethylation:1000.00	0 0 0 0 11 51 5 5 5 9 9 0 0 0 0	AC(+57.02)QSIYPLHDVFVRK	DB Search
ACPAACACS(+79.97)T(+79.97)VER	32.44	1440.46	13	23.1	13	-0.4423	0.26	-0.2	481.162	3	25.3217	31400			86803	22-1102-MR1_CHAP_42_TD-MUT-129-D6.wiff	1	1	0	0	Q9GZU5|NYX_HUMAN	Phosphorylation (STY);Phosphorylation (STY)	S9:Phosphorylation (STY):1000.00;T10:Phosphorylation (STY):1000.00	0 0 0 0 0 0 0 4 4 0 0 0 5	ACPAACACS(+79.97)T(+79.97)VER	DB Search
ADAAEFWR	31.9	964.44	8	75	8	-3.3867	0.71	-3.6	483.232	2	25.06				79982	23-0922-MUT-191-MR1-TD-D6.wiff	0	0	0	0	Q13191|CBLB_HUMAN:P22681|CBL_HUMAN:Q13191-2|CBLB_HUMAN:Q13191-3|CBLB_HUMAN			5 13 29 29 14 14 0 0	ADAAEFWR	DB Search
ADEVKSM(+15.99)FSSNR(+21.98)	20.97	1407.61	12	16.7	12	19.1629	0.36	2.5	704.821	2	33.3941			110000	87090	23-0922-MUT-191-MR1-TD-D6.wiff	1	0	0	1	Q15910-3|EZH2_HUMAN	Oxidation (M);Sodium adduct	M7:Oxidation (M):1000.00;R12:Sodium adduct:34.32	0 0 0 62 12 0 0 0 0 0 0 0	ADEVKSM(+15.99)FSSNR(+21.98)	DB Search
ADEVLEILK	37.82	1028.58	9	77.8	9	-2.9927	0.65	5.1	515.304	2	39.8556				92479	23-0922-MUT-191-MR1-TD-D6.wiff	0	0	0	0	O75643-2|U520_HUMAN:O75643|U520_HUMAN			5 5 19 19 7 0 0 4 4	ADEVLEILK	DB Search
ADGYEPPVQESV	43.57	1289.58	12	66.7	12	-3.0027	0.8	2.1	645.797	2	32.3192	1810			92135	22-1102-MR1_CHAP_42_TD-MUT-129-D6.wiff	1	1	0	0	P61247|RS3A_HUMAN			0 0 4 3 3 5 0 0 8 8 3 3	ADGYEPPVQESV	DB Search
ADGYVLEGKELEFYLR	43.72	1900.96	16	100	16	0.8112	0.46	0	634.66	3	63.8274	3590	3770		117963	22-1102-MR1_CHAP_42_TD-MUT-129-D6.wiff	2	1	1	0	P62241|RS8_HUMAN			5 19 11 10 97 61 61 5 5 24 24 26 14 5 5 5	ADGYVLEGKELEFYLR	DB Search
ADGYVLEGKELEFYLRK	43.72	2029.05	17	58.8	17	2.089	0.35	-6.4	508.267	4	57.3874	2180	368		112722	22-1102-MR1_CHAP_42_TD-MUT-129-D6.wiff	3	2	1	0	P62241|RS8_HUMAN			5 46 47 47 41 41 0 0 0 10 14 43 22 0 0 0 0	ADGYVLEGKELEFYLRK	DB Search
ADIQLLVYTIDDLIDK	49.75	1846.99	16	87.5	16	11.4337	0.73	9.6	924.524	2	103.006			3260	145687	23-0922-MUT-191-MR1-TD-D6.wiff	1	0	0	1	Q9NUJ1-2|ABHDA_HUMAN:Q9NUJ1|ABHDA_HUMAN			0 0 3 17 17 33 33 28 12 12 16 16 8 8 3 3	ADIQLLVYTIDDLIDK	DB Search
ADK(+42.01)EAAFDDAVEER	49.71	1606.71	14	50	14	-0.3297	0.7	2.2	804.375	2	23.4312			1710	78613	23-0922-MUT-191-MR1-TD-D6.wiff	1	0	0	1	Q09028|RBBP4_HUMAN:Q09028-3|RBBP4_HUMAN	Acetylation (K)	K3:Acetylation (K):1000.00	0 0 0 18 32 31 12 12 16 0 0 0 0 5	ADK(+42.01)EAAFDDAVEER	DB Search
ADLINNLGTIAK	49.74	1241.7	12	83.3	12	-1.7398	0.79	-5.3	621.861	2	36.689	1230	1170	17000	89854	23-0922-MUT-191-MR1-TD-D6.wiff	3	1	1	1	Q58FF8|H90B2_HUMAN:P07900-2|HS90A_HUMAN:P07900|HS90A_HUMAN:Q14568|HS902_HUMAN:P08238|HS90B_HUMAN			1 1 20 40 24 17 17 11 10 10 3 3	ADLINNLGTIAK	DB Search
ADPPKTHVTHHPISDHEATLR	43.72	2358.18	21	28.6	21	-0.6887	0.59	-4.5	472.642	5	15.5177	397	179		77876	22-1102-MR1_CHAP_42_TD-MUT-129-D6.wiff	2	1	1	0	P18463|1B37_HUMAN:P30492|1B54_HUMAN:Q29940|1B59_HUMAN:P01889|1B07_HUMAN:P30461|1B13_HUMAN:P30462|1B14_HUMAN:P30480|1B42_HUMAN:Q31610|1B81_HUMAN:P30484|1B46_HUMAN:P30493|1B55_HUMAN:P30483|1B45_HUMAN:P30460|1B08_HUMAN:P30495|1B56_HUMAN:P30464|1B15_HUMAN:P30475|1B39_HUMAN:P30479|1B41_HUMAN:P30486|1B48_HUMAN:P30466|1B18_HUMAN:P30485|1B47_HUMAN:P30488|1B50_HUMAN:Q29836|1B67_HUMAN:P30487|1B49_HUMAN:Q31…			0 0 0 0 2 0 0 0 0 0 3 1 1 5 5 10 12 0 0 0 0	ADPPKTHVTHHPISDHEATLR	DB Search
ADPSLLGFSVNASSER	43.79	1648.81	16	50	16	-2.5439	0.88	12.3	825.431	2	42.8165	618			94950	23-0922-MUT-191-MR1-TD-D6.wiff	1	1	0	0	Q6Y7W6|PERQ2_HUMAN:Q6Y7W6-3|PERQ2_HUMAN:Q6Y7W6-5|PERQ2_HUMAN:Q6Y7W6-4|PERQ2_HUMAN			0 0 0 5 7 61 11 11 10 10 0 0 0 0 0 5	ADPSLLGFSVNASSER	DB Search
ADVTPADFSEWSK	49.75	1451.66	13	69.2	13	0.7785	0.79	0.2	726.845	2	36.4004	85800	96400	115000	89614	23-0922-MUT-191-MR1-TD-D6.wiff	3	1	1	1	Biognosys|iRT-Kit_peptide_10			0 0 3 14 12 10 8 7 3 3 3 1 1	ADVTPADFSEWSK	DB Search
ADVYRDILAC(+57.02)GR	34.82	1407.69	12	58.3	12	-3.1459	0.5	-9.3	470.236	3	33.935		563		92692	22-1102-MR1_CHAP_42_TD-MUT-131-D6.wiff	1	0	1	0	Q9UDY2-5|ZO2_HUMAN:Q9UDY2-3|ZO2_HUMAN:Q9UDY2-6|ZO2_HUMAN:Q9UDY2|ZO2_HUMAN:Q9UDY2-4|ZO2_HUMAN:Q9UDY2-2|ZO2_HUMAN:Q9UDY2-7|ZO2_HUMAN	Carbamidomethylation	C10:Carbamidomethylation:1000.00	5 98 0 0 0 9 67 59 24 8 0 0	ADVYRDILAC(+57.02)GR	DB Search
AEAESLYQSKYEELQITAGR	25.65	2285.12	20	35	20	0.3557	0.32	-1.6	762.716	3	42.287		424		99658	22-1102-MR1_CHAP_42_TD-MUT-131-D6.wiff	1	0	1	0	P04264|K2C1_HUMAN			0 0 0 20 0 0 0 0 10 10 0 0 16 16 0 0 0 0 13 5	AEAESLYQSKYEELQITAGR	DB Search
AEAGAGSATEFQFR	49.75	1440.66	14	85.7	14	-0.2931	0.73	-2.6	721.346	2	23.7242			27000	78857	23-0922-MUT-191-MR1-TD-D6.wiff	1	0	0	1	Q9NQ39|RS10L_HUMAN:P46783|RS10_HUMAN			0 0 19 4 4 37 35 35 21 20 11 5 5 5	AEAGAGSATEFQFR	DB Search
AEAGDNLGALVR	45.04	1184.61	12	58.3	12	-0.425	0.61	-12.1	593.315	2	23.9388				79032	23-0922-MUT-191-MR1-TD-D6.wiff	0	0	0	0	P49411|EFTU_HUMAN			5 9 49 0 0 22 22 17 0 0 0 5	AEAGDNLGALVR	DB Search
AEAGSGGPGFTFTFR	42.71	1500.7	15	53.3	15	-0.7144	0.66	4.4	751.36	2	56.4747	462			112047	22-1102-MR1_CHAP_42_TD-MUT-129-D6.wiff	1	1	0	0	P25686|DNJB2_HUMAN:P25686-2|DNJB2_HUMAN			0 0 67 69 69 0 0 36 19 19 28 0 0 0 5	AEAGSGGPGFTFTFR	DB Search
AEAVK(+14.02)GPVPAAPAR	22.36	1346.77	14	35.7	14	87.9517	0.07	-10.9	674.383	2	105.955				153205	22-1102-MR1_CHAP_42_TD-MUT-129-D6.wiff	0	0	0	0	Q9BXM0-3|PRAX_HUMAN:Q9BXM0|PRAX_HUMAN	Methylation(KR)	K5:Methylation(KR):24.63	0 0 0 0 0 0 0 0 0 4 4 4 4 5	AEAVK(+14.02)GPVPAAPAR	DB Search
AEDIPQMDDAFSQTVK	47	1793.81	16	37.5	16	-0.4334	0.68	11.7	897.936	2	37.5914				90611	23-0922-MUT-191-MR1-TD-D6.wiff	0	0	0	0	Q9NZM1-5|MYOF_HUMAN:Q9NZM1-3|MYOF_HUMAN:Q9NZM1-8|MYOF_HUMAN:Q9NZM1|MYOF_HUMAN:Q9NZM1-2|MYOF_HUMAN:Q9NZM1-6|MYOF_HUMAN:Q9NZM1-7|MYOF_HUMAN			0 0 20 16 0 0 0 0 0 6 12 8 0 0 0 5	AEDIPQMDDAFSQTVK	DB Search
AEEDEILNRS(+79.97)PR	48.62	1507.67	12	58.3	12	0.0686	0.71	-4.5	754.847	2	16.3218			3690	72508	23-0922-MUT-191-MR1-TD-D6.wiff	1	0	0	1	P27824|CALX_HUMAN:P27824-3|CALX_HUMAN:P27824-2|CALX_HUMAN	Phosphorylation (STY)	S10:Phosphorylation (STY):1000.00	0 0 2 2 2 2 0 0 0 4 4 4	AEEDEILNRS(+79.97)PR	DB Search
AEFGDFDIK	33.03	1040.48	9	66.7	9	-1.1126	0.5	-10.2	521.249	2	34.3736				87923	23-0922-MUT-191-MR1-TD-D6.wiff	0	0	0	0	Q8IWS0-4|PHF6_HUMAN:Q8IWS0|PHF6_HUMAN			5 7 26 6 5 6 0 0 0	AEFGDFDIK	DB Search
AEIQELAMVPR	49.75	1255.66	11	81.8	11	-0.1569	0.74	-6.1	628.841	2	34.8997				88362	23-0922-MUT-191-MR1-TD-D6.wiff	0	0	0	0	P24928|RPB1_HUMAN:P24928-2|RPB1_HUMAN			0 0 12 23 26 26 11 9 9 9 5	AEIQELAMVPR	DB Search
AELALSLLQETPR	49.7	1439.8	13	53.8	13	-1.2428	0.68	5.1	720.919	2	52.1201			1380	102626	23-0922-MUT-191-MR1-TD-D6.wiff	1	0	0	1	Q96EP0-3|RNF31_HUMAN:Q96EP0|RNF31_HUMAN:Q96EP0-2|RNF31_HUMAN			0 0 43 26 43 12 12 16 11 0 0 0 0	AELALSLLQETPR	DB Search
AELNEFLTR	49.67	1091.56	9	100	9	-0.5672	0.69	-8.8	546.79	2	30.5226	3280	3680	92400	84797	23-0922-MUT-191-MR1-TD-D6.wiff	3	1	1	1	P23396|RS3_HUMAN:P23396-2|RS3_HUMAN			3 3 63 33 33 14 10 4 4	AELNEFLTR	DB Search
AENNSEVGASGYGVPGPTWDR	49.75	2161.97	21	47.6	21	0.3991	0.83	12.1	1082.02	2	30.8176			2120	84909	23-0922-MUT-191-MR1-TD-D6.wiff	1	0	0	1	Q08211|DHX9_HUMAN			0 0 2 0 0 4 0 0 3 2 0 0 6 6 2 0 0 0 3 3 4	AENNSEVGASGYGVPGPTWDR	DB Search
AEPYC(+57.02)SVLPGFTFIQHLPLSER	49.75	2560.28	22	36.4	22	-0.0009	0.39	7.1	854.45	3	75.8332	1380		29500	122529	23-0922-MUT-191-MR1-TD-D6.wiff	2	1	0	1	Q9BUJ2-4|HNRL1_HUMAN:Q9BUJ2-2|HNRL1_HUMAN:Q9BUJ2-3|HNRL1_HUMAN:Q9BUJ2|HNRL1_HUMAN	Carbamidomethylation	C5:Carbamidomethylation:1000.00	0 0 0 36 33 0 0 66 0 0 1 22 0 0 0 46 70 15 0 0 0 5	AEPYC(+57.02)SVLPGFTFIQHLPLSER	DB Search
AEQLASVQYTLPK	49.54	1446.77	13	53.8	13	-0.6553	0.62	0.7	724.403	2	29.7395			2250	84162	23-0922-MUT-191-MR1-TD-D6.wiff	1	0	0	1	Q07157|ZO1_HUMAN:Q07157-2|ZO1_HUMAN			0 0 27 49 49 21 14 9 0 0 17 0 0	AEQLASVQYTLPK	DB Search
AEVKFEGDTLVNR	43.72	1476.76	13	61.5	13	0.3818	0.83	-0.4	739.386	2	29.733	54700	30600		89946	22-1102-MR1_CHAP_42_TD-MUT-129-D6.wiff	5	3	2	0	MR1-D6INS|MR1-GFP-D6INS:MR1-D6DEL|MR1-GFP-D6DEL			0 0 9 9 25 24 5 5 0 0 0 2 5	AEVKFEGDTLVNR	DB Search
AEVKFEGDTLVNRIELK	43.72	1960.06	17	52.9	17	-0.3229	0.33	1	654.362	3	50.1533	177000	153000		106897	22-1102-MR1_CHAP_42_TD-MUT-129-D6.wiff	5	3	2	0	MR1-D6INS|MR1-GFP-D6INS:MR1-D6DEL|MR1-GFP-D6DEL			1 1 12 15 8 8 1 1 5 5 9 1 0 1 1 3 3	AEVKFEGDTLVNRIELK	DB Search
AEVLISTVGPEDC(+57.02)VVPFLTRPK	49.75	2426.29	22	72.7	22	1.7531	0.68	3.5	809.783	3	59.3065			4950	108755	23-0922-MUT-191-MR1-TD-D6.wiff	1	0	0	1	P56192-2|SYMC_HUMAN:P56192|SYMC_HUMAN	Carbamidomethylation	C13:Carbamidomethylation:1000.00	0 0 20 22 28 5 4 12 0 0 3 7 8 8 19 2 2 5 4 4 0 0	AEVLISTVGPEDC(+57.02)VVPFLTRPK	DB Search
AEVLWLMGAK	49.68	1116.6	10	70	10	-0.8093	0.6	-9.9	559.309	2	50.0355			3470	100910	23-0922-MUT-191-MR1-TD-D6.wiff	1	0	0	1	O94906-2|PRP6_HUMAN:O94906|PRP6_HUMAN			4 4 53 38 36 15 15 0 0 0	AEVLWLMGAK	DB Search
AFAVGVQQVLLK	49.75	1271.76	12	66.7	12	-1.4667	0.66	-4.9	636.892	2	45.4574			3190	97132	23-0922-MUT-191-MR1-TD-D6.wiff	1	0	0	1	O95373|IPO7_HUMAN			0 0 43 32 20 20 7 7 10 0 0 5	AFAVGVQQVLLK	DB Search
AFDLFNPNFK	49.06	1211.6	10	60	10	-1.2254	0.63	-7	606.809	2	52.2879			2670	102739	23-0922-MUT-191-MR1-TD-D6.wiff	1	0	0	1	Q9Y3D9|RT23_HUMAN			0 0 29 29 27 27 4 4 0 0	AFDLFNPNFK	DB Search
AFEEAEKNAPAIIFIDELDAIAPK	23.14	2614.35	24	37.5	24	-5.2636	0.6	6.7	872.469	3	101.188		263		148406	22-1102-MR1_CHAP_42_TD-MUT-131-D6.wiff	1	0	1	0	P55072|TERA_HUMAN			0 0 0 0 0 0 0 0 0 48 48 50 20 39 39 37 0 0 0 0 0 0 8 5	AFEEAEKNAPAIIFIDELDAIAPK	DB Search
AFEPYLEILEVYSTK	40.84	1800.92	15	53.3	15	4.2803	0.5	11	901.488	2	80.1144			779	126313	23-0922-MUT-191-MR1-TD-D6.wiff	1	0	0	1	O95470|SGPL1_HUMAN			0 0 0 10 10 14 14 17 12 8 8 0 0 0 0	AFEPYLEILEVYSTK	DB Search
AFEVMDEFDGR	49.75	1314.56	11	63.6	11	-3.3194	0.54	-5.6	658.289	2	40.9369				93388	23-0922-MUT-191-MR1-TD-D6.wiff	0	0	0	0	Q9UDY2-5|ZO2_HUMAN:Q9UDY2-3|ZO2_HUMAN:Q9UDY2-6|ZO2_HUMAN:Q9UDY2|ZO2_HUMAN:Q9UDY2-4|ZO2_HUMAN:Q9UDY2-2|ZO2_HUMAN:Q9UDY2-7|ZO2_HUMAN			0 0 72 84 72 31 31 10 10 0 0	AFEVMDEFDGR	DB Search
AFGPGLEGGLVNK	24.24	1257.67	13	46.2	13	-0.0298	0.49	-1.5	629.842	2	42.3091	592			100478	22-1102-MR1_CHAP_42_TD-MUT-129-D6.wiff	1	1	0	0	Q14315|FLNC_HUMAN:Q14315-2|FLNC_HUMAN			0 0 21 47 26 26 0 0 0 0 0 5 5	AFGPGLEGGLVNK	DB Search
AFGSGIDIKPGTPPIAGR	43.72	1752.95	18	27.8	18	1.1048	0.8	-2.6	585.323	3	45.5601	372			103141	22-1102-MR1_CHAP_42_TD-MUT-129-D6.wiff	1	1	0	0	Q9Y520-7|PRC2C_HUMAN:Q9Y520-3|PRC2C_HUMAN:Q9Y520-6|PRC2C_HUMAN:Q9Y520-2|PRC2C_HUMAN:Q9Y520-4|PRC2C_HUMAN:Q9Y520|PRC2C_HUMAN:Q9Y520-5|PRC2C_HUMAN			0 0 16 0 0 0 0 9 21 0 0 0 8 0 0 0 0 5	AFGSGIDIKPGTPPIAGR	DB Search
AFGYYGPLR	49.75	1042.52	9	77.8	9	-0.5334	0.9	-13.1	522.269	2	29.9005	5590	6930	15300	84142	23-0922-MUT-191-MR1-TD-D6.wiff	3	1	1	1	P84103|SRSF3_HUMAN:P84103-2|SRSF3_HUMAN			5 7 19 19 31 4 1 1 2	AFGYYGPLR	DB Search
AFHITNDEPIPFWTFLSR	27.09	2190.09	18	33.3	18	-6.8385	0.72	9.7	731.053	3	78.5267			2290	125124	23-0922-MUT-191-MR1-TD-D6.wiff	1	0	0	1	Q15738|NSDHL_HUMAN			0 0 3 0 0 0 0 7 0 0 4 4 5 0 0 0 0 4	AFHITNDEPIPFWTFLSR	DB Search
AFHPFIAGPYNR	43.72	1388.7	12	58.3	12	4.8538	0.61	-8.4	463.903	3	42.0314	1130	1400		100194	22-1102-MR1_CHAP_42_TD-MUT-129-D6.wiff	2	1	1	0	Q00341|VIGLN_HUMAN:Q00341-2|VIGLN_HUMAN			0 0 0 0 0 47 74 97 71 12 9 5	AFHPFIAGPYNR	DB Search
AFIHWVSQPLMC(+57.02)EVR	49.75	1871.92	15	73.3	15	-0.1188	0.77	-3.8	624.985	3	49.2852			12100	100294	23-0922-MUT-191-MR1-TD-D6.wiff	1	0	0	1	P47897-2|SYQ_HUMAN:P47897|SYQ_HUMAN	Carbamidomethylation	C12:Carbamidomethylation:1000.00	0 0 0 0 12 16 10 10 20 20 33 2 2 3 3	AFIHWVSQPLMC(+57.02)EVR	DB Search
AFIPAIDSFGFETDLR	49.75	1797.89	16	68.8	16	-1.5572	0.7	4.3	899.969	2	72.7835			5080	120477	23-0922-MUT-191-MR1-TD-D6.wiff	1	0	0	1	Q15029-3|U5S1_HUMAN:Q15029-2|U5S1_HUMAN:Q15029|U5S1_HUMAN			0 0 11 9 0 12 57 28 28 15 0 0 11 11 5 5	AFIPAIDSFGFETDLR	DB Search
AFLADPSAFVAAAPVAAATTAAPAAAAAPAK	49.75	2751.46	31	74.2	31	N/A	NaN	9.7	918.181	3	64.0619			22900	112691	23-0922-MUT-191-MR1-TD-D6.wiff	1	0	0	1	P05388-2|RLA0_HUMAN:P05388|RLA0_HUMAN			0 0 28 14 14 0 0 11 11 9 9 27 34 0 0 2 11 19 35 35 47 99 8 8 8 9 11 22 0 0 4	AFLADPSAFVAAAPVAAATTAAPAAAAAPAK	DB Search
AFLTLAEDILR	49.74	1260.71	11	81.8	11	-2.1579	0.77	-5.1	631.366	2	72.2707	571		5160	119818	23-0922-MUT-191-MR1-TD-D6.wiff	2	1	0	1	P61026|RAB10_HUMAN			0 0 83 61 61 33 17 17 2 2 3	AFLTLAEDILR	DB Search
AFMTADLPNELIELLEK	22.56	1946.01	17	17.6	17	1.7418	0.7	12	974.035	2	97.6584			1200	141164	23-0922-MUT-191-MR1-TD-D6.wiff	1	0	0	1	P53675-2|CLH2_HUMAN:Q00610|CLH1_HUMAN:Q00610-2|CLH1_HUMAN:P53675|CLH2_HUMAN			0 0 0 0 0 0 18 13 0 0 0 0 0 0 8 0 0	AFMTADLPNELIELLEK	DB Search
AFNFLNEIK	23.5	1094.58	9	55.6	9	-0.4884	0.72	-13.6	548.295	2	49.2208				100228	23-0922-MUT-191-MR1-TD-D6.wiff	0	0	0	0	P51809-2|VAMP7_HUMAN:P51809-3|VAMP7_HUMAN:P51809|VAMP7_HUMAN			5 5 50 46 26 0 0 0 0	AFNFLNEIK	DB Search
AFNSSSFNSNTFLTR	49.75	1691.79	15	66.7	15	0.6267	0.64	8.5	846.92	2	38.2646			3250	91169	23-0922-MUT-191-MR1-TD-D6.wiff	1	0	0	1	P46060|RAGP1_HUMAN			0 0 18 30 43 6 0 50 6 6 15 15 0 0 5	AFNSSSFNSNTFLTR	DB Search
AFPNPYADYNK	49.75	1298.59	11	63.6	11	-0.0366	0.61	-5.5	650.308	2	24.1378	5890	7530	28500	79244	23-0922-MUT-191-MR1-TD-D6.wiff	3	1	1	1	O43813|LANC1_HUMAN			0 0 20 20 11 11 12 9 9 1 1	AFPNPYADYNK	DB Search
AFPVLLLDTVPWYLR	49.08	1802.01	15	53.3	15	10.0269	0.84	4.8	902.029	2	96.1015				139857	23-0922-MUT-191-MR1-TD-D6.wiff	0	0	0	0	Q969N2-4|PIGT_HUMAN:Q969N2-5|PIGT_HUMAN:Q969N2-2|PIGT_HUMAN:Q969N2|PIGT_HUMAN			0 0 6 10 15 68 84 61 12 12 0 0 0 0 0	AFPVLLLDTVPWYLR	DB Search
AFSYYGPLR	49.71	1072.53	9	77.8	9	-0.8948	0.82	-13	537.274	2	29.5178	1660		6930	83863	23-0922-MUT-191-MR1-TD-D6.wiff	2	1	0	1	Q16629|SRSF7_HUMAN:Q16629-3|SRSF7_HUMAN:Q16629-2|SRSF7_HUMAN:Q16629-4|SRSF7_HUMAN			2 2 28 28 27 5 0 0 3	AFSYYGPLR	DB Search
AFTGREFDELNPSAQR	22.13	1836.88	16	37.5	16	2.4116	0.73	0.6	613.299	3	37.4914	341			96507	22-1102-MR1_CHAP_42_TD-MUT-129-D6.wiff	1	1	0	0	P16615-3|AT2A2_HUMAN:P16615-2|AT2A2_HUMAN:P16615|AT2A2_HUMAN:P16615-5|AT2A2_HUMAN:P16615-4|AT2A2_HUMAN			0 0 0 0 0 0 0 0 18 10 30 23 8 0 0 5	AFTGREFDELNPSAQR	DB Search
AFVAIGDYNGHVGLGVK	49.75	1715.9	17	76.5	17	2.2761	0.52	-6	572.978	3	38.1965			59000	91090	23-0922-MUT-191-MR1-TD-D6.wiff	1	0	0	1	P15880|RS2_HUMAN			2 2 69 56 56 9 8 8 14 9 0 0 5 5 0 0 4	AFVAIGDYNGHVGLGVK	DB Search
AFVDFLSDEIKEER	49.75	1696.83	14	100	14	2.2703	0.62	-7	566.621	3	52.8143			17800	103019	23-0922-MUT-191-MR1-TD-D6.wiff	1	0	0	1	Q07021|C1QBP_HUMAN			4 4 65 27 24 24 18 6 6 7 6 6 4 4	AFVDFLSDEIKEER	DB Search
AFVHWYVGEGMEEGEFSEAR	49.75	2329.01	20	65	20	0.8747	0.77	1.1	777.355	3	47.7845			12600	98947	23-0922-MUT-191-MR1-TD-D6.wiff	1	0	0	1	Q9NY65|TBA8_HUMAN:Q71U36-2|TBA1A_HUMAN:P68363-2|TBA1B_HUMAN:Q9NY65-2|TBA8_HUMAN:P68366-2|TBA4A_HUMAN:P68366|TBA4A_HUMAN:Q9BQE3|TBA1C_HUMAN:Q71U36|TBA1A_HUMAN:P68363|TBA1B_HUMAN:Q13748|TBA3C_HUMAN			0 0 0 0 14 36 48 16 16 20 0 57 83 14 14 41 11 11 0 0	AFVHWYVGEGMEEGEFSEAR	DB Search
AGAAPVAPEKQATELALLQR	43.72	2033.13	20	70	20	1.73	0.42	1.5	678.717	3	46.7052	241	163		104136	22-1102-MR1_CHAP_42_TD-MUT-129-D6.wiff	2	1	1	0	Q92974-2|ARHG2_HUMAN:Q92974-3|ARHG2_HUMAN:Q92974|ARHG2_HUMAN			0 0 0 12 7 2 0 0 0 9 13 7 7 13 14 9 3 3 5 5	AGAAPVAPEKQATELALLQR	DB Search
AGAASPLNSPLSSAVPSLGK	35.13	1822.98	20	30	20	0.7147	0.73	4.1	912.512	2	44.6974				96503	23-0922-MUT-191-MR1-TD-D6.wiff	0	0	0	0	O75962|TRIO_HUMAN:O75962-5|TRIO_HUMAN:O75962-4|TRIO_HUMAN			0 0 12 6 0 0 0 16 0 0 0 0 0 0 0 8 0 0 3 3	AGAASPLNSPLSSAVPSLGK	DB Search
AGAIAPC(+57.02)EVTVPAQNTGLGPEK	49.75	2179.09	22	59.1	22	1.617	0.74	-2.1	727.38	3	30.4479			10200	84656	23-0922-MUT-191-MR1-TD-D6.wiff	1	0	0	1	Q8NHW5|RLA0L_HUMAN:P05388-2|RLA0_HUMAN:P05388|RLA0_HUMAN	Carbamidomethylation	C7:Carbamidomethylation:1000.00	0 0 0 0 7 0 0 0 2 2 7 12 12 10 9 9 3 3 3 0 0 2	AGAIAPC(+57.02)EVTVPAQNTGLGPEK	DB Search
AGAYDFPSPEWDTVTPEAK	49.34	2079.94	19	52.6	19	1.2414	0.67	12.6	1041	2	48.0799			4550	99292	23-0922-MUT-191-MR1-TD-D6.wiff	1	0	0	1	Q13555-5|KCC2G_HUMAN:Q13555-8|KCC2G_HUMAN:Q13557-5|KCC2D_HUMAN:Q13554-4|KCC2B_HUMAN:Q13557-6|KCC2D_HUMAN:Q13555-2|KCC2G_HUMAN:Q13555-7|KCC2G_HUMAN:Q13554-8|KCC2B_HUMAN:Q13557-11|KCC2D_HUMAN:Q13555-4|KCC2G_HUMAN:Q13557-9|KCC2D_HUMAN:Q13555-9|KCC2G_HUMAN:Q9UQM7|KCC2A_HUMAN:Q13557-3|KCC2D_HUMAN:Q13555-10|KCC2G_HUMAN:Q13554-2|KCC2B_HUMAN:Q13557|KCC2D_HUMAN:Q13557-8|KCC2D_HUMAN:Q13557-12|KCC2D_HUMAN:Q…			0 0 0 0 0 15 0 0 0 0 11 9 7 7 9 9 3 3 3	AGAYDFPSPEWDTVTPEAK	DB Search
AGDMENAENILTVMR	49.75	1662.77	15	40	15	-2.4689	0.56	2.3	832.405	2	49.4234				100401	23-0922-MUT-191-MR1-TD-D6.wiff	0	0	0	0	P42704|LPPRC_HUMAN			0 0 0 0 0 32 32 32 13 13 23 0 0 0 0	AGDMENAENILTVMR	DB Search
AGDWQC(+57.02)PNPGC(+57.02)GNQNFAWR	49.75	2233.92	19	52.6	19	1.3981	0.17	12.8	1117.99	2	35.2607			1400	88660	23-0922-MUT-191-MR1-TD-D6.wiff	1	0	0	1	Q01844-6|EWS_HUMAN:Q01844-3|EWS_HUMAN:Q01844|EWS_HUMAN:Q01844-5|EWS_HUMAN:Q01844-2|EWS_HUMAN	Carbamidomethylation;Carbamidomethylation	C6:Carbamidomethylation:1000.00;C11:Carbamidomethylation:1000.00	0 0 0 0 5 16 0 0 0 5 5 5 5 10 0 0 11 6 5	AGDWQC(+57.02)PNPGC(+57.02)GNQNFAWR	DB Search
AGEARPGPTAESASGPSEDPSVNFLK	43.72	2570.22	26	57.7	26	2.3044	0.85	5	857.753	3	39.5531	1730	296		98134	22-1102-MR1_CHAP_42_TD-MUT-129-D6.wiff	2	1	1	0	Q13501-2|SQSTM_HUMAN:Q13501|SQSTM_HUMAN			0 0 0 0 8 0 0 0 0 11 11 11 11 32 42 23 12 12 38 0 0 0 7 7 2 2	AGEARPGPTAESASGPSEDPSVNFLK	DB Search
AGELTEDEVER	35.83	1246.57	11	72.7	11	-0.3521	0.64	-5.1	624.288	2	18.86				80670	22-1102-MR1_CHAP_42_TD-MUT-129-D6.wiff	0	0	0	0	P62269|RS18_HUMAN			0 0 0 27 68 52 18 18 24 9 5	AGELTEDEVER	DB Search
AGELTEDEVERVITIMQNPR	21.36	2299.15	20	30	20	-7.0055	0.21	3.3	767.392	3	76.0557	446			128384	22-1102-MR1_CHAP_42_TD-MUT-129-D6.wiff	1	1	0	0	P62269|RS18_HUMAN			0 0 5 0 18 18 0 0 0 0 0 0 18 0 0 9 0 0 0 3	AGELTEDEVERVITIMQNPR	DB Search
AGFYYIGPGDR	49.69	1214.57	11	54.5	11	0.372	0.85	-12.6	608.293	2	28.8627			3510	83376	23-0922-MUT-191-MR1-TD-D6.wiff	1	0	0	1	Q13490-2|BIRC2_HUMAN:Q13490|BIRC2_HUMAN:Q13489|BIRC3_HUMAN			0 0 0 44 70 70 20 4 0 0 5	AGFYYIGPGDR	DB Search
AGKFPSLLTHNENMVAK	49.75	1855.96	17	52.9	17	-0.6929	0.41	-10.9	464.998	4	23.4388			2970	78619	23-0922-MUT-191-MR1-TD-D6.wiff	2	0	0	2	P62906|RL10A_HUMAN			0 0 8 8 0 5 38 88 33 28 9 9 0 0 0 0 0	AGKFPSLLTHNENMVAK	DB Search
AGLFSQEQYER	35.38	1326.62	11	81.8	11	0.1763	0.74	-6.8	664.321	2	22.6868			3270	77975	23-0922-MUT-191-MR1-TD-D6.wiff	1	0	0	1	Q8WWA1|TMM40_HUMAN			2 0 0 17 20 9 9 5 5 5 5	AGLFSQEQYER	DB Search
AGLGSGLSLSGLVHPELSR	49.75	1849.01	19	36.8	19	3.5706	0.72	-8	617.345	3	51.0876			2940	101652	23-0922-MUT-191-MR1-TD-D6.wiff	1	0	0	1	P49748-3|ACADV_HUMAN:P49748|ACADV_HUMAN:P49748-2|ACADV_HUMAN			0 0 0 97 13 0 0 0 0 53 8 8 28 63 0 0 0 0 0	AGLGSGLSLSGLVHPELSR	DB Search
AGLLHNILPSQSTDLHHSVGTELLSLVYK	49.75	3141.68	29	55.2	29	1.6741	0.78	2.8	786.44	4	65.5433			16600	113996	23-0922-MUT-191-MR1-TD-D6.wiff	1	0	0	1	P78527|PRKDC_HUMAN:P78527-2|PRKDC_HUMAN			0 0 0 0 0 13 38 85 0 5 3 0 0 1 0 0 14 6 6 3 3 7 13 13 6 6 7 0 0	AGLLHNILPSQSTDLHHSVGTELLSLVYK	DB Search
AGLNGLQLAVLAR	49.75	1294.77	13	69.2	13	-0.644	0.83	-4.9	648.398	2	51.2525			1330	101908	23-0922-MUT-191-MR1-TD-D6.wiff	1	0	0	1	Q96S55|WRIP1_HUMAN:Q96S55-2|WRIP1_HUMAN:Q96S55-3|WRIP1_HUMAN:Q96S55-4|WRIP1_HUMAN			0 0 0 32 19 19 33 33 0 7 9 9 5	AGLNGLQLAVLAR	DB Search
AGLQFPVGR	47.56	943.524	9	77.8	9	-2.5459	0.8	-14.6	472.768	2	25.9196	3190	3940		80726	23-0922-MUT-191-MR1-TD-D6.wiff	2	1	1	0	Q9BTM1|H2AJ_HUMAN:P20671|H2A1D_HUMAN:P0C0S8|H2A1_HUMAN:Q7L7L0|H2A3_HUMAN:Q96QV6|H2A1A_HUMAN:Q9BTM1-2|H2AJ_HUMAN:Q99878|H2A1J_HUMAN:P16104|H2AX_HUMAN:Q93077|H2A1C_HUMAN:Q96KK5|H2A1H_HUMAN:Q16777|H2A2C_HUMAN:Q6FI13|H2A2A_HUMAN:P0C0S5|H2AZ_HUMAN:Q71UI9-2|H2AV_HUMAN:Q71UI9|H2AV_HUMAN:Q8IUE6|H2A2B_HUMAN:P04908|H2A1B_HUMAN:Q71UI9-5|H2AV_HUMAN			5 6 6 68 80 7 1 0 5	AGLQFPVGR	DB Search
AGNFYVPAEPK	48.94	1191.59	11	54.5	11	-1.1129	0.68	-7.8	596.806	2	21.5115			2380	76888	23-0922-MUT-191-MR1-TD-D6.wiff	1	0	0	1	P18124|RL7_HUMAN			5 0 0 24 37 37 0 0 0 5 5	AGNFYVPAEPK	DB Search
AGNLGGGVVTIER	49.75	1241.67	13	76.9	13	-0.6321	0.77	-5.4	621.848	2	21.3162	1350	2060	4380	76793	23-0922-MUT-191-MR1-TD-D6.wiff	3	1	1	1	P35268|RL22_HUMAN			0 0 1 9 21 6 6 6 8 3 3 3 5	AGNLGGGVVTIER	DB Search
AGSLGINLVAANR	35.01	1254.7	13	30.8	13	0.3447	0.77	-2	628.366	2	30.9592				85023	23-0922-MUT-191-MR1-TD-D6.wiff	0	0	0	0	P46100-2|ATRX_HUMAN:P46100-3|ATRX_HUMAN:P46100-4|ATRX_HUMAN:P46100-5|ATRX_HUMAN:P46100|ATRX_HUMAN			5 0 0 0 20 20 0 0 19 0 0 0 0	AGSLGINLVAANR	DB Search
AGSPTLLNC(+57.02)LMYK	49.75	1466.73	13	84.6	13	-0.1262	0.5	-1.2	734.379	2	47.545			22000	98848	23-0922-MUT-191-MR1-TD-D6.wiff	1	0	0	1	Q8TCJ2|STT3B_HUMAN	Carbamidomethylation	C9:Carbamidomethylation:1000.00	0 0 51 20 20 29 73 41 24 24 57 18 5	AGSPTLLNC(+57.02)LMYK	DB Search
AGVNTVTTLVENK	43.5	1344.72	13	61.5	13	-0.5489	0.7	-1.4	673.369	2	36.9721	755		13700	96027	22-1102-MR1_CHAP_42_TD-MUT-129-D6.wiff	2	1	0	1	P62424|RL7A_HUMAN			0 0 0 0 0 26 44 21 21 16 16 6 5	AGVNTVTTLVENK	DB Search
AGYPQYVSEILEK	49.67	1495.76	13	53.8	13	-0.8873	0.56	-4	748.892	2	48.4099			7460	99622	23-0922-MUT-191-MR1-TD-D6.wiff	1	0	0	1	P42704|LPPRC_HUMAN			0 0 12 32 32 37 18 0 0 13 0 0 5	AGYPQYVSEILEK	DB Search
AGYSPIMLTALATLK	22.18	1548.86	15	40	15	-0.4339	0.62	0.3	775.447	2	72.226			1550	119701	23-0922-MUT-191-MR1-TD-D6.wiff	1	0	0	1	Q63ZY3-3|KANK2_HUMAN:Q63ZY3|KANK2_HUMAN:Q63ZY3-2|KANK2_HUMAN			0 0 5 6 0 0 5 5 0 0 3 7 0 0 0	AGYSPIMLTALATLK	DB Search
AHFQNFPNGVTDFIK	49.57	1733.85	15	53.3	15	1.3785	0.52	-9	578.96	3	43.2949			6840	95491	23-0922-MUT-191-MR1-TD-D6.wiff	1	0	0	1	Q92973|TNPO1_HUMAN:Q92973-2|TNPO1_HUMAN			0 0 11 11 15 43 32 32 0 0 6 6 0 0 0	AHFQNFPNGVTDFIK	DB Search
AHGFYPPEIYM(+15.99)TWM(+15.99)K	49.75	1901.85	15	86.7	15	4.29	0.72	-2.3	634.963	3	41.9279	4530		21700	94225	23-0922-MUT-191-MR1-TD-D6.wiff	3	1	0	2	MR1-D6INS|MR1-GFP-D6INS:MR1-D6DEL|MR1-GFP-D6DEL	Oxidation (M);Oxidation (M)	M11:Oxidation (M):1000.00;M14:Oxidation (M):1000.00	0 0 9 9 15 32 3 3 23 33 23 6 6 3 3	AHGFYPPEIYM(+15.99)TWM(+15.99)K	DB Search
AHGFYPPEIYM(+15.99)TWMK	49.75	1885.85	15	73.3	15	4.1778	0.67	-4.7	629.63	3	51.0876	5730		124000	101751	23-0922-MUT-191-MR1-TD-D6.wiff	5	1	0	4	MR1-D6INS|MR1-GFP-D6INS:MR1-D6DEL|MR1-GFP-D6DEL	Oxidation (M)	M11:Oxidation (M):24.24	0 0 8 8 18 37 0 0 27 12 12 17 7 3 3	AHGFYPPEIYM(+15.99)TWMK	DB Search
AHGFYPPEIYMTWM(+15.99)K	49.75	1885.85	15	73.3	15	3.1703	0.61	-4.3	629.63	3	50.073	5730		104000	100637	23-0922-MUT-191-MR1-TD-D6.wiff	5	1	0	4	MR1-D6INS|MR1-GFP-D6INS:MR1-D6DEL|MR1-GFP-D6DEL	Oxidation (M)	M14:Oxidation (M):32.97	0 0 0 0 16 28 3 3 41 39 38 16 3 3 4	AHGFYPPEIYMTWM(+15.99)K	DB Search
AHGFYPPEIYMTWMK	49.75	1869.86	15	86.7	15	2.187	0.73	-9.6	624.295	3	58.3336	12200		262000	107355	23-0922-MUT-191-MR1-TD-D6.wiff	3	2	0	1	MR1-D6INS|MR1-GFP-D6INS:MR1-D6DEL|MR1-GFP-D6DEL			0 0 9 9 14 32 13 13 25 30 18 9 9 3 3	AHGFYPPEIYMTWMK	DB Search
AHITLGC(+57.02)AADVEAVQTGLDLLEILR	49.75	2677.41	25	68	25	3.9067	0.72	6.3	893.494	3	97.0694	121		1760	140761	23-0922-MUT-191-MR1-TD-D6.wiff	2	1	0	1	P09543-2|CN37_HUMAN:P09543|CN37_HUMAN	Carbamidomethylation	C7:Carbamidomethylation:1000.00	0 0 11 0 0 0 10 13 14 14 14 14 0 10 41 51 29 12 12 13 13 5 0 0 5	AHITLGC(+57.02)AADVEAVQTGLDLLEILR	DB Search
AHLGEVLEAVR	49.58	1192.66	11	72.7	11	-0.3052	0.58	-7.9	597.338	2	23.8143			1330	78908	23-0922-MUT-191-MR1-TD-D6.wiff	1	0	0	1	O75962|TRIO_HUMAN:O75962-4|TRIO_HUMAN:O75962-3|TRIO_HUMAN:O75962-2|TRIO_HUMAN			5 8 36 3 2 5 4 0 0 0 4	AHLGEVLEAVR	DB Search
AHQVVEDGYEFFAK	49.75	1638.77	14	64.3	14	0.8888	0.56	4.4	820.405	2	30.9675			3040	85033	23-0922-MUT-191-MR1-TD-D6.wiff	1	0	0	1	P36873|PP1G_HUMAN:P62136|PP1A_HUMAN:P62136-2|PP1A_HUMAN:P62136-3|PP1A_HUMAN:P62140|PP1B_HUMAN:P36873-2|PP1G_HUMAN			0 0 73 78 34 22 16 15 0 33 22 9 0 0	AHQVVEDGYEFFAK	DB Search
AIAC(+57.02)LLFGGSR	49.66	1163.61	11	81.8	11	-1.0937	0.76	-9	582.815	2	43.5357			19100	95397	23-0922-MUT-191-MR1-TD-D6.wiff	1	0	0	1	P33992|MCM5_HUMAN	Carbamidomethylation	C4:Carbamidomethylation:1000.00	0 0 41 28 28 37 17 2 2 2 3	AIAC(+57.02)LLFGGSR	DB Search
AIAELGIYPAVDPLDSTSR	35.79	1987.03	19	26.3	19	-2.149	0.87	1.1	994.521	2	70.2604	696			123585	22-1102-MR1_CHAP_42_TD-MUT-129-D6.wiff	1	1	0	0	P06576|ATPB_HUMAN			0 0 0 0 0 0 10 73 9 0 0 0 5 0 0 0 0 0 5	AIAELGIYPAVDPLDSTSR	DB Search
AIANEC(+57.02)QANFISIK	41.82	1577.79	14	71.4	14	0.2866	0.7	-0.7	789.91	2	30.7099	416	700	4110	84754	23-0922-MUT-191-MR1-TD-D6.wiff	3	1	1	1	P55072|TERA_HUMAN	Carbamidomethylation	C6:Carbamidomethylation:1000.00	0 0 3 2 2 4 4 4 4 4 6 0 0 5	AIANEC(+57.02)QANFISIK	DB Search
AIAYLFPSGLFEK	47.61	1454.78	13	53.8	13	-2.5509	0.8	-2.4	728.405	2	68.6237			3480	116627	23-0922-MUT-191-MR1-TD-D6.wiff	1	0	0	1	P82933|RT09_HUMAN			0 0 39 19 34 62 0 0 0 0 6 2 3	AIAYLFPSGLFEK	DB Search
AIDENNEPTAC(+57.02)FLIR	49.75	1761.84	15	40	15	-2.4799	0.86	8.9	881.944	2	39.0113			3750	91788	23-0922-MUT-191-MR1-TD-D6.wiff	1	0	0	1	Q9P2R3-4|ANFY1_HUMAN:Q9P2R3-2|ANFY1_HUMAN:Q9P2R3|ANFY1_HUMAN	Carbamidomethylation	C11:Carbamidomethylation:1000.00	0 0 0 0 0 5 29 0 0 3 3 0 0 3 3	AIDENNEPTAC(+57.02)FLIR	DB Search
AIDLFTDAIK	49.71	1105.6	10	80	10	-1.4946	0.72	-8.6	553.81	2	46.4849			7960	97967	23-0922-MUT-191-MR1-TD-D6.wiff	1	0	0	1	P50502|F10A1_HUMAN:Q8IZP2|ST134_HUMAN:Q8NFI4|F10A5_HUMAN			0 0 20 20 12 7 2 2 2 2	AIDLFTDAIK	DB Search
AIELLQEFSDQHPENAAEIK	49.75	2281.12	20	50	20	1.5718	0.63	-1	761.39	3	48.4602			13400	99807	23-0922-MUT-191-MR1-TD-D6.wiff	1	0	0	1	O76094-2|SRP72_HUMAN:O76094|SRP72_HUMAN			0 0 36 38 20 0 13 13 0 0 6 6 0 0 0 8 0 0 2 2	AIELLQEFSDQHPENAAEIK	DB Search
AIEPPPLDAVIEAEHTLR	49.75	1970.05	18	88.9	18	-3.0304	0.37	2.6	657.7	3	58.2975			5540	107915	23-0922-MUT-191-MR1-TD-D6.wiff	1	0	0	1	Q08211|DHX9_HUMAN			2 2 9 89 7 4 4 12 9 9 20 15 4 4 3 0 0 2	AIEPPPLDAVIEAEHTLR	DB Search
AIGNIVTGTDEQTQVVIDAGALAVFPSLLTNPK	39.15	3351.79	33	24.2	33	N/A	NaN	12.1	1118.3	3	94.1595			3250	138074	23-0922-MUT-191-MR1-TD-D6.wiff	1	0	0	1	P52292|IMA1_HUMAN			0 0 0 0 0 0 10 0 0 0 0 0 0 4 4 34 0 0 0 0 0 0 42 64 32 0 0 0 0 0 14 0 0	AIGNIVTGTDEQTQVVIDAGALAVFPSLLTNPK	DB Search
AIIIFVPVPQLK	49.75	1336.85	12	66.7	12	-2.0018	0.78	-2.4	669.438	2	69.2133	750		34300	117246	23-0922-MUT-191-MR1-TD-D6.wiff	2	1	0	1	P62081|RS7_HUMAN			0 0 17 37 42 42 3 3 2 2 1 1	AIIIFVPVPQLK	DB Search
AILC(+57.02)LLLGGVER	49.73	1312.75	12	83.3	12	-5.0849	0.71	1	657.393	2	66.123			1930	114642	23-0922-MUT-191-MR1-TD-D6.wiff	1	0	0	1	P25205|MCM3_HUMAN:P25205-2|MCM3_HUMAN	Carbamidomethylation	C4:Carbamidomethylation:1000.00	0 0 37 37 47 42 42 7 5 5 6 5	AILC(+57.02)LLLGGVER	DB Search
AILILDNDGDR	39.46	1213.63	11	45.5	11	-1.7206	0.79	-1.1	607.829	2	30.0214				84246	23-0922-MUT-191-MR1-TD-D6.wiff	0	0	0	0	P61923|COPZ1_HUMAN:P61923-4|COPZ1_HUMAN:P61923-5|COPZ1_HUMAN			0 0 44 44 36 23 0 0 0 0 5	AILILDNDGDR	DB Search
AILSMNGLSYGVIR	49.74	1492.81	14	64.3	14	0.6487	0.78	-3.4	747.418	2	52.5198			1900	102999	23-0922-MUT-191-MR1-TD-D6.wiff	1	0	0	1	Q9P265|DIP2B_HUMAN			0 0 20 53 53 43 6 6 11 11 0 0 0 5	AILSMNGLSYGVIR	DB Search
AILVDLEPGTM(+15.99)DSVR	49.75	1630.82	15	73.3	15	-0.7633	0.76	4.6	816.433	2	37.6655	9290	3980	36500	90672	23-0922-MUT-191-MR1-TD-D6.wiff	6	4	1	1	Q9BVA1|TBB2B_HUMAN:P07437|TBB5_HUMAN:Q13509|TBB3_HUMAN:Q13885|TBB2A_HUMAN	Oxidation (M)	M11:Oxidation (M):1000.00	0 0 15 10 15 15 23 5 0 0 3 3 2 2 5	AILVDLEPGTM(+15.99)DSVR	DB Search
AILVDLEPGTMDSVR	49.75	1614.83	15	73.3	15	-1.8084	0.83	3	808.434	2	45.1371	14400	8780	206000	96747	23-0922-MUT-191-MR1-TD-D6.wiff	4	1	1	2	Q9BVA1|TBB2B_HUMAN:P07437|TBB5_HUMAN:Q13509|TBB3_HUMAN:Q13885|TBB2A_HUMAN			0 0 10 3 13 13 23 3 3 4 4 12 0 0 5	AILVDLEPGTMDSVR	DB Search
AINFNFGYAK	49.71	1143.57	10	80	10	1.1103	0.79	-4.4	572.798	2	37.5982			23600	90655	23-0922-MUT-191-MR1-TD-D6.wiff	1	0	0	1	P47897-2|SYQ_HUMAN:P47897|SYQ_HUMAN			2 2 49 49 40 33 11 7 0 0	AINFNFGYAK	DB Search
AIPQLQGYLR	49.74	1157.66	10	60	10	-0.6582	0.55	-9.2	579.837	2	36.7195	11900	15800	86300	89877	23-0922-MUT-191-MR1-TD-D6.wiff	3	1	1	1	Q02878|RL6_HUMAN			0 0 19 19 17 10 1 1 2 2	AIPQLQGYLR	DB Search
AIQGGTSHHLGQNFSK	49.75	1680.83	16	50	16	-0.6728	0.41	-7	561.288	3	13.5584			298	70128	23-0922-MUT-191-MR1-TD-D6.wiff	1	0	0	1	P07814|SYEP_HUMAN			0 0 51 7 1 1 1 0 9 9 0 0 7 7 4 4	AIQGGTSHHLGQNFSK	DB Search
AIQIDTWLQVIPQLIAR	47.2	1977.14	17	35.3	17	12.466	0.55	5.2	989.595	2	100.668			1780	143639	23-0922-MUT-191-MR1-TD-D6.wiff	1	0	0	1	P42345|MTOR_HUMAN			0 0 0 0 0 40 47 68 42 40 40 0 0 0 0 0 0	AIQIDTWLQVIPQLIAR	DB Search
AIQLNPSYIR	43.64	1173.65	10	80	10	-0.1322	0.81	-3.3	587.831	2	40.9084	1080	1320		99271	22-1102-MR1_CHAP_42_TD-MUT-129-D6.wiff	2	1	1	0	Q99614|TTC1_HUMAN			0 0 78 56 56 5 5 6 4 4	AIQLNPSYIR	DB Search
AIQLNSNSVQALLLK	45.01	1610.94	15	40	15	2.1378	0.64	-0.1	806.485	2	54.0301			1320	104210	23-0922-MUT-191-MR1-TD-D6.wiff	1	0	0	1	Q9UJX3-2|APC7_HUMAN:Q9UJX3|APC7_HUMAN			0 0 11 30 34 9 7 0 0 10 0 0 0 0 0	AIQLNSNSVQALLLK	DB Search
AITGASLADIMAKR	33.69	1416.78	14	28.6	14	-1.0576	0.6	-2.8	473.265	3	49.2708	818			106241	22-1102-MR1_CHAP_42_TD-MUT-129-D6.wiff	1	1	0	0	P83731|RL24_HUMAN			0 0 29 0 0 17 19 15 0 0 0 0 0 0	AITGASLADIMAKR	DB Search
AITIAGIPQSIIEC(+57.02)VK	49.75	1711.95	16	68.8	16	2.1187	0.84	7.3	857.001	2	64.619	597		6220	113313	23-0922-MUT-191-MR1-TD-D6.wiff	2	1	0	1	Q15366-8|PCBP2_HUMAN:Q15366-4|PCBP2_HUMAN:Q15366-6|PCBP2_HUMAN:Q15366-2|PCBP2_HUMAN:Q15366-7|PCBP2_HUMAN:Q15366|PCBP2_HUMAN:Q15366-3|PCBP2_HUMAN:Q15366-5|PCBP2_HUMAN	Carbamidomethylation	C14:Carbamidomethylation:1000.00	0 0 4 5 2 4 4 2 2 3 3 8 5 0 0 0	AITIAGIPQSIIEC(+57.02)VK	DB Search
AITIAGVPQSVTEC(+57.02)VK	43.42	1671.89	16	37.5	16	2.1404	0.56	3.2	836.964	2	38.1965	1470	2010	7060	91076	23-0922-MUT-191-MR1-TD-D6.wiff	3	1	1	1	Q15365|PCBP1_HUMAN	Carbamidomethylation	C14:Carbamidomethylation:1000.00	0 0 0 5 5 6 8 0 0 11 11 0 0 0 0 0	AITIAGVPQSVTEC(+57.02)VK	DB Search
AITPLQVHVDPAFLR	49.75	1675.94	15	40	15	0.7335	0.77	-0.7	559.661	3	49.3294			2040	100350	23-0922-MUT-191-MR1-TD-D6.wiff	1	0	0	1	Q504Q3-2|PAN2_HUMAN:Q504Q3-3|PAN2_HUMAN:Q504Q3|PAN2_HUMAN			0 0 71 8 4 4 0 0 8 13 0 0 0 0 0	AITPLQVHVDPAFLR	DB Search
AIVAIENPADVSVISSR	49.75	1739.94	17	70.6	17	1.2061	0.79	3.2	870.992	2	43.3409	755	823	3200	95384	23-0922-MUT-191-MR1-TD-D6.wiff	3	1	1	1	P08865|RSSA_HUMAN			0 0 0 29 28 55 56 9 9 12 13 13 10 10 0 0 5	AIVAIENPADVSVISSR	DB Search
AIVDC(+57.02)IISIIEENSESK	24.16	1918.96	17	41.2	17	-1.6787	0.71	9	960.506	2	91.484				135988	23-0922-MUT-191-MR1-TD-D6.wiff	0	0	0	0	Q9Y678|COPG1_HUMAN	Carbamidomethylation	C5:Carbamidomethylation:1000.00	0 0 0 0 0 33 55 33 33 55 42 22 0 0 0 0 0	AIVDC(+57.02)IISIIEENSESK	DB Search
AIVDLTGL	35.11	800.464	8	75	8	-4.9133	0.73	1.8	801.483	1	52.9647			5190	103434	23-0922-MUT-191-MR1-TD-D6.wiff	1	0	0	1	Q12933|TRAF2_HUMAN:Q12933-3|TRAF2_HUMAN:Q12933-4|TRAF2_HUMAN:Q12933-2|TRAF2_HUMAN			0 0 33 33 55 46 44 5	AIVDLTGL	DB Search
AIVFVVDSAAFQR	49.75	1421.77	13	84.6	13	2.1909	0.76	1.5	711.901	2	50.7869			6210	101447	23-0922-MUT-191-MR1-TD-D6.wiff	1	0	0	1	Q9Y5M8|SRPRB_HUMAN			0 0 12 42 72 61 46 24 24 24 14 14 5	AIVFVVDSAAFQR	DB Search
AIVHAVGQELQVTGPFNLQLIAK	49.75	2445.37	23	78.3	23	0.9288	0.78	5.9	816.147	3	61.6258			17000	110738	23-0922-MUT-191-MR1-TD-D6.wiff	1	0	0	1	P27708|PYR1_HUMAN			0 0 0 3 17 40 13 13 35 51 31 24 71 71 13 13 10 10 12 9 0 0 4	AIVHAVGQELQVTGPFNLQLIAK	DB Search
AIVIC(+57.02)PTDEDLKDR	49.75	1643.82	14	64.3	14	0.0182	0.27	-8.7	548.949	3	21.5908			7690	76983	23-0922-MUT-191-MR1-TD-D6.wiff	1	0	0	1	Q9BUJ2-4|HNRL1_HUMAN:Q9BUJ2-2|HNRL1_HUMAN:Q9BUJ2-3|HNRL1_HUMAN:Q9BUJ2|HNRL1_HUMAN	Carbamidomethylation	C5:Carbamidomethylation:1000.00	0 0 43 43 59 27 27 12 12 20 0 0 0 5	AIVIC(+57.02)PTDEDLKDR	DB Search
AIVQQWLEYR	49.05	1304.69	10	80	10	-1.9508	0.77	-4.9	653.356	2	44.8307			15300	96606	23-0922-MUT-191-MR1-TD-D6.wiff	1	0	0	1	O43324|MCA3_HUMAN:O43324-2|MCA3_HUMAN			0 0 96 85 65 18 18 20 3 3	AIVQQWLEYR	DB Search
AIWAALQTQTSNAAK	49.7	1572.83	15	66.7	15	0.7746	0.68	5.8	787.435	2	33.8791			2380	87540	23-0922-MUT-191-MR1-TD-D6.wiff	1	0	0	1	Q9NYU2-2|UGGG1_HUMAN:Q9NYU2|UGGG1_HUMAN			0 0 13 34 40 72 82 51 13 13 0 0 0 6 5	AIWAALQTQTSNAAK	DB Search
AIYAYALQVFPSK	49.75	1469.79	13	69.2	13	-0.136	0.57	2.4	735.914	2	52.8745			1090	103249	23-0922-MUT-191-MR1-TD-D6.wiff	1	0	0	1	O94906-2|PRP6_HUMAN:O94906|PRP6_HUMAN			0 0 51 59 42 32 26 14 14 24 0 0 5	AIYAYALQVFPSK	DB Search
AKFEELNM(+15.99)DLFR	33.05	1527.74	12	50	12	-2.1582	0.7	-1.8	510.253	3	48.1148	615			105126	22-1102-MR1_CHAP_42_TD-MUT-129-D6.wiff	1	1	0	0	P11021|GRP78_HUMAN	Oxidation (M)	M8:Oxidation (M):1000.00	0 0 0 0 0 24 14 0 66 36 9 5	AKFEELNM(+15.99)DLFR	DB Search
AKFEELNMDLFR	49.75	1511.74	12	66.7	12	0.3155	0.82	-10.1	504.923	3	47.1469	1450		8470	98552	23-0922-MUT-191-MR1-TD-D6.wiff	2	1	0	1	P11021|GRP78_HUMAN			0 0 0 0 6 26 32 55 71 39 5 5	AKFEELNMDLFR	DB Search
ALADDDFLTVTGK	34.98	1364.68	13	69.2	13	-3.7573	0.44	1.1	683.358	2	38.1591			5410	91251	23-0922-MUT-191-MR1-TD-D6.wiff	1	0	0	1	P33991|MCM4_HUMAN			0 0 41 23 23 16 13 12 11 11 17 0 0	ALADDDFLTVTGK	DB Search
ALADVATVLGR	40.55	1084.62	11	54.5	11	-2.9419	0.79	-11.6	543.32	2	37.3378			2910	90312	23-0922-MUT-191-MR1-TD-D6.wiff	1	0	0	1	Q92542|NICA_HUMAN:Q92542-2|NICA_HUMAN			0 0 48 26 26 15 11 11 0 0 0	ALADVATVLGR	DB Search
ALAIEEFC(+57.02)K	49.69	1079.53	9	88.9	9	-1.1704	0.66	-11.4	540.774	2	29.2267			6520	83490	23-0922-MUT-191-MR1-TD-D6.wiff	1	0	0	1	Q9NUJ1-3|ABHDA_HUMAN:Q9NUJ1|ABHDA_HUMAN	Carbamidomethylation	C8:Carbamidomethylation:1000.00	2 2 50 41 33 18 10 0 5	ALAIEEFC(+57.02)K	DB Search
ALAPLLLAFVTKPNSALESC(+57.02)SFAR	49.75	2575.38	24	33.3	24	2.9437	0.28	-1.7	859.478	3	80.7016			4690	126713	23-0922-MUT-191-MR1-TD-D6.wiff	1	0	0	1	P46060|RAGP1_HUMAN	Carbamidomethylation	C20:Carbamidomethylation:1000.00	0 0 7 0 0 5 5 5 0 0 0 0 12 0 0 0 5 0 0 0 0 0 4 5	ALAPLLLAFVTKPNSALESC(+57.02)SFAR	DB Search
ALC(+57.02)DPLEEVR	34.68	1200.58	10	60	10	0.2107	0.76	-3.9	601.303	2	30.765				84860	23-0922-MUT-191-MR1-TD-D6.wiff	0	0	0	0	Q92616|GCN1_HUMAN	Carbamidomethylation	C3:Carbamidomethylation:1000.00	0 0 29 29 16 14 9 0 0 5	ALC(+57.02)DPLEEVR	DB Search
ALC(+57.02)DVGTAISC(+57.02)SR	49.75	1408.64	13	69.2	13	0.2493	0.91	-5.3	705.334	2	20.9029			3090	76391	23-0922-MUT-191-MR1-TD-D6.wiff	1	0	0	1	Q9BQB6-2|VKOR1_HUMAN:Q9BQB6|VKOR1_HUMAN:Q9BQB6-3|VKOR1_HUMAN	Carbamidomethylation;Carbamidomethylation	C3:Carbamidomethylation:1000.00;C11:Carbamidomethylation:1000.00	0 0 17 19 23 11 11 10 10 4 0 0 5	ALC(+57.02)DVGTAISC(+57.02)SR	DB Search
ALC(+57.02)HLNVPVTVVLDAAVGYIMEK	49.75	2511.32	23	69.6	23	-11.4555	0.62	1.9	838.127	3	95.346			4600	139263	23-0922-MUT-191-MR1-TD-D6.wiff	1	0	0	1	Q14232|EI2BA_HUMAN	Carbamidomethylation	C3:Carbamidomethylation:1000.00	0 0 0 0 5 12 40 14 14 11 11 19 15 20 20 26 32 16 9 9 0 0 0	ALC(+57.02)HLNVPVTVVLDAAVGYIMEK	DB Search
ALC(+57.02)LQGIYR	43.36	1092.58	9	55.6	9	-0.9688	0.7	-1.6	547.294	2	43.3322				101313	22-1102-MR1_CHAP_42_TD-MUT-129-D6.wiff	0	0	0	0	Q52LW3|RHG29_HUMAN	Carbamidomethylation	C3:Carbamidomethylation:1000.00	5 6 26 26 14 0 0 0 0	ALC(+57.02)LQGIYR	DB Search
ALC(+57.02)QITDSTMLQAIER	43.21	1848.91	16	43.8	16	0.2405	0.63	9.7	925.482	2	52.4068			1800	102822	23-0922-MUT-191-MR1-TD-D6.wiff	1	0	0	1	Q9Y678|COPG1_HUMAN	Carbamidomethylation	C3:Carbamidomethylation:1000.00	0 0 0 0 0 20 16 8 0 0 7 13 13 0 0 5	ALC(+57.02)QITDSTMLQAIER	DB Search
ALDAGLALGPSSPLLR	41.71	1549.88	16	37.5	16	0.1275	0.67	3.7	775.961	2	52.5885			1070	103002	23-0922-MUT-191-MR1-TD-D6.wiff	1	0	0	1	Q86YV9|HPS6_HUMAN			0 0 0 0 0 13 17 17 11 0 0 0 0 0 6 5	ALDAGLALGPSSPLLR	DB Search
ALDDFVLGSAR	43.57	1162.6	11	81.8	11	-2.0693	0.75	1.6	582.307	2	51.2512	740	680	5410	107794	22-1102-MR1_CHAP_42_TD-MUT-129-D6.wiff	3	1	1	1	O60831|PRAF2_HUMAN			5 6 58 39 39 45 39 14 0 0 5	ALDDFVLGSAR	DB Search
ALDDMISTLK	29.05	1105.57	10	50	10	-2.4746	0.81	-8.8	553.794	2	38.4957			3310	91310	23-0922-MUT-191-MR1-TD-D6.wiff	1	0	0	1	P49368-2|TCPG_HUMAN:P49368|TCPG_HUMAN			5 13 22 0 0 12 8 0 0 0	ALDDMISTLK	DB Search
ALDEGDIALLK	43.72	1156.63	11	63.6	11	-2.3537	0.71	-3.2	579.322	2	49.3242	1020			106216	22-1102-MR1_CHAP_42_TD-MUT-129-D6.wiff	1	1	0	0	P35998|PRS7_HUMAN			1 1 22 22 0 0 5 2 2 2 2	ALDEGDIALLK	DB Search
ALDIAENEMPGLMR	44.79	1558.75	14	57.1	14	0.6435	0.76	2.5	780.393	2	45.8994			1350	97489	23-0922-MUT-191-MR1-TD-D6.wiff	1	0	0	1	P23526|SAHH_HUMAN			0 0 0 16 54 31 18 18 70 0 0 0 10 5	ALDIAENEMPGLMR	DB Search
ALDIDLDKPLADSEK	49.75	1641.85	15	73.3	15	2.254	0.68	-5.4	548.293	3	32.8685			5570	86680	23-0922-MUT-191-MR1-TD-D6.wiff	1	0	0	1	O14617|AP3D1_HUMAN:O14617-2|AP3D1_HUMAN:O14617-3|AP3D1_HUMAN:O14617-5|AP3D1_HUMAN			5 12 22 22 11 7 7 12 3 0 0 4 2 1 1	ALDIDLDKPLADSEK	DB Search
ALDIDLDKPLADSEKLPIQK	49.64	2221.22	20	40	20	4.0787	0.6	-12.9	556.312	4	43.7223	974	837	7170	95579	23-0922-MUT-191-MR1-TD-D6.wiff	4	1	1	2	O14617|AP3D1_HUMAN:O14617-2|AP3D1_HUMAN:O14617-3|AP3D1_HUMAN:O14617-5|AP3D1_HUMAN			0 0 6 0 0 0 9 14 0 0 0 0 0 10 10 13 0 0 6 5	ALDIDLDKPLADSEKLPIQK	DB Search
ALDLLYGM(+15.99)VSK	28.85	1224.64	11	36.4	11	-1.6041	0.69	12.1	613.344	2	35.9126				89200	23-0922-MUT-191-MR1-TD-D6.wiff	0	0	0	0	O14617|AP3D1_HUMAN:O14617-2|AP3D1_HUMAN:O14617-4|AP3D1_HUMAN:O14617-3|AP3D1_HUMAN:O14617-5|AP3D1_HUMAN	Oxidation (M)	M8:Oxidation (M):1000.00	0 0 18 24 22 12 0 0 0 0 0	ALDLLYGM(+15.99)VSK	DB Search
ALDLLYGMVSK	49.72	1208.65	11	100	11	-0.7828	0.76	-3.7	605.336	2	52.5801			11800	102837	23-0922-MUT-191-MR1-TD-D6.wiff	1	0	0	1	O14617|AP3D1_HUMAN:O14617-2|AP3D1_HUMAN:O14617-4|AP3D1_HUMAN:O14617-3|AP3D1_HUMAN:O14617-5|AP3D1_HUMAN			5 8 23 25 43 38 16 16 21 8 5	ALDLLYGMVSK	DB Search
ALDTMNFDVIK	32.88	1265.63	11	63.6	11	-0.5534	0.71	-6.6	633.827	2	43.5357			14400	95493	23-0922-MUT-191-MR1-TD-D6.wiff	1	0	0	1	P11940|PABP1_HUMAN:Q13310|PABP4_HUMAN:Q13310-3|PABP4_HUMAN:Q13310-2|PABP4_HUMAN:P11940-2|PABP1_HUMAN			0 0 6 5 5 0 0 4 4 5 5	ALDTMNFDVIK	DB Search
ALEEGLTPQEIC(+57.02)DK	49.75	1601.76	14	71.4	14	-0.0315	0.86	-3	801.895	2	24.6077			1970	79585	23-0922-MUT-191-MR1-TD-D6.wiff	1	0	0	1	P56192-2|SYMC_HUMAN:P56192|SYMC_HUMAN	Carbamidomethylation	C12:Carbamidomethylation:1000.00	0 0 10 9 7 7 66 5 5 9 9 5 0 0	ALEEGLTPQEIC(+57.02)DK	DB Search
ALEESNYELEGK	43.72	1380.64	12	100	12	-3.134	0.68	2.2	691.329	2	20.0824				81708	22-1102-MR1_CHAP_42_TD-MUT-129-D6.wiff	0	0	0	0	P13645|K1C10_HUMAN			5 6 56 43 6 6 20 20 30 24 9 5	ALEESNYELEGK	DB Search
ALEFLDQLLLQNIR	44.04	1684.95	14	50	14	-2.3441	0.5	2.6	843.496	2	86.7451				132018	23-0922-MUT-191-MR1-TD-D6.wiff	0	0	0	0	P42695|CNDD3_HUMAN			0 0 0 12 0 0 6 8 21 19 0 0 7 5	ALEFLDQLLLQNIR	DB Search
ALEIADFSGNPLSR	49.75	1488.76	14	64.3	14	1.4287	0.69	4.2	745.398	2	48.3742				99534	23-0922-MUT-191-MR1-TD-D6.wiff	0	0	0	0	Q14160|SCRIB_HUMAN:Q14160-3|SCRIB_HUMAN:Q14160-2|SCRIB_HUMAN			0 0 0 23 67 25 25 24 15 14 0 0 12 5	ALEIADFSGNPLSR	DB Search
ALELDSNLYR	46.99	1192.61	10	50	10	-0.7347	0.74	-9	597.314	2	29.672			6630	83809	23-0922-MUT-191-MR1-TD-D6.wiff	1	0	0	1	P35579|MYH9_HUMAN:P35579-2|MYH9_HUMAN			4 4 55 55 53 0 0 0 0 0	ALELDSNLYR	DB Search
ALELSGTAVPPDLEK	37.02	1538.82	15	40	15	-0.14	0.79	4.9	770.43	2	35.6719			4490	88748	23-0922-MUT-191-MR1-TD-D6.wiff	1	0	0	1	Q7L014|DDX46_HUMAN			0 0 11 4 13 0 0 0 32 18 9 0 0 0 0	ALELSGTAVPPDLEK	DB Search
ALESDMAPVLIMATNR	49.75	1730.87	16	75	16	0.8316	0.78	7.7	866.46	2	54.6018			2780	104693	23-0922-MUT-191-MR1-TD-D6.wiff	1	0	0	1	Q9Y230-2|RUVB2_HUMAN:Q9Y230|RUVB2_HUMAN			0 0 3 2 2 15 23 2 2 4 4 4 2 0 0 5	ALESDMAPVLIMATNR	DB Search
ALESSIAPIVIFASNR	49.75	1686.93	16	75	16	-2.4616	0.91	-6.1	844.478	2	62.8899	104		7020	111825	23-0922-MUT-191-MR1-TD-D6.wiff	2	1	0	1	Q9Y265|RUVB1_HUMAN:Q9Y265-2|RUVB1_HUMAN			0 0 8 8 11 25 65 3 3 7 7 4 0 0 3 4	ALESSIAPIVIFASNR	DB Search
ALGLGVEQLPVVFEDVVLHQATILPK	29.32	2784.58	26	26.9	26	11.7215	0.51	9.2	929.22	3	99.924			1180	143147	23-0922-MUT-191-MR1-TD-D6.wiff	1	0	0	1	P49327|FAS_HUMAN			0 0 7 0 0 0 0 0 16 0 0 0 0 0 9 0 0 17 0 0 0 0 0 30 14 5	ALGLGVEQLPVVFEDVVLHQATILPK	DB Search
ALGSGFPHLQLLDVSGNALTALGPELLALR	42.85	3042.69	30	40	30	7.852	0.77	0.2	1015.25	3	99.0692			2550	142249	23-0922-MUT-191-MR1-TD-D6.wiff	1	0	0	1	Q96CX6|LRC58_HUMAN			0 0 3 0 0 0 0 0 0 0 6 6 11 20 0 0 0 0 0 32 32 55 42 0 0 4 4 0 0 5	ALGSGFPHLQLLDVSGNALTALGPELLALR	DB Search
ALIAGGGAPEIELALR	43.08	1549.88	16	25	16	1.382	0.65	0.7	775.959	2	53.2276			2040	103466	23-0922-MUT-191-MR1-TD-D6.wiff	1	0	0	1	P50991-2|TCPD_HUMAN:P50991|TCPD_HUMAN			0 0 8 50 26 0 0 0 0 0 0 0 0 0 0 5	ALIAGGGAPEIELALR	DB Search
ALKEENIQTLLINPNIATVQTSQGLADK	49.75	3021.63	28	53.6	28	2.0717	0.61	12.9	1008.24	3	53.6684			3430	103942	23-0922-MUT-191-MR1-TD-D6.wiff	1	0	0	1	P27708|PYR1_HUMAN			0 0 0 0 0 0 17 17 24 23 22 11 11 0 0 9 28 28 32 21 21 0 0 0 0 0 11 5	ALKEENIQTLLINPNIATVQTSQGLADK	DB Search
ALLAMYTNQAEQC(+57.02)R	49.75	1667.78	14	85.7	14	-2	0.69	-2.8	834.903	2	28.818			6670	83225	23-0922-MUT-191-MR1-TD-D6.wiff	1	0	0	1	O76094-2|SRP72_HUMAN:O76094|SRP72_HUMAN	Carbamidomethylation	C13:Carbamidomethylation:1000.00	0 0 39 52 88 48 48 20 20 29 22 22 13 5	ALLAMYTNQAEQC(+57.02)R	DB Search
ALLANALTSALR	49.61	1212.72	12	66.7	12	-2.5748	0.79	-2.7	607.373	2	50.486			4320	101100	23-0922-MUT-191-MR1-TD-D6.wiff	1	0	0	1	P57088|TMM33_HUMAN			0 0 54 86 21 21 34 10 0 0 4 5	ALLANALTSALR	DB Search
ALLDLQGHLDAASR	43.64	1478.78	14	64.3	14	0.8946	0.68	-5.6	493.933	3	45.0721	948			102738	22-1102-MR1_CHAP_42_TD-MUT-129-D6.wiff	1	1	0	0	Q9BXF6|RFIP5_HUMAN			0 0 27 4 3 3 7 7 6 6 0 0 0 3	ALLDLQGHLDAASR	DB Search
ALLDPPLELNSDR	38.35	1451.76	13	61.5	13	-1.4578	0.84	-3.6	726.895	2	42.6617				94819	23-0922-MUT-191-MR1-TD-D6.wiff	0	0	0	0	Q9P0V3-2|SH3B4_HUMAN:Q9P0V3|SH3B4_HUMAN			0 0 5 12 18 7 7 3 2 0 0 0 2	ALLDPPLELNSDR	DB Search
ALLELQLEPEELYQTFQR	49.12	2219.15	18	33.3	18	3.5431	0.62	14	1110.61	2	78.4109			3500	125023	23-0922-MUT-191-MR1-TD-D6.wiff	1	0	0	1	P13639|EF2_HUMAN			0 0 8 14 12 0 0 12 0 0 0 0 0 0 8 0 0 5	ALLELQLEPEELYQTFQR	DB Search
ALLEPTNTPFK	24.66	1229.67	11	36.4	11	-0.4353	0.84	-9	615.842	2	30.881			1920	84957	23-0922-MUT-191-MR1-TD-D6.wiff	1	0	0	1	Q9Y485|DMXL1_HUMAN			0 0 13 16 6 0 0 0 0 0 5	ALLEPTNTPFK	DB Search
ALLGALC(+57.02)QGEASAER	49.75	1544.76	15	60	15	-1.3143	0.67	-9.9	773.39	2	29.22				83574	23-0922-MUT-191-MR1-TD-D6.wiff	0	0	0	0	Q13395|TARB1_HUMAN	Carbamidomethylation	C7:Carbamidomethylation:1000.00	0 0 32 10 10 16 48 0 7 11 6 0 0 0 5	ALLGALC(+57.02)QGEASAER	DB Search
ALLLLK(+14.02)ALQGLR	25.66	1321.88	12	25	12	1.9817	0.1	6.6	661.96	2	62.8833				111821	23-0922-MUT-191-MR1-TD-D6.wiff	0	0	0	0	P03971|MIS_HUMAN	Methylation(KR)	K6:Methylation(KR):28.13	0 0 0 0 0 0 0 0 0 6 7 5	ALLLLK(+14.02)ALQGLR	DB Search
ALLLSTYIK	42.76	1020.62	9	100	9	0.2548	0.81	-14	511.317	2	43.4698				95483	23-0922-MUT-191-MR1-TD-D6.wiff	0	0	0	0	O95782|AP2A1_HUMAN:O94973-2|AP2A2_HUMAN:O95782-2|AP2A1_HUMAN:O94973|AP2A2_HUMAN:O94973-3|AP2A2_HUMAN			5 5 93 56 9 9 9 9 5	ALLLSTYIK	DB Search
ALMLQGVDLLADAVAVTMGPK	49.75	2112.13	21	66.7	21	4.2181	0.73	-3.3	705.058	3	103.304		262	14900	145864	23-0922-MUT-191-MR1-TD-D6.wiff	3	0	1	2	P10809|CH60_HUMAN:P10809-2|CH60_HUMAN			0 0 0 10 0 0 11 21 21 13 17 24 24 42 32 32 27 27 0 0 4	ALMLQGVDLLADAVAVTMGPK	DB Search
ALNLAYSSIYGSYR	20.95	1576.79	14	21.4	14	-0.1645	0.48	7.7	789.418	2	42.145				94391	23-0922-MUT-191-MR1-TD-D6.wiff	0	0	0	0	Q7L576|CYFP1_HUMAN:Q7L576-3|CYFP1_HUMAN:Q7L576-2|CYFP1_HUMAN			0 0 0 0 9 82 21 0 0 0 0 0 0 0	ALNLAYSSIYGSYR	DB Search
ALNMAIPGGPK	46.32	1067.58	11	45.5	11	-0.179	0.85	-4	534.802	2	24.6523			1310	79616	23-0922-MUT-191-MR1-TD-D6.wiff	1	0	0	1	Q6P2Q9|PRP8_HUMAN			0 0 17 17 29 29 0 0 0 0 3	ALNMAIPGGPK	DB Search
ALNTPVLSVLK	36.33	1153.71	11	45.5	11	-3.6086	0.69	-11.1	577.862	2	43.1728			419	95246	23-0922-MUT-191-MR1-TD-D6.wiff	1	0	0	1	Q9NZJ4-2|SACS_HUMAN:Q9NZJ4|SACS_HUMAN			0 0 24 24 37 21 19 0 0 0 0	ALNTPVLSVLK	DB Search
ALPC(+57.02)IVDVR	49.62	1041.56	9	77.8	9	0.4144	0.7	-11.5	521.79	2	31.4136			3620	85285	23-0922-MUT-191-MR1-TD-D6.wiff	1	0	0	1	Q6YN16|HSDL2_HUMAN:Q6YN16-2|HSDL2_HUMAN	Carbamidomethylation	C4:Carbamidomethylation:1000.00	0 0 38 26 8 6 6 6 5	ALPC(+57.02)IVDVR	DB Search
ALQDPALALR	43.15	1066.61	10	80	10	1.437	0.7	3.2	534.316	2	39.0414	505			97777	22-1102-MR1_CHAP_42_TD-MUT-129-D6.wiff	1	1	0	0	Q86VI3|IQGA3_HUMAN			0 0 57 75 11 11 12 8 8 5	ALQDPALALR	DB Search
ALQFLEEVK	49.44	1075.59	9	77.8	9	0.208	0.79	-11.2	538.804	2	38.5026			6910	91179	23-0922-MUT-191-MR1-TD-D6.wiff	1	0	0	1	P40227|TCPZ_HUMAN:P40227-2|TCPZ_HUMAN			0 0 42 30 29 15 14 14 5	ALQFLEEVK	DB Search
ALQHMTDFAIQFNK	48.48	1662.82	14	42.9	14	0.3389	0.51	-7.4	555.283	3	37.8972			2250	90718	23-0922-MUT-191-MR1-TD-D6.wiff	1	0	0	1	P63010|AP2B1_HUMAN:P63010-3|AP2B1_HUMAN:P63010-2|AP2B1_HUMAN			0 0 0 0 0 6 28 46 46 60 60 0 0 0	ALQHMTDFAIQFNK	DB Search
ALQIPEVYLR	47.22	1200.69	10	70	10	-0.3553	0.9	-5.5	601.355	2	46.5474			2920	97875	23-0922-MUT-191-MR1-TD-D6.wiff	1	0	0	1	Q14C86-3|GAPD1_HUMAN:Q14C86-6|GAPD1_HUMAN:Q14C86-2|GAPD1_HUMAN:Q14C86-5|GAPD1_HUMAN:Q14C86-4|GAPD1_HUMAN:Q14C86|GAPD1_HUMAN			0 0 0 20 3 3 4 2 2 5	ALQIPEVYLR	DB Search
ALQQVIQDYTTPPNEELSR	49.58	2201.1	19	31.6	19	7.7901	0.77	6.5	1101.58	2	46.0549			1630	97619	23-0922-MUT-191-MR1-TD-D6.wiff	1	0	0	1	Q9UI10-3|EI2BD_HUMAN:Q9UI10-2|EI2BD_HUMAN:Q9UI10|EI2BD_HUMAN			0 0 0 0 7 5 5 0 0 10 10 0 0 0 7 0 0 0 0	ALQQVIQDYTTPPNEELSR	DB Search
ALQQYTLEPSEKPFDLK	49.45	2006.04	17	47.1	17	3.7639	0.66	-3.2	669.692	3	37.5681			5430	90538	23-0922-MUT-191-MR1-TD-D6.wiff	1	0	0	1	Q9Y678|COPG1_HUMAN			0 0 23 21 8 8 9 13 16 0 0 19 0 0 0 0 0	ALQQYTLEPSEKPFDLK	DB Search
ALQSNIIPFC(+57.02)DEVMQLLLENLGNENVHR	49.02	3265.62	28	35.7	28	3.5476	0.63	5.5	817.428	4	102.633			6370	145464	23-0922-MUT-191-MR1-TD-D6.wiff	1	0	0	1	Q14974-2|IMB1_HUMAN:Q14974|IMB1_HUMAN	Carbamidomethylation	C10:Carbamidomethylation:1000.00	0 0 6 0 0 0 10 0 0 0 0 0 0 0 0 0 0 43 43 28 28 7 7 22 0 0 0 5	ALQSNIIPFC(+57.02)DEVMQLLLENLGNENVHR	DB Search
ALSAFLTC(+57.02)GNWK	43.51	1366.67	12	58.3	12	-0.153	0.7	-0.7	684.351	2	46.764			2830	98097	23-0922-MUT-191-MR1-TD-D6.wiff	1	0	0	1	O95163|ELP1_HUMAN	Carbamidomethylation	C8:Carbamidomethylation:1000.00	0 0 16 16 40 62 14 14 0 0 0 4	ALSAFLTC(+57.02)GNWK	DB Search
ALSAIADLLTNEHER	49.75	1651.85	15	73.3	15	-2.393	0.72	-5.6	551.629	3	47.0721			4440	98556	23-0922-MUT-191-MR1-TD-D6.wiff	1	0	0	1	O60716-6|CTND1_HUMAN:O60716-17|CTND1_HUMAN:O60716-32|CTND1_HUMAN:O60716-3|CTND1_HUMAN:O60716-16|CTND1_HUMAN:O60716|CTND1_HUMAN:O60716-26|CTND1_HUMAN:O60716-4|CTND1_HUMAN:O60716-8|CTND1_HUMAN:O60716-30|CTND1_HUMAN:O60716-27|CTND1_HUMAN:O60716-24|CTND1_HUMAN:O60716-18|CTND1_HUMAN:O60716-20|CTND1_HUMAN:O60716-22|CTND1_HUMAN:O60716-2|CTND1_HUMAN:O60716-10|CTND1_HUMAN:O60716-11|CTND1_HUMAN:O60716-7|CT…			0 0 13 13 19 14 11 11 16 11 0 0 5 3 3	ALSAIADLLTNEHER	DB Search
ALSIGFETC(+57.02)R	29.03	1152.56	10	40	10	-0.2867	0.78	0.2	577.287	2	40.8493	1300			99270	22-1102-MR1_CHAP_42_TD-MUT-129-D6.wiff	1	1	0	0	P16070|CD44_HUMAN:P16070-3|CD44_HUMAN:P16070-11|CD44_HUMAN:P16070-7|CD44_HUMAN:P16070-5|CD44_HUMAN:P16070-13|CD44_HUMAN:P16070-12|CD44_HUMAN:P16070-18|CD44_HUMAN:P16070-15|CD44_HUMAN:P16070-6|CD44_HUMAN:P16070-16|CD44_HUMAN:P16070-8|CD44_HUMAN:P16070-4|CD44_HUMAN:P16070-14|CD44_HUMAN:P16070-9|CD44_HUMAN:P16070-10|CD44_HUMAN:P16070-17|CD44_HUMAN	Carbamidomethylation	C9:Carbamidomethylation:1000.00	0 0 32 32 19 0 0 0 0 3	ALSIGFETC(+57.02)R	DB Search
ALSNLESIPGGYNALRR	24.22	1829.97	17	29.4	17	0.9989	0.21	-2.7	610.997	3	46.9349	610			104170	22-1102-MR1_CHAP_42_TD-MUT-129-D6.wiff	1	1	0	0	Q9UMX0|UBQL1_HUMAN:Q9UMX0-3|UBQL1_HUMAN:Q9NRR5|UBQL4_HUMAN			0 0 22 22 33 2 0 0 0 0 0 0 0 0 0 0 4	ALSNLESIPGGYNALRR	DB Search
ALSQLAEVEEK	49.68	1215.63	11	72.7	11	-0.4521	0.76	-8.5	608.827	2	21.2457				76732	23-0922-MUT-191-MR1-TD-D6.wiff	0	0	0	0	O60749|SNX2_HUMAN:Q13596-2|SNX1_HUMAN:O60749-2|SNX2_HUMAN:Q13596-3|SNX1_HUMAN:Q13596|SNX1_HUMAN			0 0 24 24 56 24 23 10 4 0 2	ALSQLAEVEEK	DB Search
ALSSGGSITSPPLSPALPK	49.74	1778.98	19	26.3	19	-0.9026	0.76	6.7	890.513	2	36.5585			1600	89897	23-0922-MUT-191-MR1-TD-D6.wiff	1	0	0	1	Q6Y7W6-3|PERQ2_HUMAN:Q6Y7W6|PERQ2_HUMAN:Q6Y7W6-5|PERQ2_HUMAN:Q6Y7W6-4|PERQ2_HUMAN			0 0 0 0 0 0 7 26 31 31 14 0 0 0 0 0 0 0 0	ALSSGGSITSPPLSPALPK	DB Search
ALTASEIEDLK	43.59	1188.62	11	63.6	11	-0.5866	0.58	-9.6	595.321	2	27.9229			2790	82530	23-0922-MUT-191-MR1-TD-D6.wiff	1	0	0	1	O75330|HMMR_HUMAN:O75330-4|HMMR_HUMAN:O75330-2|HMMR_HUMAN:O75330-3|HMMR_HUMAN			3 3 15 15 12 0 0 0 0 11 5	ALTASEIEDLK	DB Search
ALTASEIEDLKLENSSLQEK	44	2217.14	20	35	20	-2.0952	0.41	3.5	740.065	3	36.1547			4140	89304	23-0922-MUT-191-MR1-TD-D6.wiff	1	0	0	1	O75330|HMMR_HUMAN:O75330-4|HMMR_HUMAN:O75330-2|HMMR_HUMAN:O75330-3|HMMR_HUMAN			0 0 39 39 0 0 0 0 6 15 29 0 0 14 14 0 0 0 0 0	ALTASEIEDLKLENSSLQEK	DB Search
ALTLGALTLPLAR	49.74	1308.81	13	69.2	13	-4.0719	0.73	-2.2	655.421	2	65.1905	231		22800	113804	23-0922-MUT-191-MR1-TD-D6.wiff	2	1	0	1	Q9BSJ8|ESYT1_HUMAN:Q9BSJ8-2|ESYT1_HUMAN			0 0 28 33 43 43 51 14 14 0 0 3 5	ALTLGALTLPLAR	DB Search
ALTLPGSSENEYIM(+15.99)K	34.93	1667.81	15	26.7	15	1.4227	0.63	7.4	834.928	2	29.9197			8000	84165	23-0922-MUT-191-MR1-TD-D6.wiff	1	0	0	1	P55060-3|XPO2_HUMAN:P55060-4|XPO2_HUMAN:P55060|XPO2_HUMAN	Oxidation (M)	M14:Oxidation (M):1000.00	0 0 9 6 7 7 0 0 0 0 0 0 0 0 0	ALTLPGSSENEYIM(+15.99)K	DB Search
ALTLQDLDNIWAAQAGK	49.75	1826.95	17	70.6	17	2.8377	0.67	5.2	914.5	2	69.6507			2910	117689	23-0922-MUT-191-MR1-TD-D6.wiff	1	0	0	1	Q93008-1|USP9X_HUMAN:O00507-2|USP9Y_HUMAN:Q93008|USP9X_HUMAN:O00507|USP9Y_HUMAN			0 0 19 14 0 44 44 0 0 24 32 32 20 20 11 9 5	ALTLQDLDNIWAAQAGK	DB Search
ALTSEIALLQSR	49.75	1300.73	12	83.3	12	-0.9929	0.87	-4.8	651.38	2	41.6659	27800	962	40400	94257	23-0922-MUT-191-MR1-TD-D6.wiff	4	2	1	1	P04843|RPN1_HUMAN			0 0 45 37 37 90 56 39 18 10 9 5	ALTSEIALLQSR	DB Search
ALTVPELTQQMFDAK	49.75	1690.86	15	73.3	15	0.4018	0.74	0.9	846.449	2	57.7387			14600	107392	23-0922-MUT-191-MR1-TD-D6.wiff	1	0	0	1	P68371|TBB4B_HUMAN:Q13509|TBB3_HUMAN:P04350|TBB4A_HUMAN:Q13509-2|TBB3_HUMAN			0 0 10 2 8 8 10 3 3 7 3 3 4 1 1	ALTVPELTQQMFDAK	DB Search
ALTVPELTQQMFDAR	49.75	1718.87	15	73.3	15	1.067	0.82	5.5	860.456	2	59.9189			8510	109343	23-0922-MUT-191-MR1-TD-D6.wiff	1	0	0	1	Q9BUF5|TBB6_HUMAN			0 0 6 5 6 6 7 5 4 0 0 2 2 4 4	ALTVPELTQQMFDAR	DB Search
ALTVPELTQQVFDAK	49.75	1658.89	15	73.3	15	1.2677	0.83	-1.8	830.46	2	55.2519	26100	26700	153000	105250	23-0922-MUT-191-MR1-TD-D6.wiff	3	1	1	1	P07437|TBB5_HUMAN			0 0 18 10 7 4 4 6 6 4 4 7 7 1 1	ALTVPELTQQVFDAK	DB Search
ALVDPGPDFVVC(+57.02)DEGHILK	49.7	2080.03	19	52.6	19	1.7387	0.53	1.5	694.36	3	46.4725			3760	98040	23-0922-MUT-191-MR1-TD-D6.wiff	1	0	0	1	P46100-2|ATRX_HUMAN:P46100-3|ATRX_HUMAN:P46100-4|ATRX_HUMAN:P46100-5|ATRX_HUMAN:P46100|ATRX_HUMAN	Carbamidomethylation	C12:Carbamidomethylation:1000.00	0 0 0 17 0 0 0 0 4 14 6 6 11 7 0 0 3 3 3	ALVDPGPDFVVC(+57.02)DEGHILK	DB Search
ALVMLLEVR	49.26	1042.62	9	77.8	9	0.4345	0.76	-9.4	522.319	2	52.3734			1180	102831	23-0922-MUT-191-MR1-TD-D6.wiff	1	0	0	1	O14787|TNPO2_HUMAN:Q92973|TNPO1_HUMAN:Q92973-3|TNPO1_HUMAN:Q92973-2|TNPO1_HUMAN:O14787-2|TNPO2_HUMAN			0 0 85 34 29 9 9 5 5	ALVMLLEVR	DB Search
ALVQTEDHLLLFLQQLAGK	49.4	2136.19	19	52.6	19	-20.0208	0.71	-2	713.08	3	86.0564			2910	131391	23-0922-MUT-191-MR1-TD-D6.wiff	1	0	0	1	Q8N766|EMC1_HUMAN:Q8N766-2|EMC1_HUMAN:Q8N766-4|EMC1_HUMAN			0 0 4 4 0 0 0 0 0 10 10 20 18 0 0 12 15 4 4	ALVQTEDHLLLFLQQLAGK	DB Search
ALWLAENQAQPMLR	49.74	1639.85	14	50	14	1.9609	0.58	-2.8	820.941	2	46.277			1020	97801	23-0922-MUT-191-MR1-TD-D6.wiff	1	0	0	1	Q14160|SCRIB_HUMAN:Q14160-3|SCRIB_HUMAN:Q14160-2|SCRIB_HUMAN			0 0 0 8 8 36 17 17 22 22 0 0 0 0	ALWLAENQAQPMLR	DB Search
ALYDNVAESPDELSFR	49.42	1824.85	16	43.8	16	0.1165	0.87	3.7	913.449	2	42.9648				95073	23-0922-MUT-191-MR1-TD-D6.wiff	0	0	0	0	P56945-2|BCAR1_HUMAN:P56945|BCAR1_HUMAN:P56945-6|BCAR1_HUMAN:P56945-7|BCAR1_HUMAN:P56945-5|BCAR1_HUMAN:P56945-8|BCAR1_HUMAN:P56945-4|BCAR1_HUMAN:P56945-3|BCAR1_HUMAN			0 0 0 0 0 0 39 39 37 5 5 10 5 0 0 0	ALYDNVAESPDELSFR	DB Search
ALYDTFSAFGNILSC(+57.02)K	49.75	1805.87	16	68.8	16	1.1027	0.76	6.6	903.958	2	72.8201	1470	2500	8700	120168	23-0922-MUT-191-MR1-TD-D6.wiff	3	1	1	1	P11940|PABP1_HUMAN:Q13310|PABP4_HUMAN:Q13310-3|PABP4_HUMAN:Q13310-2|PABP4_HUMAN:P11940-2|PABP1_HUMAN	Carbamidomethylation	C15:Carbamidomethylation:1000.00	0 0 0 21 7 5 35 35 35 11 0 0 26 17 2 2	ALYDTFSAFGNILSC(+57.02)K	DB Search
AM(+15.99)GIMNSFVNDIFER	49.75	1758.81	15	60	15	-2.1432	0.51	8.7	880.429	2	70.2233			2080	118029	23-0922-MUT-191-MR1-TD-D6.wiff	1	0	0	1	Q5QNW6|H2B2F_HUMAN:P23527|H2B1O_HUMAN:P58876|H2B1D_HUMAN:O60814|H2B1K_HUMAN:P33778|H2B1B_HUMAN:Q8N257|H2B3B_HUMAN:P06899|H2B1J_HUMAN:Q99880|H2B1L_HUMAN:Q99879|H2B1M_HUMAN:P62807|H2B1C_HUMAN:Q93079|H2B1H_HUMAN:P57053|H2BFS_HUMAN:Q5QNW6-2|H2B2F_HUMAN:Q99877|H2B1N_HUMAN:Q16778|H2B2E_HUMAN	Oxidation (M)	M2:Oxidation (M):22.34	0 0 19 16 16 41 0 0 15 11 11 0 0 8 5	AM(+15.99)GIMNSFVNDIFER	DB Search
AMAVLESLR	48.14	988.538	9	77.8	9	-1.6405	0.76	-13.5	495.276	2	31.2798			12400	85284	23-0922-MUT-191-MR1-TD-D6.wiff	1	0	0	1	P47897-2|SYQ_HUMAN:P47897|SYQ_HUMAN			5 6 39 39 28 11 1 1 5	AMAVLESLR	DB Search
AMGIMNSFVNDIFER	49.75	1742.81	15	86.7	15	0.578	0.68	6.7	872.43	2	77.37			19300	124145	23-0922-MUT-191-MR1-TD-D6.wiff	1	0	0	1	Q5QNW6|H2B2F_HUMAN:P23527|H2B1O_HUMAN:P58876|H2B1D_HUMAN:O60814|H2B1K_HUMAN:P33778|H2B1B_HUMAN:Q8N257|H2B3B_HUMAN:P06899|H2B1J_HUMAN:Q99880|H2B1L_HUMAN:Q99879|H2B1M_HUMAN:P62807|H2B1C_HUMAN:Q93079|H2B1H_HUMAN:P57053|H2BFS_HUMAN:Q5QNW6-2|H2B2F_HUMAN:Q99877|H2B1N_HUMAN:Q16778|H2B2E_HUMAN			0 0 41 8 77 49 29 29 26 13 13 29 7 7 5	AMGIMNSFVNDIFER	DB Search
AMLDQLMGTSR	49.26	1221.58	11	72.7	11	-2.2496	0.78	-0.9	611.807	2	36.0599	682			89323	23-0922-MUT-191-MR1-TD-D6.wiff	1	1	0	0	Q9Y383|LC7L2_HUMAN			5 15 24 50 50 51 57 0 0 0 5	AMLDQLMGTSR	DB Search
AMTGVEQWPYR	49.48	1336.62	11	45.5	11	-1.404	0.78	-11	669.32	2	28.9967				83382	23-0922-MUT-191-MR1-TD-D6.wiff	0	0	0	0	P49368-2|TCPG_HUMAN:P49368|TCPG_HUMAN			0 0 69 0 0 67 28 28 0 0 5	AMTGVEQWPYR	DB Search
ANFTLPDVGDFLDEVLFIELQR	49.75	2550.3	22	54.5	22	18.4117	0.71	6.7	851.124	3	109.097			2580	150705	23-0922-MUT-191-MR1-TD-D6.wiff	1	0	0	1	Q9BUJ2-4|HNRL1_HUMAN:Q9BUJ2-2|HNRL1_HUMAN:Q9BUJ2-3|HNRL1_HUMAN:Q9BUJ2|HNRL1_HUMAN			0 0 11 7 7 0 0 0 0 0 0 0 0 6 12 33 44 31 17 10 9 5	ANFTLPDVGDFLDEVLFIELQR	DB Search
ANFTLPDVGDFLDEVLFIELQREEADKLVR	43.72	3490.8	30	46.7	30	-2.844	0.23	7.7	873.714	4	107.601	1860	2480		154583	22-1102-MR1_CHAP_42_TD-MUT-129-D6.wiff	2	1	1	0	Q9BUJ2-4|HNRL1_HUMAN:Q9BUJ2-2|HNRL1_HUMAN:Q9BUJ2-3|HNRL1_HUMAN:Q9BUJ2|HNRL1_HUMAN			0 0 11 6 6 1 0 0 3 3 11 10 10 0 0 13 9 0 0 0 0 0 2 3 1 1 2 0 0 3	ANFTLPDVGDFLDEVLFIELQREEADKLVR	DB Search
ANINVENAFFTLAR	43.72	1578.82	14	64.3	14	-2.5212	0.84	-0.1	790.415	2	74.9937				127550	22-1102-MR1_CHAP_42_TD-MUT-129-D6.wiff	0	0	0	0	P61006|RAB8A_HUMAN			0 0 8 31 31 35 15 15 9 9 6 0 0 0	ANINVENAFFTLAR	DB Search
ANIVHLMLSSPEQIQK	49.75	1806.97	16	68.8	16	2.1442	0.79	-5.2	603.334	3	40.3941			9700	92856	23-0922-MUT-191-MR1-TD-D6.wiff	1	0	0	1	P55060-2|XPO2_HUMAN:P55060-3|XPO2_HUMAN:P55060-4|XPO2_HUMAN:P55060|XPO2_HUMAN			0 0 0 0 1 25 34 21 24 31 20 12 10 8 4 4	ANIVHLMLSSPEQIQK	DB Search
ANKEFGDSLSLEILQIIK	43.72	2017.11	18	55.6	18	-1.0729	0.76	2.7	673.379	3	91.9684	1380	1370		141616	22-1102-MR1_CHAP_42_TD-MUT-129-D6.wiff	2	1	1	0	Q9UHB9-2|SRP68_HUMAN:Q9UHB9-4|SRP68_HUMAN:Q9UHB9|SRP68_HUMAN			0 0 0 0 0 0 0 19 0 57 66 79 68 45 22 13 8 5	ANKEFGDSLSLEILQIIK	DB Search
ANLPQSFQVDTSK	43.48	1433.72	13	69.2	13	-0.2152	0.71	1	717.875	2	23.4388			2960	78637	23-0922-MUT-191-MR1-TD-D6.wiff	1	0	0	1	P21333|FLNA_HUMAN:P21333-2|FLNA_HUMAN			0 0 13 12 12 8 6 6 6 8 0 0 2	ANLPQSFQVDTSK	DB Search
ANLQIDQINTDLNLER	48.19	1868.96	16	50	16	1.9463	0.72	10.7	624.008	3	46.1874	772	961	6340	97754	23-0922-MUT-191-MR1-TD-D6.wiff	3	1	1	1	P35579|MYH9_HUMAN:P35579-2|MYH9_HUMAN			0 0 0 2 2 2 2 0 7 4 4 5 0 0 0 0	ANLQIDQINTDLNLER	DB Search
ANNLHSGDNFQLNDSEIER	48.73	2171.98	19	42.1	19	1.4143	0.74	4.5	725.014	3	22.8199			585	78080	23-0922-MUT-191-MR1-TD-D6.wiff	1	0	0	1	Q9BZF1-3|OSBL8_HUMAN:Q9BZF1|OSBL8_HUMAN:Q9BZF1-2|OSBL8_HUMAN			0 0 0 0 12 7 0 0 22 27 16 79 33 33 0 0 0 0 0	ANNLHSGDNFQLNDSEIER	DB Search
ANPALYVLR	36.81	1015.58	9	77.8	9	-0.5656	0.66	-13.6	508.798	2	29.8506			3600	84419	23-0922-MUT-191-MR1-TD-D6.wiff	1	0	0	1	Q6P2Q9|PRP8_HUMAN			0 0 4 4 16 4 2 2 5	ANPALYVLR	DB Search
ANSFTVSSVAAPSWLHR	49.75	1828.92	17	35.3	17	4.1995	0.81	-3.4	610.654	3	43.0481			7760	94998	23-0922-MUT-191-MR1-TD-D6.wiff	2	0	0	2	Q00341|VIGLN_HUMAN:Q00341-2|VIGLN_HUMAN			0 0 2 0 1 1 10 0 0 29 35 9 0 0 3 0 0	ANSFTVSSVAAPSWLHR	DB Search
ANVTVLDTQIR	48.78	1228.68	11	63.6	11	0.3351	0.58	1.4	615.355	2	24.5582				79557	23-0922-MUT-191-MR1-TD-D6.wiff	0	0	0	0	Q9NZM1-3|MYOF_HUMAN:Q9NZM1-5|MYOF_HUMAN:Q9NZM1|MYOF_HUMAN:Q9NZM1-2|MYOF_HUMAN:Q9NZM1-6|MYOF_HUMAN			0 0 26 34 34 47 34 0 0 4 5	ANVTVLDTQIR	DB Search
APAMFNIR	49.61	918.475	8	100	8	-3.1136	0.69	-5.2	460.248	2	24.9143	6600			79860	23-0922-MUT-191-MR1-TD-D6.wiff	1	1	0	0	P61247|RS3A_HUMAN			5 64 47 30 10 3 3 5	APAMFNIR	DB Search
APASEEEFQFLR	42.32	1422.68	12	66.7	12	0.8108	0.61	-13.3	712.346	2	39.1203				91877	23-0922-MUT-191-MR1-TD-D6.wiff	0	0	0	0	P29590-2|PML_HUMAN:P29590-5|PML_HUMAN:P29590-14|PML_HUMAN:P29590-13|PML_HUMAN:P29590-4|PML_HUMAN:P29590-11|PML_HUMAN:P29590-10|PML_HUMAN:P29590-12|PML_HUMAN:P29590-8|PML_HUMAN:P29590-9|PML_HUMAN:P29590|PML_HUMAN:P29590-3|PML_HUMAN			5 26 65 27 26 18 18 0 0 0 0 5	APASEEEFQFLR	DB Search
APDFVFYAPR	49.73	1181.59	10	100	10	-1.4788	0.76	-12.7	591.801	2	41.5162			5620	93911	23-0922-MUT-191-MR1-TD-D6.wiff	1	0	0	1	P35241-4|RADI_HUMAN:P35241-5|RADI_HUMAN:P15311|EZRI_HUMAN:P35241|RADI_HUMAN:P26038|MOES_HUMAN			5 14 40 31 18 43 13 13 16 5	APDFVFYAPR	DB Search
APDMSSSEEFPSFGAQVAPK	49.62	2080.94	20	15	20	-2.2126	0.57	9.3	1041.5	2	40.3152			1640	92876	23-0922-MUT-191-MR1-TD-D6.wiff	1	0	0	1	Q00341|VIGLN_HUMAN:Q00341-2|VIGLN_HUMAN			0 0 0 0 0 0 0 3 6 0 0 0 0 0 0 0 0 16 0 0	APDMSSSEEFPSFGAQVAPK	DB Search
APELFSYIAK	34.42	1137.61	10	60	10	-1.5536	0.43	-7.9	569.813	2	43.9112			4500	95738	23-0922-MUT-191-MR1-TD-D6.wiff	1	0	0	1	Q8IZH2|XRN1_HUMAN:Q8IZH2-2|XRN1_HUMAN			5 28 28 37 37 12 0 0 0 0	APELFSYIAK	DB Search
APELLLGAK	33.59	910.549	9	66.7	9	-0.3922	0.55	-4.9	456.279	2	37.1288				96164	22-1102-MR1_CHAP_42_TD-MUT-129-D6.wiff	0	0	0	0	P21127-2|CD11B_HUMAN:P21127-10|CD11B_HUMAN:P21127-6|CD11B_HUMAN:Q9UQ88-5|CD11A_HUMAN:Q9UQ88-10|CD11A_HUMAN:Q9UQ88-2|CD11A_HUMAN:P21127-5|CD11B_HUMAN:P21127-3|CD11B_HUMAN:Q9UQ88|CD11A_HUMAN:P21127-12|CD11B_HUMAN:P21127-9|CD11B_HUMAN:P21127|CD11B_HUMAN:Q9UQ88-4|CD11A_HUMAN:P21127-4|CD11B_HUMAN:P21127-8|CD11B_HUMAN:Q9UQ88-3|CD11A_HUMAN			5 63 37 17 17 0 0 0 5	APELLLGAK	DB Search
APEVSQYIYQVYDSILK	49.46	2015.03	17	41.2	17	-7.2607	0.64	12.8	1008.55	2	84.4885				130127	23-0922-MUT-191-MR1-TD-D6.wiff	0	0	0	0	P63010|AP2B1_HUMAN:P63010-3|AP2B1_HUMAN:P63010-2|AP2B1_HUMAN			0 0 15 28 9 9 15 44 41 0 0 0 0 0 0 0 0	APEVSQYIYQVYDSILK	DB Search
APGFGFGIAISGGR	30.21	1305.68	14	7.1	14	0.1919	0.6	-5.1	653.845	2	61.1692				115920	22-1102-MR1_CHAP_42_TD-MUT-129-D6.wiff	0	0	0	0	Q07157|ZO1_HUMAN:Q07157-2|ZO1_HUMAN			0 0 0 0 0 0 0 0 0 0 0 0 0 4	APGFGFGIAISGGR	DB Search
APGMNTIDQGMAALK	36.71	1516.74	15	60	15	1.3631	0.61	-0.1	759.386	2	37.3378			6160	90362	23-0922-MUT-191-MR1-TD-D6.wiff	1	0	0	1	Q9Y5A9-2|YTHD2_HUMAN:Q9Y5A9|YTHD2_HUMAN			5 0 0 5 9 9 9 5 5 0 4 0 0 0 5	APGMNTIDQGMAALK	DB Search
APILIATDVASR	49.75	1225.7	12	83.3	12	-1.322	0.8	-8.9	613.861	2	29.3527	8810	12500	52700	83683	23-0922-MUT-191-MR1-TD-D6.wiff	3	1	1	1	Q92841-2|DDX17_HUMAN:Q92841-1|DDX17_HUMAN:Q92841|DDX17_HUMAN:P17844|DDX5_HUMAN:P17844-2|DDX5_HUMAN:Q92841-3|DDX17_HUMAN			1 1 44 97 94 39 13 13 4 2 2 4	APILIATDVASR	DB Search
APIRPDIVNFVHTNLR	49.75	1861.03	16	75	16	1.967	0.79	-13.1	466.265	4	40.2467	4960	6690	109000	92848	23-0922-MUT-191-MR1-TD-D6.wiff	5	1	2	2	P36578|RL4_HUMAN			5 29 4 2 0 0 5 5 6 6 15 19 3 1 1 2	APIRPDIVNFVHTNLR	DB Search
APIRPDIVNFVHTNLRK	43.72	1989.13	17	52.9	17	2.8991	0.68	-3.4	498.287	4	47.3544	8520	9710		104475	22-1102-MR1_CHAP_42_TD-MUT-129-D6.wiff	2	1	1	0	P36578|RL4_HUMAN			5 12 0 0 0 0 4 5 3 3 4 13 5 0 0 1 1	APIRPDIVNFVHTNLRK	DB Search
APPAPGPASGGSGEVDELFDVK	49.71	2096.01	22	40.9	22	-2.7811	0.5	9.7	1049.03	2	45.8148			3430	97402	23-0922-MUT-191-MR1-TD-D6.wiff	1	0	0	1	O14579-2|COPE_HUMAN:O14579-3|COPE_HUMAN:O14579|COPE_HUMAN			5 0 4 8 0 0 3 0 0 0 3 3 0 0 0 5 5 4 0 0 0 0	APPAPGPASGGSGEVDELFDVK	DB Search
APPC(+57.02)EYKDWLTK	49.75	1506.72	12	100	12	0.0069	0.34	-5.9	503.25	3	24.1081			2740	79180	23-0922-MUT-191-MR1-TD-D6.wiff	1	0	0	1	P78527|PRKDC_HUMAN:P78527-2|PRKDC_HUMAN	Carbamidomethylation	C4:Carbamidomethylation:1000.00	5 42 5 5 2 2 4 5 3 3 3 3	APPC(+57.02)EYKDWLTK	DB Search
APSYIEIFGR	49.57	1151.6	10	60	10	-2.1593	0.83	-7.8	576.809	2	44.0433			3730	95960	23-0922-MUT-191-MR1-TD-D6.wiff	1	0	0	1	Q5T4S7-2|UBR4_HUMAN:Q5T4S7-5|UBR4_HUMAN:Q5T4S7-3|UBR4_HUMAN:Q5T4S7-4|UBR4_HUMAN:Q5T4S7|UBR4_HUMAN			0 0 46 46 32 25 3 0 0 3	APSYIEIFGR	DB Search
APVIRPGGTLGLSEAADSDAHLFQDSTEPR	49.75	3106.53	30	50	30	6.458	0.68	2.5	777.652	4	43.9885			4340	95879	23-0922-MUT-191-MR1-TD-D6.wiff	1	0	0	1	Q9C0C2|TB182_HUMAN			0 0 0 0 14 0 0 0 0 12 12 33 0 0 0 0 0 4 4 51 57 60 27 23 23 0 0 15 10 5	APVIRPGGTLGLSEAADSDAHLFQDSTEPR	DB Search
APVPASELLASGVLSR	49.75	1565.88	16	62.5	16	0.2773	0.84	-3.2	783.953	2	49.6965			627	100676	23-0922-MUT-191-MR1-TD-D6.wiff	1	0	0	1	Q15149|PLEC_HUMAN:Q15149-6|PLEC_HUMAN:Q15149-3|PLEC_HUMAN:Q15149-9|PLEC_HUMAN:Q15149-7|PLEC_HUMAN:Q15149-4|PLEC_HUMAN:Q15149-5|PLEC_HUMAN:Q15149-2|PLEC_HUMAN:Q15149-8|PLEC_HUMAN			0 0 9 10 10 10 10 13 24 17 7 0 0 0 0 5	APVPASELLASGVLSR	DB Search
APVPTGEVYFADSFDR	49.75	1769.83	16	75	16	-6.2089	0.53	6.8	885.938	2	40.6082	29400	28100	459000	93119	23-0922-MUT-191-MR1-TD-D6.wiff	10	2	2	6	P27824|CALX_HUMAN:P27824-2|CALX_HUMAN			0 0 24 9 9 16 16 19 21 14 14 47 8 0 0 5	APVPTGEVYFADSFDR	DB Search
APVPTGEVYFADSFDRGTLSGWILSK	43.72	2812.41	26	42.3	26	4.4177	0.57	8.7	938.485	3	86.8224	65200			137594	22-1102-MR1_CHAP_42_TD-MUT-129-D6.wiff	1	1	0	0	P27824|CALX_HUMAN:P27824-2|CALX_HUMAN			0 0 9 0 0 0 0 0 0 3 2 2 0 0 1 1 0 0 1 2 2 2 3 8 2 2	APVPTGEVYFADSFDRGTLSGWILSK	DB Search
APWIEQEGPEYWDGETR	49.75	2061.91	17	47.1	17	1.1365	0.47	6	1031.98	2	45.1496	737		7460	96874	23-0922-MUT-191-MR1-TD-D6.wiff	2	1	0	1	P10319|1B58_HUMAN:P01892|1A02_HUMAN:P18465|1B57_HUMAN			0 0 0 16 13 13 0 0 0 0 18 13 13 0 0 9 5	APWIEQEGPEYWDGETR	DB Search
APWIEQEGPEYWDQETR	49.75	2132.94	17	70.6	17	2.1002	0.62	11.4	1067.5	2	46.1285	499	726	8070	97679	23-0922-MUT-191-MR1-TD-D6.wiff	3	1	1	1	P13746-2|1A11_HUMAN:P30455|1A36_HUMAN:P10314|1A32_HUMAN:P13746|1A11_HUMAN:P30459|1A74_HUMAN:P30443|1A01_HUMAN:P04439|1A03_HUMAN			0 0 22 21 11 0 7 34 13 13 15 15 20 0 0 10 5	APWIEQEGPEYWDQETR	DB Search
APWIEQEGPEYWDR	49.75	1774.8	14	71.4	14	2.1982	0.68	5.5	888.421	2	45.1932			10400	96720	23-0922-MUT-191-MR1-TD-D6.wiff	1	0	0	1	P18463|1B37_HUMAN:Q29940|1B59_HUMAN:P01889|1B07_HUMAN:P30462|1B14_HUMAN:P30461|1B13_HUMAN:P30480|1B42_HUMAN:Q31610|1B81_HUMAN:P30484|1B46_HUMAN:P30493|1B55_HUMAN:P10316|1A69_HUMAN:P16190|1A33_HUMAN:P30483|1B45_HUMAN:P30495|1B56_HUMAN:P30460|1B08_HUMAN:P30685|1B35_HUMAN:P30464|1B15_HUMAN:P30475|1B39_HUMAN:P30486|1B48_HUMAN:P30479|1B41_HUMAN:P30481|1B44_HUMAN:P30450|1A26_HUMAN:P30466|1B18_HUMAN:P30…			0 0 11 11 11 4 27 21 0 0 11 10 7 5	APWIEQEGPEYWDR	DB Search
APWM(+15.99)AENLAPDHWER	49.75	1837.82	15	100	15	4.1786	0.7	-4.8	613.619	3	34.6019	34800	4320	118000	88115	23-0922-MUT-191-MR1-TD-D6.wiff	4	2	1	1	MR1-D6INS|MR1-GFP-D6INS:MR1-D6DEL|MR1-GFP-D6DEL	Oxidation (M)	M4:Oxidation (M):1000.00	5 21 3 4 6 6 10 38 35 16 16 14 2 2 4	APWM(+15.99)AENLAPDHWER	DB Search
APWMAENLAPDHWER	49.75	1821.83	15	100	15	4.5849	0.77	-4	608.288	3	42.0182	19300	7860	860000	94281	23-0922-MUT-191-MR1-TD-D6.wiff	6	2	1	3	MR1-D6INS|MR1-GFP-D6INS:MR1-D6DEL|MR1-GFP-D6DEL			5 41 19 19 7 7 8 16 37 10 10 12 3 3 4	APWMAENLAPDHWER	DB Search
APWVEQEGPEYWDR	49.75	1760.78	14	100	14	1.5441	0.64	5.5	881.413	2	39.7624	235		20800	92408	23-0922-MUT-191-MR1-TD-D6.wiff	3	1	0	2	Q29963|1C06_HUMAN:P30492|1B54_HUMAN:Q29960|1C16_HUMAN:P10321|1C07_HUMAN:P30505|1C08_HUMAN:P30508|1C12_HUMAN:Q29960-2|1C16_HUMAN:P04222|1C03_HUMAN:Q95604|1C17_HUMAN:Q9TNN7|1C05_HUMAN:Q07000|1C15_HUMAN:Q29865|1C18_HUMAN:P30510|1C14_HUMAN:P30499|1C01_HUMAN			5 5 10 9 38 24 24 16 4 4 6 3 3 5	APWVEQEGPEYWDR	DB Search
APWVEQEGPEYWDRETQK	43.72	2247.02	18	50	18	2.7668	0.42	3.3	750.017	3	45.3698	1850			102842	22-1102-MR1_CHAP_42_TD-MUT-129-D6.wiff	1	1	0	0	Q29963|1C06_HUMAN:Q95604|1C17_HUMAN:Q29960|1C16_HUMAN:Q9TNN7|1C05_HUMAN:P10321|1C07_HUMAN:Q29865|1C18_HUMAN:P30508|1C12_HUMAN:P30510|1C14_HUMAN:P30505|1C08_HUMAN:Q29960-2|1C16_HUMAN:P04222|1C03_HUMAN:P30499|1C01_HUMAN			0 0 44 25 0 0 26 18 14 14 32 21 10 0 0 0 0 0	APWVEQEGPEYWDRETQK	DB Search
APWVEQEGPEYWDRETQNYKR	43.72	2680.23	21	57.1	21	6.53	0.17	1.3	671.066	4	44.7966	1150			102466	22-1102-MR1_CHAP_42_TD-MUT-129-D6.wiff	1	1	0	0	Q07000|1C15_HUMAN			0 0 11 11 11 7 0 16 6 6 16 12 8 0 0 0 0 6 0 0 5	APWVEQEGPEYWDRETQNYKR	DB Search
AQAAAPASVPAQAPK	49.46	1376.74	15	53.3	15	0.0575	0.81	-5.5	689.383	2	14.7814	1140		228	71156	23-0922-MUT-191-MR1-TD-D6.wiff	2	1	0	1	P47914|RL29_HUMAN			0 0 39 23 23 8 6 5 5 7 0 0 0 0 0	AQAAAPASVPAQAPK	DB Search
AQAAAPASVPAQAPKR	43.72	1532.84	16	62.5	16	0.3447	0.75	-3.9	511.953	3	16.8058	37.8			78931	22-1102-MR1_CHAP_42_TD-MUT-129-D6.wiff	1	1	0	0	P47914|RL29_HUMAN			0 0 22 17 11 10 7 7 9 8 0 0 13 0 0 5	AQAAAPASVPAQAPKR	DB Search
AQFEGIVTDLIR	49.75	1360.73	12	83.3	12	-4.0025	0.7	-5.9	681.379	2	56.7286				106520	23-0922-MUT-191-MR1-TD-D6.wiff	0	0	0	0	P38646|GRP75_HUMAN			0 0 37 37 15 15 40 9 9 6 6 5	AQFEGIVTDLIR	DB Search
AQIAGYLYGVSPPDNPQVK	37.46	2016.03	19	15.8	19	-0.4978	0.55	6.3	1009.04	2	40.212			1200	92779	23-0922-MUT-191-MR1-TD-D6.wiff	1	0	0	1	Q6P2Q9|PRP8_HUMAN			0 0 0 0 0 12 7 54 0 0 0 0 0 0 0 0 0 0 0	AQIAGYLYGVSPPDNPQVK	DB Search
AQIPEGDYLSYR	47.64	1410.68	12	41.7	12	-1.1511	0.72	-1.8	706.354	2	28.9275			4270	83220	23-0922-MUT-191-MR1-TD-D6.wiff	1	0	0	1	Q96RT1|LAP2_HUMAN:Q96RT1-2|LAP2_HUMAN:Q96RT1-5|LAP2_HUMAN:Q96RT1-7|LAP2_HUMAN:Q96RT1-9|LAP2_HUMAN:Q96RT1-6|LAP2_HUMAN:Q96RT1-3|LAP2_HUMAN:Q96RT1-4|LAP2_HUMAN:Q96RT1-8|LAP2_HUMAN			0 0 13 10 10 0 0 0 0 5 0 5	AQIPEGDYLSYR	DB Search
AQIQAVIDANIFPVLIEILQK	35	2335.35	21	23.8	21	15.2135	0.75	-5.5	779.463	3	107.14			1800	148998	23-0922-MUT-191-MR1-TD-D6.wiff	1	0	0	1	O60684|IMA7_HUMAN:O15131|IMA6_HUMAN			0 0 13 0 0 8 0 0 0 0 16 10 0 0 11 0 0 0 0 0 0	AQIQAVIDANIFPVLIEILQK	DB Search
AQLGGPEAAKSDETAAK	43.02	1642.82	17	41.2	17	-0.1503	0.6	2.6	548.614	3	16.1857	339			78468	22-1102-MR1_CHAP_42_TD-MUT-129-D6.wiff	1	1	0	0	P04792|HSPB1_HUMAN			0 0 42 11 5 1 1 9 6 3 3 0 0 0 0 0 0	AQLGGPEAAKSDETAAK	DB Search
AQLLQPTLEINPR	37.97	1491.84	13	38.5	13	0.9908	0.51	1.5	746.938	2	38.5213				91380	23-0922-MUT-191-MR1-TD-D6.wiff	0	0	0	0	Q12931|TRAP1_HUMAN:Q12931-2|TRAP1_HUMAN			0 0 37 7 33 0 0 0 0 0 0 5 5	AQLLQPTLEINPR	DB Search
AQLVVIAHDVDPIELVVFLPALC(+57.02)R	49.75	2686.49	24	70.8	24	6.0182	0.82	6.4	896.52	3	94.7528	173	263	18500	138591	23-0922-MUT-191-MR1-TD-D6.wiff	3	1	1	1	P62424|RL7A_HUMAN	Carbamidomethylation	C23:Carbamidomethylation:1000.00	0 0 9 7 4 3 0 0 0 6 14 18 12 12 24 14 68 34 34 2 2 0 0 3	AQLVVIAHDVDPIELVVFLPALC(+57.02)R	DB Search
AQNKPFYVVAESFK	49.15	1626.84	14	71.4	14	3.5909	0.7	-12.4	543.288	3	35.333			9300	88916	23-0922-MUT-191-MR1-TD-D6.wiff	2	0	0	2	Q14232|EI2BA_HUMAN			0 0 0 0 13 12 15 35 100 29 8 8 6 5	AQNKPFYVVAESFK	DB Search
AQPEPC(+57.02)PGPTGEVPLKPLSSSGGLVR	49.75	2629.35	26	30.8	26	3.3454	0.45	3.5	877.473	3	35.3355			1920	88690	23-0922-MUT-191-MR1-TD-D6.wiff	1	0	0	1	Q6ZV89-2|SH2D5_HUMAN:Q6ZV89|SH2D5_HUMAN	Carbamidomethylation	C6:Carbamidomethylation:1000.00	0 0 6 0 0 0 11 11 0 0 0 0 26 0 0 0 7 7 9 0 0 0 0 0 0 5	AQPEPC(+57.02)PGPTGEVPLKPLSSSGGLVR	DB Search
AQTEGINISEEALNHLGEIGTK	49.75	2323.17	22	45.5	22	-2.0038	0.68	2.9	775.408	3	49.5929	1410		15200	100366	23-0922-MUT-191-MR1-TD-D6.wiff	2	1	0	1	Q9Y265|RUVB1_HUMAN			0 0 17 0 11 11 0 0 10 0 0 11 17 12 12 15 0 0 12 0 0 0	AQTEGINISEEALNHLGEIGTK	DB Search
AQYEEIAQR	32.77	1106.54	9	33.3	9	-0.3223	0.73	-1.5	554.274	2	18.2033				80116	22-1102-MR1_CHAP_42_TD-MUT-129-D6.wiff	0	0	0	0	P48668|K2C6C_HUMAN:P02538|K2C6A_HUMAN:Q01546|K22O_HUMAN:P19013|K2C4_HUMAN:P04259|K2C6B_HUMAN:P35908|K22E_HUMAN			0 0 23 0 0 0 0 5 5	AQYEEIAQR	DB Search
ARFEELC(+57.02)SDLFR	43.72	1541.73	12	66.7	12	-1.125	0.74	-4.6	514.915	3	53.8525	334	471		109929	22-1102-MR1_CHAP_42_TD-MUT-129-D6.wiff	2	1	1	0	P0DMV9|HS71B_HUMAN:P0DMV8-2|HS71A_HUMAN:P0DMV8|HS71A_HUMAN:P17066|HSP76_HUMAN:P48741|HSP77_HUMAN	Carbamidomethylation	C7:Carbamidomethylation:1000.00	0 0 0 0 7 59 88 29 14 12 10 5	ARFEELC(+57.02)SDLFR	DB Search
ARFEELNADLFR	49.74	1479.75	12	83.3	12	0.1637	0.72	-13.2	494.256	3	38.4583	4260	4870	26200	91362	23-0922-MUT-191-MR1-TD-D6.wiff	4	1	1	2	P54652|HSP72_HUMAN:P11142-2|HSP7C_HUMAN:P11142|HSP7C_HUMAN			0 0 4 4 27 84 46 51 44 20 8 5	ARFEELNADLFR	DB Search
ARFPAFEL	49.48	949.502	8	50	8	-4.0749	0.57	-11.5	475.759	2	47.8683		804	12900	99109	23-0922-MUT-191-MR1-TD-D6.wiff	2	0	1	1	O43813|LANC1_HUMAN			0 0 7 0 0 43 71 5	ARFPAFEL	DB Search
ASAQTYRENLR	22.25	1307.66	11	45.5	11	-0.1267	0.05	-5	436.891	3	16.3791	147			78589	22-1102-MR1_CHAP_42_TD-MUT-129-D6.wiff	1	1	0	0	P10319|1B58_HUMAN:P18465|1B57_HUMAN			5 72 40 18 0 0 0 0 0 0 5	ASAQTYRENLR	DB Search
ASC(+57.02)ILQLVK	49.62	1030.58	9	100	9	-1.6398	0.75	-13	516.299	2	34.3349	1460		12300	87829	23-0922-MUT-191-MR1-TD-D6.wiff	2	1	0	1	O14617|AP3D1_HUMAN:O14617-2|AP3D1_HUMAN:O14617-4|AP3D1_HUMAN:O14617-3|AP3D1_HUMAN:O14617-5|AP3D1_HUMAN	Carbamidomethylation	C3:Carbamidomethylation:1000.00	5 10 72 72 29 22 15 15 5	ASC(+57.02)ILQLVK	DB Search
ASGNYATVISHNPETK	49.75	1687.82	16	31.2	16	-0.0724	0.5	1.8	844.928	2	16.0996	2310		174	72353	23-0922-MUT-191-MR1-TD-D6.wiff	2	1	0	1	P62917|RL8_HUMAN			0 0 0 0 4 0 8 8 0 0 9 17 0 0 0 0	ASGNYATVISHNPETK	DB Search
ASILWLIGENC(+57.02)ER	48.04	1559.78	13	76.9	13	-2.2287	0.73	7.8	780.912	2	59.6357			4710	109064	23-0922-MUT-191-MR1-TD-D6.wiff	1	0	0	1	O00203-3|AP3B1_HUMAN:O00203|AP3B1_HUMAN	Carbamidomethylation	C11:Carbamidomethylation:1000.00	2 2 10 10 68 68 72 11 11 5 0 0 0	ASILWLIGENC(+57.02)ER	DB Search
ASITPGTILIILTGR	49.75	1524.92	15	80	15	6.5001	0.9	1.7	763.48	2	87.4064	114		22300	132572	23-0922-MUT-191-MR1-TD-D6.wiff	2	1	0	1	Q02878|RL6_HUMAN			0 0 1 10 9 4 4 7 12 9 5 5 2 2 2	ASITPGTILIILTGR	DB Search
ASLDRPFTNLESAFYSIVGLSSLGAQVPDAK	49.75	3252.67	31	67.7	31	N/A	NaN	12.9	1085.26	3	97.6718	8690	9170	45800	141204	23-0922-MUT-191-MR1-TD-D6.wiff	3	1	1	1	P04844|RPN2_HUMAN:P04844-2|RPN2_HUMAN			0 0 0 0 0 6 0 0 5 13 17 12 12 0 0 5 0 9 4 4 17 12 12 11 11 14 26 7 7 2 2	ASLDRPFTNLESAFYSIVGLSSLGAQVPDAK	DB Search
ASLDRPFTNLESAFYSIVGLSSLGAQVPDAKK	40.93	3380.76	32	56.2	32	N/A	NaN	0.6	846.202	4	103.008	2500	2550		149867	22-1102-MR1_CHAP_42_TD-MUT-131-D6.wiff	2	1	1	0	P04844|RPN2_HUMAN			0 0 0 0 0 0 0 10 23 38 18 6 14 37 22 0 0 35 51 46 21 21 29 17 13 13 25 0 0 0 0 0	ASLDRPFTNLESAFYSIVGLSSLGAQVPDAKK	DB Search
ASLISAVSDKLR	43.72	1258.72	12	83.3	12	-3.8261	0.56	-5.1	420.58	3	46.9826	929	1190		104287	22-1102-MR1_CHAP_42_TD-MUT-129-D6.wiff	2	1	1	0	Q99816|TS101_HUMAN:Q99816-2|TS101_HUMAN			5 29 4 4 16 16 22 4 4 6 0 0	ASLISAVSDKLR	DB Search
ASLLDPVPEVR	40.04	1194.66	11	63.6	11	-2.7478	0.53	-8.9	598.335	2	46.868		1150	1030	103489	22-1102-MR1_CHAP_42_TD-MUT-131-D6.wiff	2	0	1	1	Q92616|GCN1_HUMAN			2 0 0 14 45 4 4 0 0 5 5	ASLLDPVPEVR	DB Search
ASLTLFC(+57.02)PEEGDWK	47.49	1651.76	14	21.4	14	-1.4682	0.77	-4.8	826.891	2	50.4368			2180	101238	23-0922-MUT-191-MR1-TD-D6.wiff	1	0	0	1	P46821|MAP1B_HUMAN	Carbamidomethylation	C7:Carbamidomethylation:1000.00	0 0 0 0 0 71 67 0 0 8 0 0 0 0	ASLTLFC(+57.02)PEEGDWK	DB Search
ASNLENSTYDLYTIPK	49.75	1827.89	16	87.5	16	1.9857	0.84	8.9	914.971	2	38.9383	713		10500	91728	23-0922-MUT-191-MR1-TD-D6.wiff	2	1	0	1	P53621-2|COPA_HUMAN:P53621|COPA_HUMAN			0 0 5 18 18 12 12 18 15 6 7 16 16 20 3 3	ASNLENSTYDLYTIPK	DB Search
ASNLLYGQLK	49.72	1105.61	10	100	10	0.4035	0.7	-4.9	553.818	2	24.7359				79708	23-0922-MUT-191-MR1-TD-D6.wiff	0	0	0	0	Q8IXB1-2|DJC10_HUMAN:Q8IXB1|DJC10_HUMAN			2 2 17 15 44 17 6 5 2 2	ASNLLYGQLK	DB Search
ASNTAEVFFDGVR	37.81	1411.67	13	23.1	13	-4.4828	0.72	6.8	706.858	2	37.2153				90296	23-0922-MUT-191-MR1-TD-D6.wiff	0	0	0	0	P49748-3|ACADV_HUMAN:P49748|ACADV_HUMAN:P49748-2|ACADV_HUMAN			0 0 0 0 79 79 77 0 0 0 0 0 0	ASNTAEVFFDGVR	DB Search
ASPDLVPMGEWTAR	48.82	1528.73	14	42.9	14	-0.7519	0.87	-2.7	765.382	2	43.4132			3370	95443	23-0922-MUT-191-MR1-TD-D6.wiff	1	0	0	1	O95782|AP2A1_HUMAN:O95782-2|AP2A1_HUMAN			0 0 0 0 4 21 0 0 0 0 3 3 3 5	ASPDLVPMGEWTAR	DB Search
ASSESSYLSILPK	22.09	1380.71	13	15.4	13	0.2577	0.38	7.1	691.369	2	54.482				110435	22-1102-MR1_CHAP_42_TD-MUT-129-D6.wiff	0	0	0	0	Q86SQ0|PHLB2_HUMAN:Q86SQ0-3|PHLB2_HUMAN:Q86SQ0-2|PHLB2_HUMAN			0 0 22 22 0 0 0 0 0 0 0 0 0	ASSESSYLSILPK	DB Search
ASTNAMLISAGLPPLK	49.75	1582.88	16	50	16	-2.307	0.83	3.6	792.458	2	49.5344			4210	100492	23-0922-MUT-191-MR1-TD-D6.wiff	1	0	0	1	O43143|DHX15_HUMAN			0 0 0 0 7 26 28 14 11 11 0 0 12 0 0 5	ASTNAMLISAGLPPLK	DB Search
ASVITQVFHVPLEER	49.75	1723.93	15	53.3	15	-0.2698	0.81	0.5	862.981	2	49.4242	846	588	18000	100402	23-0922-MUT-191-MR1-TD-D6.wiff	4	1	1	2	Q00341|VIGLN_HUMAN:Q00341-2|VIGLN_HUMAN			0 0 8 4 0 0 27 28 23 23 0 0 0 10 5	ASVITQVFHVPLEER	DB Search
ASVSQVEADLK	49.74	1145.59	11	100	11	-0.1214	0.82	-1.5	573.81	2	21.2424			2330	76730	23-0922-MUT-191-MR1-TD-D6.wiff	1	0	0	1	Q07065|CKAP4_HUMAN			5 5 12 26 26 18 12 7 7 2 2	ASVSQVEADLK	DB Search
ASYDTLC(+57.02)VLDGDKDSVNC(+57.02)AR	49.75	2257.99	20	70	20	1.7755	0.29	3	753.684	3	29.1904			1950	83476	23-0922-MUT-191-MR1-TD-D6.wiff	1	0	0	1	Q93008-1|USP9X_HUMAN:Q93008|USP9X_HUMAN	Carbamidomethylation;Carbamidomethylation	C7:Carbamidomethylation:1000.00;C18:Carbamidomethylation:1000.00	0 0 0 76 68 68 3 3 24 23 11 11 31 31 22 10 0 0 0 5	ASYDTLC(+57.02)VLDGDKDSVNC(+57.02)AR	DB Search
ATAPVPTVGEGYGYGHESELSQASAAAR	33.7	2775.31	28	28.6	28	2.885	0.32	7.4	926.117	3	40.0388	365			98630	22-1102-MR1_CHAP_42_TD-MUT-129-D6.wiff	1	1	0	0	Q9BWF3|RBM4_HUMAN:Q96PK6-5|RBM14_HUMAN			0 0 8 0 0 7 0 0 0 0 0 0 0 0 0 0 0 3 3 12 4 4 2 1 1 0 0 1	ATAPVPTVGEGYGYGHESELSQASAAAR	DB Search
ATDT(+79.97)S(+79.97)FK	28.82	928.298	7	0	7	8.7707	0.21	-4.8	465.16	2	23.1558				78374	23-0922-MUT-191-MR1-TD-D6.wiff	0	0	0	0	Q9UKX3|MYH13_HUMAN:Q9UKX2-2|MYH2_HUMAN:Q9Y623|MYH4_HUMAN:P11055|MYH3_HUMAN:P13535|MYH8_HUMAN:Q9UKX2|MYH2_HUMAN:P12882|MYH1_HUMAN	Phosphorylation (STY);Phosphorylation (STY)	T4:Phosphorylation (STY):11.12;S5:Phosphorylation (STY):14.62	0 0 0 0 0 0 0	ATDT(+79.97)S(+79.97)FK	DB Search
ATFDAISK	43.5	851.439	8	100	8	-0.0855	0.51	-8.2	426.723	2	19.8438				81501	22-1102-MR1_CHAP_42_TD-MUT-129-D6.wiff	0	0	0	0	P15880|RS2_HUMAN			5 9 33 18 2 2 3 3	ATFDAISK	DB Search
ATFYLNVLEQK	49.73	1324.7	11	63.6	11	-0.3702	0.78	-3.9	663.364	2	47.1469		1260	9420	98563	23-0922-MUT-191-MR1-TD-D6.wiff	2	0	1	1	Q9Y678|COPG1_HUMAN			0 0 54 61 69 15 15 35 0 0 5	ATFYLNVLEQK	DB Search
ATFYLNVLQQR	49.75	1351.72	11	81.8	11	-0.6014	0.83	-1	676.878	2	46.3227			4470	97974	23-0922-MUT-191-MR1-TD-D6.wiff	1	0	0	1	Q9UBF2-2|COPG2_HUMAN:Q9UBF2|COPG2_HUMAN			0 0 33 78 87 24 24 15 6 6 5	ATFYLNVLQQR	DB Search
ATGATQQDANASSLLDIYSFWLNR	48.49	2641.28	24	29.2	24	-11.7678	0.79	8.8	881.452	3	88.6071		1640	1580	133475	23-0922-MUT-191-MR1-TD-D6.wiff	2	0	1	1	Q14978-3|NOLC1_HUMAN			0 0 0 0 0 0 0 0 0 0 0 0 0 0 19 24 24 41 17 17 0 0 0 5	ATGATQQDANASSLLDIYSFWLNR	DB Search
ATGILLYGLASR	49.74	1233.71	12	58.3	12	-1.1097	0.84	-7.4	617.865	2	45.8002			14500	97353	23-0922-MUT-191-MR1-TD-D6.wiff	1	0	0	1	P47897-2|SYQ_HUMAN:P47897|SYQ_HUMAN			1 1 1 8 55 51 30 5 5 0 0 5	ATGILLYGLASR	DB Search
ATGYLELSNWPEVAPDPSVR	49.65	2200.08	20	45	20	1.611	0.83	12.5	1101.07	2	57.433			3700	107362	23-0922-MUT-191-MR1-TD-D6.wiff	1	0	0	1	O00203-3|AP3B1_HUMAN:O00203|AP3B1_HUMAN			0 0 0 0 0 0 4 6 6 12 4 4 5 11 0 0 0 0 0 5	ATGYLELSNWPEVAPDPSVR	DB Search
ATGYPLAYVAAK	49.75	1223.65	12	83.3	12	-2.1852	0.88	4.4	612.845	2	28.2239			12500	82714	23-0922-MUT-191-MR1-TD-D6.wiff	1	0	0	1	P27708|PYR1_HUMAN			2 2 8 8 11 11 10 6 6 5 0 0	ATGYPLAYVAAK	DB Search
ATIGADFLTK	24.17	1035.56	10	40	10	-1.294	0.73	-0.1	518.787	2	42.9144	661			100972	22-1102-MR1_CHAP_42_TD-MUT-129-D6.wiff	1	1	0	0	P51149|RAB7A_HUMAN			4 4 75 0 0 12 0 0 0 0	ATIGADFLTK	DB Search
ATILDLSC(+57.02)NK	49.73	1133.58	10	60	10	-1.7187	0.86	-5.3	567.799	2	24.5977	4640	5050	9470	79582	23-0922-MUT-191-MR1-TD-D6.wiff	3	1	1	1	Q96AG4|LRC59_HUMAN	Carbamidomethylation	C8:Carbamidomethylation:1000.00	1 1 45 83 46 41 15 9 1 1	ATILDLSC(+57.02)NK	DB Search
ATLITFLC(+57.02)DR	40.37	1208.62	10	60	10	-1.5729	0.9	-7.3	605.322	2	52.1117				102616	23-0922-MUT-191-MR1-TD-D6.wiff	0	0	0	0	P11717|MPRI_HUMAN	Carbamidomethylation	C8:Carbamidomethylation:1000.00	0 0 15 33 35 21 11 0 0 5	ATLITFLC(+57.02)DR	DB Search
ATLYVTAIEDR	49.41	1250.65	11	81.8	11	-0.5589	0.89	-11.7	626.333	2	29.8382			3800	83840	23-0922-MUT-191-MR1-TD-D6.wiff	1	0	0	1	Q99873-2|ANM1_HUMAN:Q99873|ANM1_HUMAN:Q99873-4|ANM1_HUMAN:Q99873-3|ANM1_HUMAN			0 0 23 80 82 15 15 18 15 14 5	ATLYVTAIEDR	DB Search
ATNDEIFSILK	49.75	1249.66	11	100	11	-1.5639	0.58	-5.5	625.839	2	50.2605			5890	101251	23-0922-MUT-191-MR1-TD-D6.wiff	1	0	0	1	Q09161|NCBP1_HUMAN			5 50 45 45 76 52 52 23 23 31 5	ATNDEIFSILK	DB Search
ATPINLASAIR	40.03	1125.65	11	54.5	11	-1.1616	0.33	-4.8	563.837	2	31.7587				85693	23-0922-MUT-191-MR1-TD-D6.wiff	0	0	0	0	P55199|ELL_HUMAN			0 0 12 12 5 5 8 0 0 0 5	ATPINLASAIR	DB Search
ATQMPEGGQGAPPMYQLYK	38.99	2065.96	19	26.3	19	1.584	0.6	6.2	1034.01	2	34.3183			1310	87884	23-0922-MUT-191-MR1-TD-D6.wiff	1	0	0	1	P78527|PRKDC_HUMAN:P78527-2|PRKDC_HUMAN			0 0 6 0 0 0 18 0 0 8 8 16 0 0 0 0 0 0 0	ATQMPEGGQGAPPMYQLYK	DB Search
ATSFLLALEPELEAR	49.75	1658.89	15	60	15	-2.6298	0.89	1.5	830.463	2	68.5376	7070	6030	24000	116665	23-0922-MUT-191-MR1-TD-D6.wiff	4	1	1	2	P04843|RPN1_HUMAN			0 0 2 5 17 59 69 64 64 0 0 0 0 7 5	ATSFLLALEPELEAR	DB Search
ATTLSNAVSSLASTGLSLTK	35.43	1921.04	20	45	20	0.2934	0.79	3.3	961.529	2	79.7077	1930			131427	22-1102-MR1_CHAP_42_TD-MUT-129-D6.wiff	1	1	0	0	Q13492|PICAL_HUMAN:Q13492-2|PICAL_HUMAN			0 0 0 0 0 23 30 66 42 0 0 32 25 0 0 18 17 11 0 0	ATTLSNAVSSLASTGLSLTK	DB Search
ATVEDEKLQGK(+14.02)INDEDKQK(+14.02)(+14.02)	32.63	2229.15	19	31.6	19	N/A	0.3	-0.7	558.294	4	16.8258	571			78934	22-1102-MR1_CHAP_42_TD-MUT-129-D6.wiff	1	1	0	0	P11142|HSP7C_HUMAN	Methylation(KR);Methylation(C-term);Methylation(KR)	K11:Methylation(KR):0.00;K19:Methylation(C-term):0.00;K19:Methylation(KR):0.00	4 0 0 0 8 3 3 6 4 0 0 0 0 0 0 0 0 0 0	ATVEDEKLQGK(+14.02)INDEDKQK(+14.02)(+14.02)	DB Search
ATVEDEKLQGKINDEDK(+14.02)QK(+14.02)(+14.02)	45.64	2229.15	19	36.8	19	N/A	0.3	-9.4	558.296	4	13.8916			366	70410	23-0922-MUT-191-MR1-TD-D6.wiff	1	0	0	1	P11142|HSP7C_HUMAN	Methylation(KR);Methylation(C-term);Methylation(KR)	K17:Methylation(KR):0.00;K19:Methylation(C-term):0.00;K19:Methylation(KR):0.00	5 18 55 1 0 5 5 9 1 0 0 3 0 0 0 0 0 0 0	ATVEDEKLQGKINDEDK(+14.02)QK(+14.02)(+14.02)	DB Search
ATVGILITTIASK	49.75	1286.78	13	84.6	13	-3.35	0.85	-3.6	644.404	2	50.0129			8350	100884	23-0922-MUT-191-MR1-TD-D6.wiff	1	0	0	1	Q92973|TNPO1_HUMAN:Q92973-2|TNPO1_HUMAN			0 0 17 19 19 83 49 16 15 15 20 7 5	ATVGILITTIASK	DB Search
ATWESNYFGVPLTTVVTPEKPIPIFIER	49.75	3203.69	28	17.9	28	1.1447	0.44	10.2	1068.93	3	80.4769	1010		9170	126818	23-0922-MUT-191-MR1-TD-D6.wiff	2	1	0	1	Q9NRY4|RHG35_HUMAN			0 0 0 0 13 0 0 0 0 0 0 0 0 0 0 0 36 6 6 23 0 0 0 0 0 0 0 0	ATWESNYFGVPLTTVVTPEKPIPIFIER	DB Search
AVAALLTIPEAEK	31.62	1324.76	13	38.5	13	-2.6739	0.78	-10.6	663.389	2	41.2024				93609	23-0922-MUT-191-MR1-TD-D6.wiff	0	0	0	0	Q86VP6-2|CAND1_HUMAN:Q86VP6|CAND1_HUMAN			0 0 20 29 29 42 0 0 0 0 0 0 5	AVAALLTIPEAEK	DB Search
AVALDSDNISLK	37.27	1244.66	12	66.7	12	-0.0786	0.78	8.3	623.351	2	24.8167				79772	23-0922-MUT-191-MR1-TD-D6.wiff	0	0	0	0	Q8NEY1|NAV1_HUMAN:Q8NEY1-3|NAV1_HUMAN:Q8NEY1-2|NAV1_HUMAN:Q8NEY1-6|NAV1_HUMAN:Q8NEY1-5|NAV1_HUMAN:Q8NEY1-4|NAV1_HUMAN:Q8NEY1-7|NAV1_HUMAN			0 0 18 18 12 3 3 2 2 0 0 2	AVALDSDNISLK	DB Search
AVAQALEVIPR	49.75	1165.68	11	81.8	11	-1.0086	0.82	-8.4	583.851	2	31.7257	781	1200	6110	85667	23-0922-MUT-191-MR1-TD-D6.wiff	3	1	1	1	P49368-2|TCPG_HUMAN:P49368|TCPG_HUMAN			0 0 29 29 93 82 47 39 29 10 5	AVAQALEVIPR	DB Search
AVC(+57.02)M(+15.99)LSNTTAIAEAWAR	49.75	1879.89	17	82.4	17	2.9414	0.76	5.3	940.97	2	45.7897			4890	97400	23-0922-MUT-191-MR1-TD-D6.wiff	1	0	0	1	Q9NY65|TBA8_HUMAN:Q71U36-2|TBA1A_HUMAN:P68363-2|TBA1B_HUMAN:Q9NY65-2|TBA8_HUMAN:Q13748-2|TBA3C_HUMAN:Q6PEY2|TBA3E_HUMAN:P68366-2|TBA4A_HUMAN:P68366|TBA4A_HUMAN:Q71U36|TBA1A_HUMAN:P68363|TBA1B_HUMAN:Q13748|TBA3C_HUMAN	Carbamidomethylation;Oxidation (M)	C3:Carbamidomethylation:1000.00;M4:Oxidation (M):1000.00	0 0 0 7 7 68 66 43 27 22 22 25 25 29 6 6 5	AVC(+57.02)M(+15.99)LSNTTAIAEAWAR	DB Search
AVC(+57.02)MLSNTTAIAEAWAR	49.75	1863.9	17	82.4	17	2.3546	0.49	8.1	932.975	2	56.5535			13400	106372	23-0922-MUT-191-MR1-TD-D6.wiff	1	0	0	1	Q9NY65|TBA8_HUMAN:Q71U36-2|TBA1A_HUMAN:P68363-2|TBA1B_HUMAN:Q9NY65-2|TBA8_HUMAN:Q13748-2|TBA3C_HUMAN:Q6PEY2|TBA3E_HUMAN:P68366-2|TBA4A_HUMAN:P68366|TBA4A_HUMAN:Q71U36|TBA1A_HUMAN:P68363|TBA1B_HUMAN:Q13748|TBA3C_HUMAN	Carbamidomethylation	C3:Carbamidomethylation:1000.00	0 0 2 7 6 0 23 23 22 22 32 11 11 7 7 2 2	AVC(+57.02)MLSNTTAIAEAWAR	DB Search
AVC(+57.02)MLSNTTAVAEAWAR	49.75	1849.88	17	64.7	17	1.7193	0.55	10.3	925.969	2	51.4133			8400	102045	23-0922-MUT-191-MR1-TD-D6.wiff	1	0	0	1	Q9BQE3|TBA1C_HUMAN	Carbamidomethylation	C3:Carbamidomethylation:1000.00	0 0 0 0 20 52 29 29 32 19 19 27 29 27 6 0 0	AVC(+57.02)MLSNTTAVAEAWAR	DB Search
AVDIPHMDIEALK	49.75	1450.75	13	100	13	0.8358	0.25	-11.4	484.591	3	41.9363			29700	94211	23-0922-MUT-191-MR1-TD-D6.wiff	2	0	0	2	P62906|RL10A_HUMAN			5 15 10 10 18 18 9 5 3 3 2 2 3	AVDIPHMDIEALK	DB Search
AVDIPHMDIEALKK	49.75	1578.84	14	64.3	14	2.2473	0.16	-10.8	527.29	3	32.8417				86617	23-0922-MUT-191-MR1-TD-D6.wiff	0	0	0	0	P62906|RL10A_HUMAN			5 8 10 10 17 17 6 2 2 0 0 1 1 1	AVDIPHMDIEALKK	DB Search
AVDLLNYTQWFPIVIFFNPDSR	45.25	2654.35	22	40.9	22	14.371	0.66	4	885.806	3	108.911			2180	150707	23-0922-MUT-191-MR1-TD-D6.wiff	1	0	0	1	Q9UDY2-5|ZO2_HUMAN:Q9UDY2-3|ZO2_HUMAN:Q9UDY2-6|ZO2_HUMAN:Q9UDY2|ZO2_HUMAN:Q9UDY2-4|ZO2_HUMAN:Q9UDY2-2|ZO2_HUMAN:Q9UDY2-7|ZO2_HUMAN			0 0 8 12 0 0 5 0 0 0 0 0 3 23 27 29 0 0 0 0 12 5	AVDLLNYTQWFPIVIFFNPDSR	DB Search
AVDSLVPIGR	49.28	1025.59	10	60	10	-1.4142	0.79	-13	513.801	2	26.6658	2370	2790	5690	81534	23-0922-MUT-191-MR1-TD-D6.wiff	3	1	1	1	P25705-3|ATPA_HUMAN:P25705|ATPA_HUMAN:P25705-2|ATPA_HUMAN			0 0 36 12 12 38 2 0 0 5	AVDSLVPIGR	DB Search
AVDTWSWGER	48.3	1205.55	10	60	10	-1.0548	0.87	-4.5	603.785	2	29.9444				84181	23-0922-MUT-191-MR1-TD-D6.wiff	0	0	0	0	Q08380|LG3BP_HUMAN			0 0 30 30 35 12 9 0 0 5	AVDTWSWGER	DB Search
AVENPTATEIQDVC(+57.02)SAVGLNVFLEK	25.95	2703.34	25	32	25	-3.6459	0.68	2	902.135	3	76.8669			1210	123708	23-0922-MUT-191-MR1-TD-D6.wiff	1	0	0	1	P09132-2|SRP19_HUMAN:P09132|SRP19_HUMAN	Carbamidomethylation	C14:Carbamidomethylation:1000.00	0 0 0 0 0 0 0 0 5 0 0 0 5 0 0 12 28 15 15 0 0 4 8 0 0	AVENPTATEIQDVC(+57.02)SAVGLNVFLEK	DB Search
AVEVMC(+57.02)IVPR	49.44	1172.6	10	80	10	-0.1984	0.73	-4.7	587.314	2	34.453	337			87991	23-0922-MUT-191-MR1-TD-D6.wiff	1	1	0	0	O75962|TRIO_HUMAN:O75962-5|TRIO_HUMAN:O75962-4|TRIO_HUMAN:O75962-2|TRIO_HUMAN	Carbamidomethylation	C6:Carbamidomethylation:1000.00	0 0 84 100 60 27 16 16 5 5	AVEVMC(+57.02)IVPR	DB Search
AVFPSIVGRPR	42.96	1197.7	11	18.2	11	0.9109	0.67	3.6	599.859	2	37.3818	806		1510	96445	22-1102-MR1_CHAP_42_TD-MUT-129-D6.wiff	2	1	0	1	P63267-2|ACTH_HUMAN:P60709|ACTB_HUMAN:A5A3E0|POTEF_HUMAN:P63261|ACTG_HUMAN:P68032|ACTC_HUMAN:P62736|ACTA_HUMAN:Q6S8J3|POTEE_HUMAN:P0CG38|POTEI_HUMAN:P63267|ACTH_HUMAN:P68133|ACTS_HUMAN			0 0 7 0 0 1 2 1 1 1 1	AVFPSIVGRPR	DB Search
AVFQANQENLPILK	23.83	1583.87	14	50	14	-0.3561	0.63	2.9	792.953	2	42.0407			1300	94419	23-0922-MUT-191-MR1-TD-D6.wiff	1	0	0	1	P05023|AT1A1_HUMAN:P05023-2|AT1A1_HUMAN:P05023-3|AT1A1_HUMAN:P05023-4|AT1A1_HUMAN			0 0 18 51 0 0 16 14 14 21 0 0 0 5	AVFQANQENLPILK	DB Search
AVFQANQENLPILKR	34.28	1739.97	15	40	15	2.3057	0.45	-1.8	580.996	3	47.008	357			104318	22-1102-MR1_CHAP_42_TD-MUT-129-D6.wiff	1	1	0	0	P05023|AT1A1_HUMAN:P05023-3|AT1A1_HUMAN:P05023-4|AT1A1_HUMAN			0 0 33 47 12 8 12 22 0 0 0 0 0 0 0	AVFQANQENLPILKR	DB Search
AVFVDLEPTVIDEVR	49.75	1700.9	15	86.7	15	-0.3541	0.75	-3.8	851.464	2	57.7403	30300	29600	136000	107393	23-0922-MUT-191-MR1-TD-D6.wiff	4	1	1	2	Q71U36-2|TBA1A_HUMAN:P68363-2|TBA1B_HUMAN:Q9BQE3|TBA1C_HUMAN:P68363|TBA1B_HUMAN:Q71U36|TBA1A_HUMAN			0 0 5 12 24 26 26 6 3 3 3 3 12 6 5	AVFVDLEPTVIDEVR	DB Search
AVFVDLEPTVIDEVRTGTYR	25.9	2279.18	20	25	20	5.6653	0.45	-0.6	760.737	3	68.6127		1350		121285	22-1102-MR1_CHAP_42_TD-MUT-131-D6.wiff	1	0	1	0	Q71U36-2|TBA1A_HUMAN:P68363-2|TBA1B_HUMAN:Q9BQE3|TBA1C_HUMAN:P68363|TBA1B_HUMAN:Q71U36|TBA1A_HUMAN			0 0 13 0 41 26 26 0 0 0 0 0 0 0 0 0 0 0 0 5	AVFVDLEPTVIDEVRTGTYR	DB Search
AVFVPDIYSR	34.64	1165.61	10	60	10	-1.1536	0.82	-9.1	583.816	2	36.8712				90005	23-0922-MUT-191-MR1-TD-D6.wiff	0	0	0	0	O94874-2|UFL1_HUMAN:O94874-3|UFL1_HUMAN:O94874|UFL1_HUMAN			0 0 15 15 2 2 4 0 0 3	AVFVPDIYSR	DB Search
AVGAGLAEVFQLVEEAWLLPAVGR	35.17	2494.36	24	25	24	7.6641	0.7	8.4	832.477	3	111.047			170	152383	23-0922-MUT-191-MR1-TD-D6.wiff	1	0	0	1	Q6SZW1|SARM1_HUMAN			0 0 0 0 0 0 0 0 6 0 0 6 7 0 0 13 0 0 32 0 0 3 0 0	AVGAGLAEVFQLVEEAWLLPAVGR	DB Search
AVGNIVTGDDIQTQVILNC(+57.02)SALQSLLHLLSSPK	28.95	3503.87	33	27.3	33	N/A	NaN	11.5	1168.99	3	103.528			4560	145948	23-0922-MUT-191-MR1-TD-D6.wiff	2	0	0	2	P52294|IMA5_HUMAN	Carbamidomethylation	C19:Carbamidomethylation:1000.00	0 0 0 0 16 16 11 0 0 0 0 0 0 0 0 0 0 0 0 0 28 13 13 0 0 24 28 28 0 0 0 0 0	AVGNIVTGDDIQTQVILNC(+57.02)SALQSLLHLLSSPK	DB Search
AVLDALLEGK	47.72	1027.59	10	50	10	-2.9798	0.61	-13.7	514.802	2	43.9229			7320	95858	23-0922-MUT-191-MR1-TD-D6.wiff	1	0	0	1	P78559|MAP1A_HUMAN:P46821|MAP1B_HUMAN:P78559-2|MAP1A_HUMAN			1 1 34 13 4 4 5 0 0 0	AVLDALLEGK	DB Search
AVLLDLEPR	40.64	1024.59	9	77.8	9	-1.6456	0.69	-14.1	513.302	2	35.9439	2440	2490		89224	23-0922-MUT-191-MR1-TD-D6.wiff	2	1	1	0	P23258|TBG1_HUMAN:Q9NRH3|TBG2_HUMAN			2 2 91 91 0 0 13 14 5	AVLLDLEPR	DB Search
AVLLVGLC(+57.02)DSGK	48.86	1230.66	12	58.3	12	-1.0766	0.66	-9.7	616.341	2	35.6901				89015	23-0922-MUT-191-MR1-TD-D6.wiff	0	0	0	0	Q9Y5M8|SRPRB_HUMAN	Carbamidomethylation	C8:Carbamidomethylation:1000.00	0 0 22 42 76 19 19 8 8 0 0 0	AVLLVGLC(+57.02)DSGK	DB Search
AVLMENIVYLTNSLELEHIEVK	36.03	2556.35	22	27.3	22	5.128	0.46	-0.1	853.135	3	82.2863			2090	128170	23-0922-MUT-191-MR1-TD-D6.wiff	1	0	0	1	Q9P2J5-2|SYLC_HUMAN:Q9P2J5-3|SYLC_HUMAN:Q9P2J5|SYLC_HUMAN			0 0 17 0 0 0 0 0 0 0 0 3 10 0 0 10 0 0 6 6 0 0	AVLMENIVYLTNSLELEHIEVK	DB Search
AVLNPLC(+57.02)QVDYR	49.75	1446.73	12	83.3	12	-0.8425	0.87	8	724.387	2	36.6325			18700	89922	23-0922-MUT-191-MR1-TD-D6.wiff	1	0	0	1	Q15437|SC23B_HUMAN:Q15436|SC23A_HUMAN	Carbamidomethylation	C7:Carbamidomethylation:1000.00	0 0 8 41 17 17 9 4 4 6 7 5	AVLNPLC(+57.02)QVDYR	DB Search
AVLQAVGQLVQK	48.43	1252.75	12	58.3	12	-2.4035	0.71	-6.9	627.386	2	35.7664			1270	89079	23-0922-MUT-191-MR1-TD-D6.wiff	1	0	0	1	Q86YV9|HPS6_HUMAN			0 0 0 18 27 27 0 0 18 8 8 5	AVLQAVGQLVQK	DB Search
AVLSAEQLRDEEVHAGLGELLR	49.75	2404.27	22	31.8	22	1.1877	0.75	-5	602.08	4	50.5612	1550	2050	8870	101314	23-0922-MUT-191-MR1-TD-D6.wiff	4	1	1	2	P50454|SERPH_HUMAN			0 0 3 12 0 0 5 0 0 0 0 0 0 10 18 5 4 0 0 0 0 0	AVLSAEQLRDEEVHAGLGELLR	DB Search
AVLVDLEPGTM(+15.99)DSVR	48.94	1616.81	15	46.7	15	-0.8634	0.84	3.6	809.424	2	33.0789	574		3540	86809	23-0922-MUT-191-MR1-TD-D6.wiff	2	1	0	1	Q3ZCM7|TBB8_HUMAN:P68371|TBB4B_HUMAN:P04350|TBB4A_HUMAN	Oxidation (M)	M11:Oxidation (M):1000.00	0 0 19 8 14 14 24 0 0 0 3 3 0 0 1	AVLVDLEPGTM(+15.99)DSVR	DB Search
AVLVDLEPGTMDSVR	49.75	1600.81	15	53.3	15	-0.9799	0.82	4.2	801.427	2	42.6751	1480		27200	95011	23-0922-MUT-191-MR1-TD-D6.wiff	2	1	0	1	Q3ZCM7|TBB8_HUMAN:P68371|TBB4B_HUMAN:P04350|TBB4A_HUMAN			0 0 7 12 18 18 20 2 1 1 1 2 1 1 2	AVLVDLEPGTMDSVR	DB Search
AVMDHVSDSFLETNVPLLVLIEAAK	49.75	2710.43	25	52	25	-1.3106	0.83	3.9	904.497	3	94.606			2670	138651	23-0922-MUT-191-MR1-TD-D6.wiff	1	0	0	1	P35221-3|CTNA1_HUMAN:P35221-2|CTNA1_HUMAN:P35221|CTNA1_HUMAN			0 0 0 0 0 0 12 12 12 14 39 17 14 0 0 0 0 8 8 11 10 10 0 0 2	AVMDHVSDSFLETNVPLLVLIEAAK	DB Search
AVNPTPSSWSLDSGK	49.75	1544.75	15	73.3	15	-0.4869	0.82	5.3	773.395	2	24.7311			1830	79719	23-0922-MUT-191-MR1-TD-D6.wiff	1	0	0	1	Q8N1I0-3|DOCK4_HUMAN:Q8N1I0-4|DOCK4_HUMAN:Q8N1I0|DOCK4_HUMAN			0 0 32 21 21 12 10 10 10 4 4 16 4 0 0	AVNPTPSSWSLDSGK	DB Search
AVNTQALSGAGILR	49.75	1369.77	14	85.7	14	0.0062	0.89	-4.5	685.897	2	30.4105	1990	3810	15100	84593	23-0922-MUT-191-MR1-TD-D6.wiff	3	1	1	1	O60749|SNX2_HUMAN:O60749-2|SNX2_HUMAN			0 0 16 35 55 92 92 26 6 6 2 2 5 5	AVNTQALSGAGILR	DB Search
AVPLALALISVSNPR	28.93	1519.91	15	46.7	15	-0.9161	0.44	-3.7	760.968	2	68.3463				116504	23-0922-MUT-191-MR1-TD-D6.wiff	0	0	0	0	Q13200-2|PSMD2_HUMAN:Q13200|PSMD2_HUMAN:Q13200-3|PSMD2_HUMAN			0 0 0 0 2 2 3 3 3 2 0 0 1 1 3	AVPLALALISVSNPR	DB Search
AVPSWFVR	46.85	960.518	8	50	8	-2.8341	0.6	-11.8	481.267	2	36.0145			10800	89314	23-0922-MUT-191-MR1-TD-D6.wiff	1	0	0	1	P41252|SYIC_HUMAN			0 0 27 16 5 1 1 2	AVPSWFVR	DB Search
AVQLLE(+21.98)S(+79.97)GGGLVQPGGSLR	41.43	1938.95	19	36.8	19	3.9238	0.55	2.4	970.487	2	64.0295	38600			119759	22-1102-MR1_CHAP_42_TD-MUT-129-D6.wiff	2	2	0	0	P01775|HV314_HUMAN	Sodium adduct;Phosphorylation (STY)	E6:Sodium adduct:42.95;S7:Phosphorylation (STY):30.68	0 0 0 0 0 0 0 0 0 0 15 38 38 13 6 0 0 5 5	AVQLLE(+21.98)S(+79.97)GGGLVQPGGSLR	DB Search
AVQLLE(+21.98)SGGGLVQPGGSLR	24.8	1858.99	19	26.3	19	8.3378	0.4	5.5	930.511	2	61.9057		1600		115742	22-1102-MR1_CHAP_42_TD-MUT-131-D6.wiff	1	0	1	0	P01775|HV314_HUMAN	Sodium adduct	E6:Sodium adduct:49.75	0 0 0 0 0 0 0 0 0 0 12 13 32 6 0 0 0 0 5	AVQLLE(+21.98)SGGGLVQPGGSLR	DB Search
AVQLLES(+79.97)GGGLVQPGGSLR	38.1	1916.97	19	42.1	19	18.0098	0.48	4.5	959.51	2	64.8341		10300		113497	23-0922-MUT-191-MR1-TD-D6.wiff	2	0	2	0	P01775|HV314_HUMAN	Phosphorylation (STY)	S7:Phosphorylation (STY):24.79	0 0 0 0 0 0 0 0 0 2 16 37 59 2 2 0 0 2 5	AVQLLES(+79.97)GGGLVQPGGSLR	DB Search
AVVPGPAEHPLQYNYTFWYSR	49.75	2494.21	21	38.1	21	4.8359	0.31	3.5	832.423	3	51.7885			12900	102357	23-0922-MUT-191-MR1-TD-D6.wiff	1	0	0	1	O60573|IF4E2_HUMAN			0 0 5 1 0 0 0 0 0 0 0 2 6 6 6 6 6 2 0 0 1	AVVPGPAEHPLQYNYTFWYSR	DB Search
AVVPGVKPQDWISAAR	48.46	1692.93	16	50	16	2.7711	0.84	-3.4	565.323	3	38.1216	1300	1430	7830	91148	23-0922-MUT-191-MR1-TD-D6.wiff	3	1	1	1	Q9NPA0|EMC7_HUMAN			0 0 10 1 0 0 5 3 3 3 3 3 0 0 0 4	AVVPGVKPQDWISAAR	DB Search
AVVQSPQVTEVL	24.26	1268.7	12	50	12	-3.8048	0.42	-4.9	635.353	2	51.969				108380	22-1102-MR1_CHAP_42_TD-MUT-129-D6.wiff	0	0	0	0	Q3KQU3|MA7D1_HUMAN:Q3KQU3-4|MA7D1_HUMAN:Q3KQU3-2|MA7D1_HUMAN:Q3KQU3-3|MA7D1_HUMAN			0 0 7 33 33 18 17 17 0 0 0 0	AVVQSPQVTEVL	DB Search
AVWGGLAAPGASLGSGR	48.83	1525.8	17	47.1	17	0.6347	0.83	-1.8	763.916	2	39.0188			1720	91783	23-0922-MUT-191-MR1-TD-D6.wiff	1	0	0	1	Q13395|TARB1_HUMAN			0 0 0 0 3 8 51 55 8 0 0 7 3 0 0 0 3	AVWGGLAAPGASLGSGR	DB Search
AVYSTNC(+57.02)PVWEEAFR	49.75	1827.83	15	66.7	15	3.8794	0.86	7.6	914.938	2	50.2173			12800	101059	23-0922-MUT-191-MR1-TD-D6.wiff	1	0	0	1	Q9BSJ8|ESYT1_HUMAN:Q9BSJ8-2|ESYT1_HUMAN	Carbamidomethylation	C7:Carbamidomethylation:1000.00	0 0 0 20 20 27 27 0 0 9 9 12 2 2 4	AVYSTNC(+57.02)PVWEEAFR	DB Search
AWGILTFK	29.14	934.528	8	75	8	-1.4399	0.71	-13.3	468.271	2	50.4566			1870	101186	23-0922-MUT-191-MR1-TD-D6.wiff	1	0	0	1	P82930|RT34_HUMAN			2 2 4 4 7 5 1 1	AWGILTFK	DB Search
AWGPGLEGGVVGK	38.13	1225.65	13	69.2	13	-2.2545	0.63	-5.4	613.83	2	37.7738		746		95958	22-1102-MR1_CHAP_42_TD-MUT-131-D6.wiff	1	0	1	0	P21333|FLNA_HUMAN:P21333-2|FLNA_HUMAN			0 0 21 20 10 10 17 17 0 0 7 2 2	AWGPGLEGGVVGK	DB Search
AWSYAMQLK	48.66	1096.54	9	77.8	9	-0.5457	0.73	-11.6	549.277	2	31.0103			18600	85232	23-0922-MUT-191-MR1-TD-D6.wiff	1	0	0	1	Q9UHB9-2|SRP68_HUMAN:Q9UHB9-4|SRP68_HUMAN:Q9UHB9|SRP68_HUMAN			5 7 17 17 10 7 7 0 0	AWSYAMQLK	DB Search
AYAALAALEK	40.59	1019.57	10	100	10	0.8937	0.64	-4.9	510.787	2	41.8198				100072	22-1102-MR1_CHAP_42_TD-MUT-129-D6.wiff	0	0	0	0	Q12906-7|ILF3_HUMAN:Q12906|ILF3_HUMAN:Q12906-2|ILF3_HUMAN:Q12906-5|ILF3_HUMAN			5 11 75 33 33 16 5 5 4 4	AYAALAALEK	DB Search
AYALAFAER	49.75	1010.52	9	100	9	-3.5735	0.78	-13.9	506.266	2	26.63	1290	1150	9790	81347	23-0922-MUT-191-MR1-TD-D6.wiff	3	1	1	1	P51659|DHB4_HUMAN			3 3 53 53 38 11 3 3 5	AYALAFAER	DB Search
AYDASLAMLMR	49.75	1240.59	11	63.6	11	-2.8289	0.67	-4.1	621.31	2	46.6362			6850	98093	23-0922-MUT-191-MR1-TD-D6.wiff	1	0	0	1	Q9NR50-2|EI2BG_HUMAN:Q9NR50-3|EI2BG_HUMAN:Q9NR50|EI2BG_HUMAN			0 0 53 53 32 0 0 8 8 7 5	AYDASLAMLMR	DB Search
AYGDFAWSNPLHPDIFPGLR	48.25	2272.11	20	35	20	-2.2802	0.74	-0.4	758.385	3	68.8777			1920	117004	23-0922-MUT-191-MR1-TD-D6.wiff	1	0	0	1	O95470|SGPL1_HUMAN			0 0 0 0 0 8 2 0 0 0 0 8 3 3 0 0 4 0 0 5	AYGDFAWSNPLHPDIFPGLR	DB Search
AYGTNYIETLR	47.46	1299.65	11	72.7	11	0.4337	0.77	-10.8	650.831	2	29.7637				84032	23-0922-MUT-191-MR1-TD-D6.wiff	0	0	0	0	Q9Y6A4|CFA20_HUMAN			5 6 10 10 30 48 34 0 0 0 5	AYGTNYIETLR	DB Search
AYHEQLSVAEITNAC(+57.02)FEPANQMVK	49.75	2749.28	24	58.3	24	2.9961	0.63	7.1	917.453	3	47.222			25100	98388	23-0922-MUT-191-MR1-TD-D6.wiff	1	0	0	1	Q71U36-2|TBA1A_HUMAN:P68363-2|TBA1B_HUMAN:Q13748-2|TBA3C_HUMAN:Q6PEY2|TBA3E_HUMAN:P68366-2|TBA4A_HUMAN:P68366|TBA4A_HUMAN:Q71U36|TBA1A_HUMAN:P68363|TBA1B_HUMAN:Q13748|TBA3C_HUMAN	Carbamidomethylation	C15:Carbamidomethylation:1000.00	0 0 0 26 33 37 20 20 46 76 45 8 0 19 86 0 0 0 0 0 0 17 3 3	AYHEQLSVAEITNAC(+57.02)FEPANQMVK	DB Search
AYHEQLTVAEITNAC(+57.02)FEPANQMVK	49.75	2763.3	24	62.5	24	3.0318	0.72	7.5	922.126	3	47.87			6560	98951	23-0922-MUT-191-MR1-TD-D6.wiff	1	0	0	1	Q9BQE3|TBA1C_HUMAN	Carbamidomethylation	C15:Carbamidomethylation:1000.00	0 0 0 12 12 26 26 17 17 21 0 0 27 0 0 43 43 19 19 6 6 0 0 5	AYHEQLTVAEITNAC(+57.02)FEPANQMVK	DB Search
AYLEGLC(+57.02)VESLR	49.75	1408.7	12	66.7	12	-0.1119	0.63	-1.4	705.366	2	42.8098			10000	94942	23-0922-MUT-191-MR1-TD-D6.wiff	1	0	0	1	P30481|1B44_HUMAN:P30483|1B45_HUMAN	Carbamidomethylation	C7:Carbamidomethylation:1000.00	0 0 66 83 25 25 20 20 11 5 0 0	AYLEGLC(+57.02)VESLR	DB Search
AYLEGLC(+57.02)VESLRR	43.5	1564.8	13	53.8	13	1.7226	0.14	-2.3	522.607	3	46.9121	1270	1240		104226	22-1102-MR1_CHAP_42_TD-MUT-129-D6.wiff	2	1	1	0	P30481|1B44_HUMAN:P30483|1B45_HUMAN	Carbamidomethylation	C7:Carbamidomethylation:1000.00	5 10 58 35 4 4 1 1 0 0 0 0 3	AYLEGLC(+57.02)VESLRR	DB Search
AYLEGLC(+57.02)VEWLR	49.75	1507.75	12	83.3	12	2.1559	0.68	0.1	754.892	2	63.211		917	10500	112099	23-0922-MUT-191-MR1-TD-D6.wiff	2	0	1	1	P30464|1B15_HUMAN:P10319|1B58_HUMAN:P30490|1B52_HUMAN:P30488|1B50_HUMAN:P30491|1B53_HUMAN:P30487|1B49_HUMAN:P04222|1C03_HUMAN:P30498|1B78_HUMAN:P30484|1B46_HUMAN:P18464|1B51_HUMAN:P18465|1B57_HUMAN:P30495|1B56_HUMAN:P30685|1B35_HUMAN	Carbamidomethylation	C7:Carbamidomethylation:1000.00	0 0 49 81 17 17 18 18 14 6 5 5	AYLEGLC(+57.02)VEWLR	DB Search
AYLEGTC(+57.02)VEWLR	43.72	1495.71	12	66.7	12	1.286	0.65	5.6	748.868	2	59.0115	1290			114068	22-1102-MR1_CHAP_42_TD-MUT-129-D6.wiff	1	1	0	0	P18463|1B37_HUMAN:P30492|1B54_HUMAN:P30504|1C04_HUMAN:Q29940|1B59_HUMAN:P30462|1B14_HUMAN:P30480|1B42_HUMAN:P16189|1A31_HUMAN:P30505|1C08_HUMAN:Q29960-2|1C16_HUMAN:P30493|1B55_HUMAN:P10314|1A32_HUMAN:Q9TNN7|1C05_HUMAN:P30512|1A29_HUMAN:P16190|1A33_HUMAN:P10316|1A69_HUMAN:Q07000|1C15_HUMAN:Q29865|1C18_HUMAN:P30459|1A74_HUMAN:P30460|1B08_HUMAN:P30499|1C01_HUMAN:Q29963|1C06_HUMAN:P16188|1A30_HUMAN:P…	Carbamidomethylation	C7:Carbamidomethylation:1000.00	0 0 45 90 16 16 10 10 8 0 0 5	AYLEGTC(+57.02)VEWLR	DB Search
AYLEGTC(+57.02)VEWLRR	41.63	1651.81	13	46.2	13	2.8696	0.17	-5.6	551.612	3	46.048	1750	2540		102712	22-1102-MR1_CHAP_42_TD-MUT-131-D6.wiff	2	1	1	0	P18463|1B37_HUMAN:P30492|1B54_HUMAN:P30504|1C04_HUMAN:Q29940|1B59_HUMAN:P30462|1B14_HUMAN:P30480|1B42_HUMAN:P16189|1A31_HUMAN:P30505|1C08_HUMAN:Q29960-2|1C16_HUMAN:P30493|1B55_HUMAN:P10314|1A32_HUMAN:Q9TNN7|1C05_HUMAN:P30512|1A29_HUMAN:P16190|1A33_HUMAN:P10316|1A69_HUMAN:Q07000|1C15_HUMAN:Q29865|1C18_HUMAN:P30459|1A74_HUMAN:P30460|1B08_HUMAN:P30499|1C01_HUMAN:Q29963|1C06_HUMAN:P16188|1A30_HUMAN:P…	Carbamidomethylation	C7:Carbamidomethylation:1000.00	0 0 65 36 3 3 0 0 2 0 0 0 3	AYLEGTC(+57.02)VEWLRR	DB Search
AYLPQELLGK	36.92	1130.63	10	30	10	0.4181	0.74	-8.6	566.326	2	38.832			2530	91864	23-0922-MUT-191-MR1-TD-D6.wiff	1	0	0	1	P51398|RT29_HUMAN:P51398-3|RT29_HUMAN:P51398-2|RT29_HUMAN			0 0 25 15 0 0 8 0 0 0	AYLPQELLGK	DB Search
AYPAAITILETAQK	49.75	1488.82	14	42.9	14	1.9841	0.71	-0.4	745.426	2	48.8725			2470	99897	23-0922-MUT-191-MR1-TD-D6.wiff	1	0	0	1	O95071-2|UBR5_HUMAN:O95071|UBR5_HUMAN			0 0 0 0 52 52 21 21 22 22 0 0 0 0	AYPAAITILETAQK	DB Search
AYQKQPTIFQNK	43.72	1464.77	12	100	12	-0.0155	0.83	1	733.394	2	19.6423				81319	22-1102-MR1_CHAP_42_TD-MUT-129-D6.wiff	0	0	0	0	P62280|RS11_HUMAN			5 2 3 7 10 3 3 3 3 3 2 2	AYQKQPTIFQNK	DB Search
AYTPVVVTQWYR	49.74	1481.77	12	66.7	12	0.7179	0.6	-3.6	741.897	2	44.731			6160	96529	23-0922-MUT-191-MR1-TD-D6.wiff	1	0	0	1	Q9UQ88-10|CD11A_HUMAN:Q9UQ88-2|CD11A_HUMAN:Q9UQ88|CD11A_HUMAN:Q9UQ88-5|CD11A_HUMAN:Q9UQ88-4|CD11A_HUMAN:Q9UQ88-3|CD11A_HUMAN			0 0 11 22 22 41 28 9 7 0 0 5	AYTPVVVTQWYR	DB Search
AYVPALQMAFK	49.75	1237.65	11	63.6	11	-2.2008	0.46	-6.7	619.837	2	47.3101			9920	98650	23-0922-MUT-191-MR1-TD-D6.wiff	1	0	0	1	P78527|PRKDC_HUMAN:P78527-2|PRKDC_HUMAN			0 0 16 11 11 7 7 2 2 0 0	AYVPALQMAFK	DB Search
C(+57.02)EFQDAYVLLSEK	49.75	1600.74	13	100	13	0.0801	0.68	2.5	801.392	2	49.6978			4290	100650	23-0922-MUT-191-MR1-TD-D6.wiff	1	0	0	1	P10809|CH60_HUMAN	Carbamidomethylation	C1:Carbamidomethylation:1000.00	5 7 59 46 44 30 16 16 23 23 28 7 5	C(+57.02)EFQDAYVLLSEK	DB Search
C(+57.02)EGINISGNFYR	49.17	1428.65	12	83.3	12	-0.8281	0.65	6	715.343	2	31.7821			6360	85490	23-0922-MUT-191-MR1-TD-D6.wiff	1	0	0	1	P40429|RL13A_HUMAN	Carbamidomethylation	C1:Carbamidomethylation:1000.00	2 2 25 25 0 0 18 6 6 8 8 5	C(+57.02)EGINISGNFYR	DB Search
C(+57.02)EININGATLK	34.46	1231.62	11	45.5	11	0.1926	0.55	-4.6	616.824	2	23.4018			1250	78567	23-0922-MUT-191-MR1-TD-D6.wiff	1	0	0	1	P35555|FBN1_HUMAN	Carbamidomethylation	C1:Carbamidomethylation:1000.00	5 10 29 29 0 0 0 0 0 0 5	C(+57.02)EININGATLK	DB Search
C(+57.02)ESAPGC(+57.02)GVWQRPVIDNPNYK	49.75	2446.12	21	47.6	21	3.2855	0.59	3.9	816.393	3	27.7433	29700	25600	62400	82095	23-0922-MUT-191-MR1-TD-D6.wiff	4	1	2	1	P27824-3|CALX_HUMAN:P27824|CALX_HUMAN:P27824-2|CALX_HUMAN	Carbamidomethylation;Carbamidomethylation	C1:Carbamidomethylation:1000.00;C7:Carbamidomethylation:1000.00	0 0 15 6 1 0 0 0 1 2 2 2 0 0 2 2 9 2 2 1 1	C(+57.02)ESAPGC(+57.02)GVWQRPVIDNPNYK	DB Search
C(+57.02)ESAPGC(+57.02)GVWQRPVIDNPNYKGK	38.48	2631.23	23	26.1	23	2.8873	0.47	-0.6	658.815	4	34.2855	1560			93914	22-1102-MR1_CHAP_42_TD-MUT-129-D6.wiff	1	1	0	0	P27824|CALX_HUMAN:P27824-3|CALX_HUMAN:P27824-2|CALX_HUMAN	Carbamidomethylation;Carbamidomethylation	C1:Carbamidomethylation:1000.00;C7:Carbamidomethylation:1000.00	0 0 18 18 0 0 0 0 0 9 0 0 0 0 0 0 24 10 0 0 7 0 0	C(+57.02)ESAPGC(+57.02)GVWQRPVIDNPNYKGK	DB Search
C(+57.02)FLAQPVTLLDIYTHWQQTSELGR	49.75	2875.43	24	50	24	0.9723	0.62	8.1	959.505	3	87.7562	3880	4020	23900	132765	23-0922-MUT-191-MR1-TD-D6.wiff	3	1	1	1	Q13428-3|TCOF_HUMAN:Q13428-7|TCOF_HUMAN:Q13428-8|TCOF_HUMAN:Q13428-6|TCOF_HUMAN:Q13428-2|TCOF_HUMAN:Q13428|TCOF_HUMAN:Q13428-5|TCOF_HUMAN:Q13428-4|TCOF_HUMAN	Carbamidomethylation	C1:Carbamidomethylation:1000.00	0 0 34 21 13 6 6 0 0 0 0 0 0 17 17 9 4 4 4 0 0 0 0 3	C(+57.02)FLAQPVTLLDIYTHWQQTSELGR	DB Search
C(+57.02)FSVLGFC(+57.02)K	20.43	1116.51	9	66.7	9	-3.1406	0.5	-8.5	559.264	2	40.8421			1450	93354	23-0922-MUT-191-MR1-TD-D6.wiff	1	0	0	1	P13010|XRCC5_HUMAN	Carbamidomethylation;Carbamidomethylation	C1:Carbamidomethylation:1000.00;C8:Carbamidomethylation:1000.00	4 4 11 11 11 0 0 0 5	C(+57.02)FSVLGFC(+57.02)K	DB Search
C(+57.02)GAIAEQTPILLLFLLR	49.73	1927.1	17	41.2	17	24.7368	0.59	10.3	964.578	2	104.463	511		830	146810	23-0922-MUT-191-MR1-TD-D6.wiff	2	1	0	1	P42704|LPPRC_HUMAN	Carbamidomethylation	C1:Carbamidomethylation:1000.00	0 0 10 12 0 0 30 30 0 0 4 4 4 0 0 0 0	C(+57.02)GAIAEQTPILLLFLLR	DB Search
C(+57.02)GEDYKLHFIFR	28.61	1583.76	12	50	12	3.6959	0.67	-4.7	528.926	3	45.6798		1620		102430	22-1102-MR1_CHAP_42_TD-MUT-131-D6.wiff	1	0	1	0	P27824-3|CALX_HUMAN:P27824|CALX_HUMAN:P27824-2|CALX_HUMAN:O14967|CLGN_HUMAN	Carbamidomethylation	C1:Carbamidomethylation:1000.00	0 0 9 0 0 4 10 10 9 0 0 5	C(+57.02)GEDYKLHFIFR	DB Search
C(+57.02)GNIASIMVFK	49.67	1238.62	11	81.8	11	-1.1142	0.61	-1	620.322	2	45.2914			3760	97008	23-0922-MUT-191-MR1-TD-D6.wiff	1	0	0	1	O00743-3|PPP6_HUMAN:O00743-2|PPP6_HUMAN:O00743|PPP6_HUMAN	Carbamidomethylation	C1:Carbamidomethylation:1000.00	0 0 33 33 48 26 26 13 13 9 5	C(+57.02)GNIASIMVFK	DB Search
C(+57.02)GSRPPPGFPGLETMLPLLLTAVSEGR	49.75	2851.47	27	33.3	27	4.119	0.67	4	713.887	4	101.413			3070	144188	23-0922-MUT-191-MR1-TD-D6.wiff	1	0	0	1	P27708|PYR1_HUMAN	Carbamidomethylation	C1:Carbamidomethylation:1000.00	0 0 0 0 0 0 0 0 29 0 0 0 0 0 12 12 0 0 26 64 39 39 33 14 0 0 0	C(+57.02)GSRPPPGFPGLETMLPLLLTAVSEGR	DB Search
C(+57.02)IAGMC(+57.02)VDAR	49.75	1151.49	10	100	10	-0.2604	0.78	-11.7	576.752	2	16.72	241			72831	23-0922-MUT-191-MR1-TD-D6.wiff	1	1	0	0	Q13049|TRI32_HUMAN	Carbamidomethylation;Carbamidomethylation	C1:Carbamidomethylation:1000.00;C6:Carbamidomethylation:1000.00	3 3 38 5 5 4 2 2 5 5	C(+57.02)IAGMC(+57.02)VDAR	DB Search
C(+57.02)IVMVPQWGTHQTVHLPGQLPQHEYLK	49.74	3195.61	27	37	27	7.7829	0.7	5.4	799.924	4	46.4725			1810	97890	23-0922-MUT-191-MR1-TD-D6.wiff	1	0	0	1	Q6P2Q9|PRP8_HUMAN	Carbamidomethylation	C1:Carbamidomethylation:1000.00	5 5 38 23 0 0 0 0 0 0 0 0 0 0 0 8 9 4 4 8 0 0 0 0 7 0 0	C(+57.02)IVMVPQWGTHQTVHLPGQLPQHEYLK	DB Search
C(+57.02)IYNLLQSSSPAVK	49.75	1578.81	14	71.4	14	-2.8265	0.6	-0.6	790.421	2	39.0463			4560	91816	23-0922-MUT-191-MR1-TD-D6.wiff	1	0	0	1	P53618|COPB_HUMAN	Carbamidomethylation	C1:Carbamidomethylation:1000.00	0 0 30 19 19 38 34 12 12 20 0 0 11 5	C(+57.02)IYNLLQSSSPAVK	DB Search
C(+57.02)LAENAVYLC(+57.02)DR	49.75	1482.66	12	75	12	0.3424	0.58	-2.7	742.344	2	24.5716			4960	79567	23-0922-MUT-191-MR1-TD-D6.wiff	1	0	0	1	Q93008-1|USP9X_HUMAN:O00507-2|USP9Y_HUMAN:Q93008|USP9X_HUMAN:O00507|USP9Y_HUMAN	Carbamidomethylation;Carbamidomethylation	C1:Carbamidomethylation:1000.00;C10:Carbamidomethylation:1000.00	3 0 29 67 36 36 40 30 19 0 0 5	C(+57.02)LAENAVYLC(+57.02)DR	DB Search
C(+57.02)LC(+57.02)PEGFSLSSSGR	49.64	1555.68	14	50	14	-0.2	0.86	-2.3	778.853	2	30.2233			2550	84505	23-0922-MUT-191-MR1-TD-D6.wiff	1	0	0	1	P35555|FBN1_HUMAN	Carbamidomethylation;Carbamidomethylation	C1:Carbamidomethylation:1000.00;C3:Carbamidomethylation:1000.00	0 0 30 11 11 6 6 3 0 0 0 0 0 4	C(+57.02)LC(+57.02)PEGFSLSSSGR	DB Search
C(+57.02)LEEFELLGK	48.26	1236.61	10	60	10	-0.3602	0.65	-11.2	619.311	2	44.7913				96573	23-0922-MUT-191-MR1-TD-D6.wiff	0	0	0	0	Q99613|EIF3C_HUMAN:B5ME19|EIFCL_HUMAN:Q99613-2|EIF3C_HUMAN	Carbamidomethylation	C1:Carbamidomethylation:1000.00	5 7 28 12 11 0 0 15 0 0	C(+57.02)LEEFELLGK	DB Search
C(+57.02)LGHPEEFYNLVR	49.75	1632.77	13	53.8	13	-0.2044	0.73	-10.4	545.266	3	35.2818		690	3450	88545	23-0922-MUT-191-MR1-TD-D6.wiff	2	0	1	1	P37268|FDFT_HUMAN:P37268-5|FDFT_HUMAN	Carbamidomethylation	C1:Carbamidomethylation:1000.00	0 0 0 0 0 0 30 21 21 11 11 13 5	C(+57.02)LGHPEEFYNLVR	DB Search
C(+57.02)LLASTYLAR	22.21	1166.61	10	30	10	-0.461	0.59	-14.5	584.312	2	31.4671				85450	23-0922-MUT-191-MR1-TD-D6.wiff	0	0	0	0	Q9UPU5|UBP24_HUMAN	Carbamidomethylation	C1:Carbamidomethylation:1000.00	0 0 76 21 15 0 0 0 0 0	C(+57.02)LLASTYLAR	DB Search
C(+57.02)LMDQATDPNILGR	49.75	1602.75	14	71.4	14	-0.548	0.82	1.2	802.393	2	35.101	518		6870	88534	23-0922-MUT-191-MR1-TD-D6.wiff	2	1	0	1	P78527|PRKDC_HUMAN:P78527-2|PRKDC_HUMAN	Carbamidomethylation	C1:Carbamidomethylation:1000.00	2 1 12 19 19 22 22 24 0 0 0 5 5 5	C(+57.02)LMDQATDPNILGR	DB Search
C(+57.02)LVGEFVSDALLVPDK	28.76	1760.9	16	31.2	16	-2.7153	0.69	5.3	881.474	2	70.238				118121	23-0922-MUT-191-MR1-TD-D6.wiff	0	0	0	0	P05067-9|A4_HUMAN:P05067-8|A4_HUMAN:P05067-10|A4_HUMAN:P05067-6|A4_HUMAN:P05067-5|A4_HUMAN:P05067-4|A4_HUMAN:P05067-2|A4_HUMAN:P05067|A4_HUMAN:P05067-7|A4_HUMAN:P05067-3|A4_HUMAN:P05067-11|A4_HUMAN	Carbamidomethylation	C1:Carbamidomethylation:1000.00	0 0 11 0 0 0 6 9 4 0 0 0 9 0 0 0	C(+57.02)LVGEFVSDALLVPDK	DB Search
C(+57.02)LVLTGFGGYDK	48.84	1328.64	12	66.7	12	-1.1508	0.72	-2.4	665.336	2	40.2102			4580	92836	23-0922-MUT-191-MR1-TD-D6.wiff	1	0	0	1	Q99536-3|VAT1_HUMAN:Q99536|VAT1_HUMAN	Carbamidomethylation	C1:Carbamidomethylation:1000.00	5 15 86 74 18 0 0 14 14 7 0 0	C(+57.02)LVLTGFGGYDK	DB Search
C(+57.02)LYASVLTAQPR	49.75	1377.71	12	100	12	-0.4423	0.66	-4.8	689.866	2	30.7381			5230	84842	23-0922-MUT-191-MR1-TD-D6.wiff	1	0	0	1	P13639|EF2_HUMAN	Carbamidomethylation	C1:Carbamidomethylation:1000.00	5 5 73 49 33 33 22 17 9 9 4 4	C(+57.02)LYASVLTAQPR	DB Search
C(+57.02)MPTFQFFK	49.74	1204.54	9	55.6	9	-1.4479	0.79	-6.6	603.281	2	52.2581			11000	102738	23-0922-MUT-191-MR1-TD-D6.wiff	1	0	0	1	P10599|THIO_HUMAN:P10599-2|THIO_HUMAN	Carbamidomethylation	C1:Carbamidomethylation:1000.00	1 1 7 3 3 3 4 1 1	C(+57.02)MPTFQFFK	DB Search
C(+57.02)MQLTDFILKFPHSAHQK	43.72	2200.09	18	50	18	-0.6263	0.66	-6.6	551.027	4	62.8031	306			117275	22-1102-MR1_CHAP_42_TD-MUT-129-D6.wiff	1	1	0	0	P50914|RL14_HUMAN	Carbamidomethylation	C1:Carbamidomethylation:1000.00	0 0 10 0 0 0 2 2 7 7 9 9 9 0 0 0 0 2	C(+57.02)MQLTDFILKFPHSAHQK	DB Search
C(+57.02)NEIINWLDK	49.74	1303.62	10	100	10	-1.3045	0.78	-0.2	652.827	2	48.1606			37000	99368	23-0922-MUT-191-MR1-TD-D6.wiff	1	0	0	1	P11142|HSP7C_HUMAN	Carbamidomethylation	C1:Carbamidomethylation:1000.00	5 9 41 40 51 18 16 16 7 5	C(+57.02)NEIINWLDK	DB Search
C(+57.02)NLVPTDEITVYYK	49.43	1713.83	14	42.9	14	0.355	0.78	-0.5	857.932	2	43.4233			4250	95635	23-0922-MUT-191-MR1-TD-D6.wiff	1	0	0	1	P41252|SYIC_HUMAN	Carbamidomethylation	C1:Carbamidomethylation:1000.00	0 0 64 21 4 0 0 0 0 0 0 10 4 4	C(+57.02)NLVPTDEITVYYK	DB Search
C(+57.02)PFTGNVSIR	49.74	1149.56	10	100	10	-0.7796	0.79	-4.4	575.792	2	21.1687	1580		19400	76667	23-0922-MUT-191-MR1-TD-D6.wiff	2	1	0	1	P62280|RS11_HUMAN	Carbamidomethylation	C1:Carbamidomethylation:1000.00	5 37 48 48 5 5 9 2 2 5	C(+57.02)PFTGNVSIR	DB Search
C(+57.02)PHSTPLWLLLSR	20.63	1578.83	13	30.8	13	-4.4476	0.55	8.7	790.441	2	53.9714			1300	104209	23-0922-MUT-191-MR1-TD-D6.wiff	1	0	0	1	O94906-2|PRP6_HUMAN:O94906|PRP6_HUMAN	Carbamidomethylation	C1:Carbamidomethylation:1000.00	0 0 17 15 28 0 0 0 0 0 0 0 5	C(+57.02)PHSTPLWLLLSR	DB Search
C(+57.02)PLDPYFIMPDK	49.75	1494.69	12	66.7	12	-1.0391	0.68	-0.9	748.36	2	50.798			2470	101479	23-0922-MUT-191-MR1-TD-D6.wiff	1	0	0	1	P33992|MCM5_HUMAN	Carbamidomethylation	C1:Carbamidomethylation:1000.00	5 24 24 37 16 14 0 0 61 0 0 2	C(+57.02)PLDPYFIMPDK	DB Search
C(+57.02)PLSGAC(+57.02)YSPEFK	49.75	1514.65	13	100	13	-0.2671	0.71	6.1	758.348	2	24.5001			4600	79494	23-0922-MUT-191-MR1-TD-D6.wiff	1	0	0	1	P53621-2|COPA_HUMAN:P53621|COPA_HUMAN	Carbamidomethylation;Carbamidomethylation	C1:Carbamidomethylation:1000.00;C7:Carbamidomethylation:1000.00	5 10 19 51 8 8 8 8 18 6 6 3 3	C(+57.02)PLSGAC(+57.02)YSPEFK	DB Search
C(+57.02)PNPTC(+57.02)ENMNFSWR	49.75	1811.72	14	100	14	-1.7847	0.52	6.5	906.883	2	33.4745			2500	87167	23-0922-MUT-191-MR1-TD-D6.wiff	1	0	0	1	P35637-2|FUS_HUMAN:P35637|FUS_HUMAN	Carbamidomethylation;Carbamidomethylation	C1:Carbamidomethylation:1000.00;C6:Carbamidomethylation:1000.00	5 14 26 12 12 25 23 18 18 19 19 8 7 5	C(+57.02)PNPTC(+57.02)ENMNFSWR	DB Search
C(+57.02)PSIAAAIAAVNALHGR	28.55	1690.89	17	23.5	17	-6.6745	0.48	-5.2	564.643	3	53.9714			1570	104101	23-0922-MUT-191-MR1-TD-D6.wiff	1	0	0	1	Q14498-2|RBM39_HUMAN:Q14498-3|RBM39_HUMAN:Q14498|RBM39_HUMAN	Carbamidomethylation	C1:Carbamidomethylation:1000.00	0 0 0 0 0 0 0 18 15 15 0 0 0 0 0 0 5	C(+57.02)PSIAAAIAAVNALHGR	DB Search
C(+57.02)SDSTLLSNLLEEMK	49.75	1738.81	15	46.7	15	0.1033	0.8	7.1	870.43	2	76.4054			4820	123333	23-0922-MUT-191-MR1-TD-D6.wiff	1	0	0	1	O14617|AP3D1_HUMAN:O14617-2|AP3D1_HUMAN:O14617-4|AP3D1_HUMAN:O14617-3|AP3D1_HUMAN:O14617-5|AP3D1_HUMAN	Carbamidomethylation	C1:Carbamidomethylation:1000.00	0 0 14 20 33 47 61 26 0 0 21 0 0 0 0	C(+57.02)SDSTLLSNLLEEMK	DB Search
C(+57.02)SNSADITGPSFIR	49.75	1523.7	14	71.4	14	-2.1742	0.76	1.3	762.87	2	26.4071			5000	81141	23-0922-MUT-191-MR1-TD-D6.wiff	1	0	0	1	Q52LW3|RHG29_HUMAN	Carbamidomethylation	C1:Carbamidomethylation:1000.00	5 6 32 15 15 60 60 36 14 0 0 5 0 0	C(+57.02)SNSADITGPSFIR	DB Search
C(+57.02)SVLAAANSVFGR	49.75	1350.67	13	84.6	13	-0.0482	0.83	-1.1	676.351	2	43.8737			7560	96023	23-0922-MUT-191-MR1-TD-D6.wiff	1	0	0	1	P33992|MCM5_HUMAN	Carbamidomethylation	C1:Carbamidomethylation:1000.00	5 12 22 79 71 71 34 15 15 20 0 0 5	C(+57.02)SVLAAANSVFGR	DB Search
C(+57.02)TGGEVGATSALAPK	49.75	1417.69	15	66.7	15	0.0137	0.83	-4.9	709.856	2	16.4342	2040		1310	72597	23-0922-MUT-191-MR1-TD-D6.wiff	2	1	0	1	P30050|RL12_HUMAN:P30050-2|RL12_HUMAN	Carbamidomethylation	C1:Carbamidomethylation:1000.00	5 6 21 9 9 42 13 13 12 0 0 0 30 0 0	C(+57.02)TGGEVGATSALAPK	DB Search
C(+57.02)TLTNIPQTQALLNK	49.01	1713.91	15	26.7	15	-0.0182	0.87	5.9	857.977	2	35.4409				88815	23-0922-MUT-191-MR1-TD-D6.wiff	0	0	0	0	O95487|SC24B_HUMAN:O95487-2|SC24B_HUMAN:O95487-3|SC24B_HUMAN	Carbamidomethylation	C1:Carbamidomethylation:1000.00	0 0 4 0 0 9 0 0 0 0 0 4 2 1 1	C(+57.02)TLTNIPQTQALLNK	DB Search
C(+57.02)TVDVPEDLR	34.55	1202.56	10	40	10	-0.1624	0.65	12.6	602.302	2	21.5354			121000	76987	23-0922-MUT-191-MR1-TD-D6.wiff	1	0	0	1	P51114-3|FXR1_HUMAN:P51114-2|FXR1_HUMAN:P51114|FXR1_HUMAN	Carbamidomethylation	C1:Carbamidomethylation:1000.00	0 0 12 0 5 0 0 0 6 5	C(+57.02)TVDVPEDLR	DB Search
C(+57.02)VESLSFIVR	31.63	1208.62	10	80	10	-1.2591	0.87	-8.3	605.321	2	41.0067				93444	23-0922-MUT-191-MR1-TD-D6.wiff	0	0	0	0	Q92538-2|GBF1_HUMAN:Q92538-3|GBF1_HUMAN:Q92538|GBF1_HUMAN	Carbamidomethylation	C1:Carbamidomethylation:1000.00	5 5 35 14 14 8 5 0 0 5	C(+57.02)VESLSFIVR	DB Search
C(+57.02)VIFEIPGAPDDEAVR	49.57	1786.86	16	43.8	16	1.2427	0.81	9	894.455	2	51.4859			872	102104	23-0922-MUT-191-MR1-TD-D6.wiff	1	0	0	1	Q96I25|SPF45_HUMAN	Carbamidomethylation	C1:Carbamidomethylation:1000.00	0 0 13 11 0 22 7 7 10 0 0 0 0 0 0 5	C(+57.02)VIFEIPGAPDDEAVR	DB Search
C(+57.02)VLNEGMPIYR	49.75	1350.64	11	100	11	-0.0945	0.78	-3.4	676.335	2	30.5601	4120		36100	84750	23-0922-MUT-191-MR1-TD-D6.wiff	2	1	0	1	P31689-2|DNJA1_HUMAN:P31689|DNJA1_HUMAN	Carbamidomethylation	C1:Carbamidomethylation:1000.00	4 4 95 23 23 7 7 5 4 4 5	C(+57.02)VLNEGMPIYR	DB Search
C(+57.02)WALGFYPAEITLTWQR	49.75	2111.03	17	52.9	17	-4.1071	0.75	11.9	1056.55	2	85.1595	5140	3500	1380	130691	23-0922-MUT-191-MR1-TD-D6.wiff	3	1	1	1	Q29940|1B59_HUMAN:P30484|1B46_HUMAN:P30685|1B35_HUMAN:P04439|1A03_HUMAN:P30464|1B15_HUMAN:P30475|1B39_HUMAN:P30479|1B41_HUMAN:P30481|1B44_HUMAN:P13746|1A11_HUMAN:P30490|1B52_HUMAN:P30488|1B50_HUMAN:P30491|1B53_HUMAN:Q29836|1B67_HUMAN:P30487|1B49_HUMAN:P30498|1B78_HUMAN:P13746-2|1A11_HUMAN:Q29718|1B82_HUMAN:P30447|1A23_HUMAN:Q95365|1B38_HUMAN:P18465|1B57_HUMAN:Q04826|1B40_HUMAN:P01893|HLAH_HUMAN:P…	Carbamidomethylation	C1:Carbamidomethylation:1000.00	0 0 53 0 0 0 31 11 11 12 8 7 7 0 0 0 5	C(+57.02)WALGFYPAEITLTWQR	DB Search
C(+57.02)WALSFYPAEITLTWQR	43.64	2141.04	17	64.7	17	-10.3999	0.67	10.1	1071.54	2	99.9495	2170			148377	22-1102-MR1_CHAP_42_TD-MUT-129-D6.wiff	1	1	0	0	P30450|1A26_HUMAN:P30453|1A34_HUMAN:P30456|1A43_HUMAN:P16189|1A31_HUMAN:P01891|1A68_HUMAN:Q09160|1A80_HUMAN:P10314|1A32_HUMAN:P18462|1A25_HUMAN:P30512|1A29_HUMAN:P30457|1A66_HUMAN:P10316|1A69_HUMAN:P16190|1A33_HUMAN:P01892|1A02_HUMAN:P30459|1A74_HUMAN	Carbamidomethylation	C1:Carbamidomethylation:1000.00	0 0 24 6 3 3 68 3 3 8 10 0 0 7 4 0 0	C(+57.02)WALSFYPAEITLTWQR	DB Search
C(+57.02)WGIGTIPEAC(+57.02)PVR	49.65	1614.76	14	57.1	14	0.4888	0.76	5.2	808.404	2	42.6236			2130	94762	23-0922-MUT-191-MR1-TD-D6.wiff	1	0	0	1	P35556-2|FBN2_HUMAN:P35556|FBN2_HUMAN	Carbamidomethylation;Carbamidomethylation	C1:Carbamidomethylation:1000.00;C11:Carbamidomethylation:1000.00	3 3 15 0 5 5 11 0 0 0 6 0 0 5	C(+57.02)WGIGTIPEAC(+57.02)PVR	DB Search
C(+57.02)WMDALELALK	39.46	1348.65	11	45.5	11	-2.6774	0.55	4.7	675.345	2	74.4076				121649	23-0922-MUT-191-MR1-TD-D6.wiff	0	0	0	0	Q9BZF1-3|OSBL8_HUMAN:Q9BZF1|OSBL8_HUMAN:Q9BZF1-2|OSBL8_HUMAN	Carbamidomethylation	C1:Carbamidomethylation:1000.00	4 4 22 0 0 0 0 0 0 2 2	C(+57.02)WMDALELALK	DB Search
D(+21.98)VQLVES(+79.97)GGGLVKPGGSLR	49.04	1968.96	19	47.4	19	21.0341	0.44	1.4	985.503	2	54.8966				104942	23-0922-MUT-191-MR1-TD-D6.wiff	0	0	0	0	P01780|HV319_HUMAN	Sodium adduct;Phosphorylation (STY)	D1:Sodium adduct:0.00;S7:Phosphorylation (STY):46.15	0 0 0 0 0 0 0 0 0 0 15 24 28 17 7 2 2 5 5	D(+21.98)VQLVES(+79.97)GGGLVKPGGSLR	DB Search
D(+21.98)VQLVESGGGLVK(+14.02)PGGSLR	45.69	1903.01	19	36.8	19	45.1317	0.4	5	952.531	2	75.7462				122781	23-0922-MUT-191-MR1-TD-D6.wiff	0	0	0	0	P01780|HV319_HUMAN	Sodium adduct;Methylation(KR)	D1:Sodium adduct:5.79;K13:Methylation(KR):42.99	0 0 0 0 1 5 7 7 0 0 0 0 0 12 3 1 1 2 2	D(+21.98)VQLVESGGGLVK(+14.02)PGGSLR	DB Search
D(+21.98)VQLVESGGGLVKPGGSLR	46.72	1889	19	47.4	19	27.6232	0.37	4	945.522	2	58.2979			4630	108165	23-0922-MUT-191-MR1-TD-D6.wiff	2	0	0	2	P01780|HV319_HUMAN	Sodium adduct	D1:Sodium adduct:0.00	0 0 1 0 0 0 0 0 0 0 17 29 47 11 5 2 2 4 4	D(+21.98)VQLVESGGGLVKPGGSLR	DB Search
D(+42.01)(+21.98)AVLS(+79.97)CAVACDK	22.9	1337.5	12	33.3	12	N/A	0.21	-3.1	446.845	3	21.7352			248000	79362	23-0922-MUT-191-MR1-TD-D6.wiff	1	0	0	1	Q68DK2|ZFY26_HUMAN:Q68DK2-2|ZFY26_HUMAN	Acetylation (N-term);Sodium adduct;Phosphorylation (STY)	D1:Acetylation (N-term):46.00;D1:Sodium adduct:46.00;S5:Phosphorylation (STY):1000.00	5 30 10 6 0 0 0 0 0 0 1 1	D(+42.01)(+21.98)AVLS(+79.97)CAVACDK	DB Search
D(+42.01)VQLVES(+79.97)GGGLVKPGGSLR	23.84	1988.99	19	36.8	19	56.2838	0.49	-13.4	995.503	2	93.2364			2940	137444	23-0922-MUT-191-MR1-TD-D6.wiff	2	0	0	2	P01780|HV319_HUMAN	Acetylation (N-term);Phosphorylation (STY)	D1:Acetylation (N-term):1000.00;S7:Phosphorylation (STY):24.79	0 0 0 0 0 0 0 0 0 0 11 29 29 23 12 0 0 7 5	D(+42.01)VQLVES(+79.97)GGGLVKPGGSLR	DB Search
D(+42.01)VQLVESGGGLVK(+14.02)PGGSLR	37.56	1923.04	19	31.6	19	54.7923	0.5	-0.5	962.54	2	90.17			1390	134717	23-0922-MUT-191-MR1-TD-D6.wiff	1	0	0	1	P01780|HV319_HUMAN	Acetylation (N-term);Methylation(KR)	D1:Acetylation (N-term):1000.00;K13:Methylation(KR):23.15	0 0 0 0 9 0 0 12 8 0 0 0 0 14 7 0 0 0 5	D(+42.01)VQLVESGGGLVK(+14.02)PGGSLR	DB Search
DAAFEALGTALK	49.62	1205.63	12	83.3	12	-3.6269	0.59	8.8	603.835	2	43.2901				95337	23-0922-MUT-191-MR1-TD-D6.wiff	0	0	0	0	Q14008-2|CKAP5_HUMAN:Q14008|CKAP5_HUMAN:Q14008-3|CKAP5_HUMAN			3 3 28 64 23 10 11 11 6 0 0 5	DAAFEALGTALK	DB Search
DAALAVAEAMADK	49.74	1274.62	13	61.5	13	0.8502	0.7	-4.3	638.321	2	40.9709			3520	93415	23-0922-MUT-191-MR1-TD-D6.wiff	1	0	0	1	P46060|RAGP1_HUMAN			0 0 27 23 30 30 7 7 7 7 0 0 0	DAALAVAEAMADK	DB Search
DAALAVAEAMADKAELEK	39.24	1844.92	18	27.8	18	2.7967	0.59	2.8	923.481	2	52.3533			904	102821	23-0922-MUT-191-MR1-TD-D6.wiff	1	0	0	1	P46060|RAGP1_HUMAN			0 0 22 0 0 14 24 0 0 17 0 0 0 0 0 0 0 5	DAALAVAEAMADKAELEK	DB Search
DAAVMAFGC(+57.02)ILEGPEPSQLKPLVIQAMPTLIELMKDPSVVVR	32.55	4562.4	42	7.1	42	N/A	NaN	11	1141.63	4	105.576			2490	147652	23-0922-MUT-191-MR1-TD-D6.wiff	1	0	0	1	Q14974-2|IMB1_HUMAN:Q14974|IMB1_HUMAN	Carbamidomethylation	C9:Carbamidomethylation:1000.00	0 0 26 31 0 0 0 0 0 0 0 0 0 0 0 0 0 0 0 0 0 0 0 0 0 0 0 0 0 0 0 0 0 0 0 0 0 0 0 0 0 5	DAAVMAFGC(+57.02)ILEGPEPSQLKPLVIQAMPTLIELMKDPSVVVR	DB Search
DADSITLFDVQQK	49.59	1478.73	13	38.5	13	-2.3032	0.69	-5	740.376	2	41.8771				94168	23-0922-MUT-191-MR1-TD-D6.wiff	0	0	0	0	P53621-2|COPA_HUMAN:P53621|COPA_HUMAN			0 0 8 0 8 12 12 9 0 0 0 0 0	DADSITLFDVQQK	DB Search
DAEAWFNEK	41.63	1108.48	9	77.8	9	-6.4151	0.75	-5.9	555.248	2	34.1595	1970	4200		92973	22-1102-MR1_CHAP_42_TD-MUT-131-D6.wiff	2	1	1	0	Q7Z3Y7|K1C28_HUMAN:Q7Z3Y8|K1C27_HUMAN:Q7Z3Z0|K1C25_HUMAN:P13645|K1C10_HUMAN			0 0 58 71 53 33 9 9 5	DAEAWFNEK	DB Search
DAEDAMDAMDGAVLDGR	49.75	1750.71	17	70.6	17	-1.4762	0.68	11.7	876.385	2	45.4122			942	97089	23-0922-MUT-191-MR1-TD-D6.wiff	1	0	0	1	Q01130-2|SRSF2_HUMAN:Q01130|SRSF2_HUMAN			0 0 24 15 66 89 13 0 25 35 0 0 25 24 24 11 5	DAEDAMDAMDGAVLDGR	DB Search
DAGQISGLNVLR	49.73	1241.67	12	83.3	12	-1.6994	0.77	-4.7	621.849	2	34.6027			11400	88116	23-0922-MUT-191-MR1-TD-D6.wiff	1	0	0	1	P38646|GRP75_HUMAN			0 0 5 8 36 20 2 2 4 3 3 5	DAGQISGLNVLR	DB Search
DAGTIAGLNVLR	49.75	1198.67	12	83.3	12	-2.3322	0.87	-3.4	600.346	2	40.1519	12700	16600	63800	92732	23-0922-MUT-191-MR1-TD-D6.wiff	3	1	1	1	P11142-2|HSP7C_HUMAN:P11142|HSP7C_HUMAN			0 0 7 7 53 48 7 7 3 3 3 3	DAGTIAGLNVLR	DB Search
DAGTIAGLNVMR	48.6	1216.62	12	83.3	12	-1.8896	0.68	-11.6	609.32	2	33.5695	3720			87248	23-0922-MUT-191-MR1-TD-D6.wiff	1	1	0	0	P11021|GRP78_HUMAN			0 0 2 2 24 37 14 5 2 2 2 4	DAGTIAGLNVMR	DB Search
DAGVIAGLNVLR	49.26	1196.69	12	66.7	12	-2.5186	0.59	-4.4	599.356	2	47.875	952	970	8020	99117	23-0922-MUT-191-MR1-TD-D6.wiff	3	1	1	1	P0DMV9|HS71B_HUMAN:P0DMV8-2|HS71A_HUMAN:P0DMV8|HS71A_HUMAN:P34931|HS71L_HUMAN			0 0 9 25 83 43 9 5 2 0 0 4	DAGVIAGLNVLR	DB Search
DAIAALGLLQK	49.29	1111.66	11	81.8	11	-2.8832	0.7	-6.9	556.841	2	50.379			1220	101097	23-0922-MUT-191-MR1-TD-D6.wiff	1	0	0	1	A5YKK6-2|CNOT1_HUMAN:A5YKK6-3|CNOT1_HUMAN:A5YKK6|CNOT1_HUMAN			0 0 10 62 12 12 11 11 11 3 3	DAIAALGLLQK	DB Search
DAIQVVREELKPDQK	42.37	1766.95	15	26.7	15	-0.4159	0.61	-0.1	589.991	3	40.5102	871	936		98990	22-1102-MR1_CHAP_42_TD-MUT-129-D6.wiff	2	1	1	0	Q9UHB9-2|SRP68_HUMAN:Q9UHB9-3|SRP68_HUMAN:Q9UHB9-4|SRP68_HUMAN:Q9UHB9|SRP68_HUMAN			1 1 2 0 7 0 0 0 0 3 3 0 0 1 1	DAIQVVREELKPDQK	DB Search
DALNIETAIK	48.24	1086.59	10	60	10	-0.7841	0.8	-1.4	544.309	2	30.7099			10400	84886	23-0922-MUT-191-MR1-TD-D6.wiff	1	0	0	1	P07355-2|ANXA2_HUMAN:P07355|ANXA2_HUMAN:A6NMY6|AXA2L_HUMAN			0 0 48 36 32 21 0 0 9 5	DALNIETAIK	DB Search
DALNQATSQVESK	36.83	1389.67	13	38.5	13	-0.126	0.8	-0.9	695.852	2	16.6538			596	72778	23-0922-MUT-191-MR1-TD-D6.wiff	1	0	0	1	Q9P2E9|RRBP1_HUMAN:Q9P2E9-3|RRBP1_HUMAN:Q9P2E9-2|RRBP1_HUMAN			0 0 0 4 4 15 7 0 0 0 3 0 0	DALNQATSQVESK	DB Search
DAQIGWIQTVEDLHER	49.6	1908.93	16	50	16	1.2736	0.54	-9	637.321	3	53.115			1340	103421	23-0922-MUT-191-MR1-TD-D6.wiff	1	0	0	1	Q9H2M9|RBGPR_HUMAN			0 0 29 34 16 0 0 73 32 26 26 0 0 9 0 0	DAQIGWIQTVEDLHER	DB Search
DAQVVQVVLDGLSNILK	49.62	1810.02	17	70.6	17	-2.3291	0.78	8.7	906.037	2	106.542			1990	148517	23-0922-MUT-191-MR1-TD-D6.wiff	1	0	0	1	O00629|IMA3_HUMAN			0 0 7 46 41 28 28 32 32 35 13 12 8 0 0 0 3	DAQVVQVVLDGLSNILK	DB Search
DASIVGFFDDSFSEAHSEFLK	49.75	2347.06	21	23.8	21	3.0275	0.55	3.1	783.374	3	79.8927			5710	126219	23-0922-MUT-191-MR1-TD-D6.wiff	1	0	0	1	P30101|PDIA3_HUMAN			0 0 0 0 0 0 0 0 0 0 0 7 6 6 9 0 0 0 0 0 3	DASIVGFFDDSFSEAHSEFLK	DB Search
DAVEDLESVGK	33.04	1160.56	11	45.5	11	-0.1517	0.73	-4.8	581.283	2	35.7627				95024	22-1102-MR1_CHAP_42_TD-MUT-129-D6.wiff	0	0	0	0	P81605-2|DCD_HUMAN:P81605|DCD_HUMAN			0 0 14 51 48 17 16 0 0 0 0	DAVEDLESVGK	DB Search
DAVLDFVK	33.58	905.486	8	75	8	-3.9378	0.72	-7.3	453.747	2	47.9624	612			105032	22-1102-MR1_CHAP_42_TD-MUT-129-D6.wiff	1	1	0	0	Q96II8-4|LRCH3_HUMAN:Q96II8-3|LRCH3_HUMAN:Q96II8|LRCH3_HUMAN:Q96II8-2|LRCH3_HUMAN			4 4 83 36 6 0 0 3	DAVLDFVK	DB Search
DAVLLVFANK	49.26	1088.62	10	80	10	-2.0792	0.68	-7.5	545.322	2	47.4469			9430	98989	23-0922-MUT-191-MR1-TD-D6.wiff	1	0	0	1	P61204-2|ARF3_HUMAN:P61204|ARF3_HUMAN:P84077|ARF1_HUMAN:P84085|ARF5_HUMAN			0 0 37 89 47 44 41 14 5 5	DAVLLVFANK	DB Search
DC(+57.02)LVLQSFK	23.7	1108.56	9	44.4	9	-1.912	0.73	-6.4	555.29	2	34.117				87711	23-0922-MUT-191-MR1-TD-D6.wiff	0	0	0	0	Q99755-3|PI51A_HUMAN:A2A3N6|PIPSL_HUMAN:Q99755|PI51A_HUMAN:Q99755-2|PI51A_HUMAN:Q99755-4|PI51A_HUMAN	Carbamidomethylation	C2:Carbamidomethylation:1000.00	0 0 76 84 25 0 0 0 5	DC(+57.02)LVLQSFK	DB Search
DDC(+57.02)FNVNIQPPVGELLLPVAMSEK	38.41	2684.32	24	37.5	24	-7.7907	0.51	11.8	895.802	3	84.913			5430	130559	23-0922-MUT-191-MR1-TD-D6.wiff	1	0	0	1	O00203-3|AP3B1_HUMAN:O00203|AP3B1_HUMAN	Carbamidomethylation	C3:Carbamidomethylation:1000.00	0 0 0 0 3 11 7 5 5 6 0 0 0 0 0 25 25 0 0 0 0 3 0 0	DDC(+57.02)FNVNIQPPVGELLLPVAMSEK	DB Search
DDEYDYLFK	34.91	1206.51	9	55.6	9	-3.9134	0.6	-12.6	604.261	2	40.8204				93290	23-0922-MUT-191-MR1-TD-D6.wiff	0	0	0	0	Q15907-2|RB11B_HUMAN:P62491-2|RB11A_HUMAN:Q15907|RB11B_HUMAN:P62491|RB11A_HUMAN			0 0 18 6 0 0 9 10 5	DDEYDYLFK	DB Search
DDIITVISR	24.18	1030.57	9	55.6	9	-3.9713	0.39	-7.8	516.293	2	33.4898				87178	23-0922-MUT-191-MR1-TD-D6.wiff	0	0	0	0	Q8TEC5|SH3R2_HUMAN			4 4 92 23 0 0 0 0 5	DDIITVISR	DB Search
DDPSKPVHLTAFLGYK	49.75	1786.93	16	75	16	-0.5732	0.6	-7.8	596.652	3	35.8218			8760	89169	23-0922-MUT-191-MR1-TD-D6.wiff	1	0	0	1	P39023|RL3_HUMAN			0 0 6 0 0 3 2 6 23 13 5 5 6 6 3 3	DDPSKPVHLTAFLGYK	DB Search
DDPSQPVHLTAFLGYK	39.13	1786.89	16	25	16	-11.1095	0.49	12.5	596.652	3	35.8218			8760	89384	23-0922-MUT-191-MR1-TD-D6.wiff	1	0	0	1	Q92901|RL3L_HUMAN			0 0 0 0 0 0 0 15 17 0 0 0 12 20 0 0	DDPSQPVHLTAFLGYK	DB Search
DDVFGYPQQFEDKPALSK	49.75	2082.99	18	61.1	18	0.8807	0.42	-0.6	695.346	3	38.3001			13100	91038	23-0922-MUT-191-MR1-TD-D6.wiff	1	0	0	1	Q93008-1|USP9X_HUMAN:Q93008|USP9X_HUMAN			0 0 57 10 60 14 7 7 26 22 20 20 34 0 0 0 0 0	DDVFGYPQQFEDKPALSK	DB Search
DEAFDPFDK	46.03	1082.46	9	100	9	-1.6034	0.53	-4.9	542.239	2	33.8557				87491	23-0922-MUT-191-MR1-TD-D6.wiff	0	0	0	0	P19174-2|PLCG1_HUMAN:P19174|PLCG1_HUMAN			5 7 86 34 34 17 17 5 5	DEAFDPFDK	DB Search
DEHVQELESYIDR	44.31	1631.74	13	46.2	13	0.376	0.74	-1.8	544.927	3	35.6351			1360	88854	23-0922-MUT-191-MR1-TD-D6.wiff	1	0	0	1	Q9BXF6|RFIP5_HUMAN			0 0 0 0 0 9 8 17 15 0 0 11 5	DEHVQELESYIDR	DB Search
DEILPTTPISEQK	49.75	1469.76	13	53.8	13	-0.9434	0.72	0.4	735.897	2	28.3866	1380		59900	82849	23-0922-MUT-191-MR1-TD-D6.wiff	2	1	0	1	P23396|RS3_HUMAN:P23396-2|RS3_HUMAN			0 0 45 28 5 5 12 2 2 1 1 1 1	DEILPTTPISEQK	DB Search
DELHIVEAEAM(+15.99)NYEGSPIK	49.75	2160	19	68.4	19	4.795	0.66	7.1	721.023	3	47.9366			3650	99248	23-0922-MUT-191-MR1-TD-D6.wiff	1	0	0	1	P06748|NPM_HUMAN:P06748-3|NPM_HUMAN:P06748-2|NPM_HUMAN	Oxidation (M)	M11:Oxidation (M):1000.00	0 0 0 0 38 20 20 22 37 12 12 37 37 27 0 0 14 14 5	DELHIVEAEAM(+15.99)NYEGSPIK	DB Search
DELHIVEAEAMNYEGSPIK	49.75	2144.01	19	68.4	19	6.0496	0.62	0.4	715.686	3	52.9594			3910	103244	23-0922-MUT-191-MR1-TD-D6.wiff	1	0	0	1	P06748|NPM_HUMAN:P06748-3|NPM_HUMAN:P06748-2|NPM_HUMAN			0 0 0 0 28 28 36 44 73 73 31 32 32 27 9 9 3 0 0	DELHIVEAEAMNYEGSPIK	DB Search
DEPTGEVLSLVGK	46.05	1342.7	13	69.2	13	-2.3874	0.74	-1.2	672.364	2	43.7475				95718	23-0922-MUT-191-MR1-TD-D6.wiff	0	0	0	0	O75643-2|U520_HUMAN:O75643|U520_HUMAN			0 0 13 13 3 3 8 8 4 4 8 0 0	DEPTGEVLSLVGK	DB Search
DEQQISAAVEK	34.53	1216.59	11	9.1	11	-0.2269	0.56	-0.6	609.311	2	15.8229			227	72093	23-0922-MUT-191-MR1-TD-D6.wiff	1	0	0	1	Q6YN16|HSDL2_HUMAN:Q6YN16-2|HSDL2_HUMAN			0 0 14 0 0 0 0 0 0 0 0	DEQQISAAVEK	DB Search
DESSPYAAMLAAQDVAQR	49.75	1921.88	18	61.1	18	-2.8466	0.75	13	961.974	2	45.9035			2950	97494	23-0922-MUT-191-MR1-TD-D6.wiff	1	0	0	1	P62263|RS14_HUMAN			0 0 7 0 0 0 56 62 62 74 37 19 19 19 29 5 0 0	DESSPYAAMLAAQDVAQR	DB Search
DESTALQWPSELLIFTK	34.44	1977.01	17	52.9	17	-4.9015	0.69	8.2	989.533	2	87.025			3310	132145	23-0922-MUT-191-MR1-TD-D6.wiff	1	0	0	1	Q9UKJ3|GPTC8_HUMAN:Q9UKJ3-2|GPTC8_HUMAN			0 0 0 0 0 0 42 77 15 11 11 7 7 9 0 0 5	DESTALQWPSELLIFTK	DB Search
DETGAIFIDRDPTVFAPILNFLR	49.22	2619.37	23	21.7	23	0.1652	0.56	9.6	874.15	3	100.11			2020	143109	23-0922-MUT-191-MR1-TD-D6.wiff	1	0	0	1	Q8TBC3-2|SHKB1_HUMAN:Q8TBC3|SHKB1_HUMAN			3 3 0 0 14 0 0 0 0 0 0 5 0 0 0 0 0 0 7 0 0 0 0	DETGAIFIDRDPTVFAPILNFLR	DB Search
DFFLGELEK	47.49	1096.54	9	55.6	9	-2.1157	0.75	-10.5	549.28	2	51.4619			5000	101900	23-0922-MUT-191-MR1-TD-D6.wiff	1	0	0	1	O75962|TRIO_HUMAN:O75962-5|TRIO_HUMAN:O75962-4|TRIO_HUMAN:O75962-2|TRIO_HUMAN			0 0 72 67 8 8 0 0 5	DFFLGELEK	DB Search
DFGLLVFVR	34.95	1064.6	9	44.4	9	-3.045	0.74	-14.5	533.307	2	73.1203				120561	23-0922-MUT-191-MR1-TD-D6.wiff	0	0	0	0	P78527|PRKDC_HUMAN:P78527-2|PRKDC_HUMAN			0 0 9 0 48 12 0 0 5	DFGLLVFVR	DB Search
DFIIQTGDPTGTGR	48.71	1476.72	14	50	14	-1.2616	0.74	-3.1	739.375	2	29.2927				83622	23-0922-MUT-191-MR1-TD-D6.wiff	0	0	0	0	Q8WUA2|PPIL4_HUMAN			0 0 33 44 48 31 0 0 4 3 0 0 0 5	DFIIQTGDPTGTGR	DB Search
DFINFISDK	47	1097.54	9	77.8	9	-3.806	0.73	-8.2	549.779	2	49.5569			4460	100505	23-0922-MUT-191-MR1-TD-D6.wiff	1	0	0	1	Q9H3N1|TMX1_HUMAN			0 0 75 23 13 13 8 3 3	DFINFISDK	DB Search
DFLPLYFGWFLTK	38.45	1645.85	13	38.5	13	3.437	0.23	-8	823.938	2	103.812			3040	146308	23-0922-MUT-191-MR1-TD-D6.wiff	1	0	0	1	P09543-2|CN37_HUMAN:P09543|CN37_HUMAN			0 0 0 0 6 13 10 5 5 0 0 0 0	DFLPLYFGWFLTK	DB Search
DFNHINVELSLLGK	49.75	1597.85	14	71.4	14	-0.1901	0.64	-7.8	533.625	3	53.4517			7630	103605	23-0922-MUT-191-MR1-TD-D6.wiff	1	0	0	1	P32969|RL9_HUMAN			0 0 0 0 24 24 43 40 62 14 14 23 3 3	DFNHINVELSLLGK	DB Search
DFNVPLSISR	49.71	1146.6	10	80	10	-2.3586	0.81	-7	574.312	2	40.4312			13200	92915	23-0922-MUT-191-MR1-TD-D6.wiff	1	0	0	1	Q9NR12-6|PDLI7_HUMAN:Q9NR12-3|PDLI7_HUMAN:Q9NR12-2|PDLI7_HUMAN:Q9NR12-4|PDLI7_HUMAN:Q9NR12-5|PDLI7_HUMAN:Q9NR12|PDLI7_HUMAN			0 0 5 10 3 3 3 2 2 2	DFNVPLSISR	DB Search
DFSAFINLVEFC(+57.02)R	34.42	1616.77	13	46.2	13	-0.2784	0.54	13.7	809.411	2	87.9241				133007	23-0922-MUT-191-MR1-TD-D6.wiff	0	0	0	0	P78527|PRKDC_HUMAN:P78527-2|PRKDC_HUMAN	Carbamidomethylation	C12:Carbamidomethylation:1000.00	0 0 3 5 4 0 0 0 3 3 0 0 5	DFSAFINLVEFC(+57.02)R	DB Search
DFSLEQLR	47.11	1006.51	8	75	8	-1.9786	0.89	-11.9	504.262	2	36.4204	1660			89625	23-0922-MUT-191-MR1-TD-D6.wiff	1	1	0	0	O15173-2|PGRC2_HUMAN:O15173|PGRC2_HUMAN			0 0 13 13 12 3 3 5	DFSLEQLR	DB Search
DFSVQIK	37.98	835.444	7	71.4	7	-0.6815	0.81	-6.9	418.732	2	23.3358				78525	23-0922-MUT-191-MR1-TD-D6.wiff	0	0	0	0	Q00341|VIGLN_HUMAN:Q00341-2|VIGLN_HUMAN			3 3 21 9 7 0 0	DFSVQIK	DB Search
DFTPAELR	31.23	947.471	8	50	8	-3.3384	0.74	-10	474.741	2	29.6828		663		89100	22-1102-MR1_CHAP_42_TD-MUT-131-D6.wiff	1	0	1	0	O00264|PGRC1_HUMAN:O00264-2|PGRC1_HUMAN			0 0 51 15 6 6 0 0	DFTPAELR	DB Search
DFTVNTVAGAMK	48.38	1252.61	12	41.7	12	-1.6398	0.71	7.3	627.326	2	34.0635			9420	87900	23-0922-MUT-191-MR1-TD-D6.wiff	1	0	0	1	Q9NRY4|RHG35_HUMAN			0 0 27 34 10 0 0 24 0 0 0 4	DFTVNTVAGAMK	DB Search
DFVNYLVR	49.69	1024.53	8	75	8	-4.5353	0.73	-12	513.275	2	42.3888	3510	3900	23700	94587	23-0922-MUT-191-MR1-TD-D6.wiff	3	1	1	1	Q08211|DHX9_HUMAN			0 0 58 21 12 4 4 4	DFVNYLVR	DB Search
DFVSEQLTSLLVNGVQLPALGENKK	49.75	2698.45	25	44	25	-2.7966	0.73	11.8	900.514	3	89.9071			4880	134622	23-0922-MUT-191-MR1-TD-D6.wiff	1	0	0	1	P54136|SYRC_HUMAN:P54136-2|SYRC_HUMAN			2 2 25 0 0 0 5 0 0 0 0 0 44 0 0 35 40 8 8 11 0 0 0 0 5	DFVSEQLTSLLVNGVQLPALGENKK	DB Search
DGADIHSDLFISIAQALLGGTAR	49.75	2340.21	23	47.8	23	-2.3761	0.67	-0.4	781.086	3	103.08			5040	145590	23-0922-MUT-191-MR1-TD-D6.wiff	1	0	0	1	Q96EY1|DNJA3_HUMAN:Q96EY1-3|DNJA3_HUMAN:Q96EY1-2|DNJA3_HUMAN			4 0 0 15 0 0 0 0 0 0 0 3 0 23 23 28 51 51 16 0 0 6 5	DGADIHSDLFISIAQALLGGTAR	DB Search
DGAFAEFLR	49.62	1024.5	9	77.8	9	-3.2759	0.76	-8.1	513.258	2	46.296				97810	23-0922-MUT-191-MR1-TD-D6.wiff	0	0	0	0	P33527-7|MRP1_HUMAN:P33527-3|MRP1_HUMAN:P33527-4|MRP1_HUMAN:P33527|MRP1_HUMAN:P33527-8|MRP1_HUMAN:P33527-2|MRP1_HUMAN:P33527-5|MRP1_HUMAN:P33527-9|MRP1_HUMAN:P33527-6|MRP1_HUMAN			0 0 11 93 27 19 6 6 5	DGAFAEFLR	DB Search
DGAPFC(+57.02)PEC(+57.02)YFER	34.98	1646.65	13	38.5	13	3.7722	0.83	9.9	824.35	2	48.6104			2040	99628	23-0922-MUT-191-MR1-TD-D6.wiff	1	0	0	1	O43294|TGFI1_HUMAN:O43294-2|TGFI1_HUMAN	Carbamidomethylation;Carbamidomethylation	C6:Carbamidomethylation:1000.00;C9:Carbamidomethylation:1000.00	0 0 4 0 25 58 0 0 0 5 0 0 5	DGAPFC(+57.02)PEC(+57.02)YFER	DB Search
DGD(+21.98)PAEGGR	23.27	894.344	9	44.4	9	31.0422	0.43	-12.5	448.174	2	47.2486				104503	22-1102-MR1_CHAP_42_TD-MUT-129-D6.wiff	0	0	0	0	Q8WXE1-5|ATRIP_HUMAN:Q8WXE1-3|ATRIP_HUMAN:Q8WXE1-2|ATRIP_HUMAN:Q8WXE1|ATRIP_HUMAN	Sodium adduct	D3:Sodium adduct:7.32	0 0 0 26 26 23 22 0 0	DGD(+21.98)PAEGGR	DB Search
DGEYGAC(+57.02)FFPGR	44.57	1374.57	12	66.7	12	-1.007	0.75	8.3	688.305	2	35.022				88467	23-0922-MUT-191-MR1-TD-D6.wiff	0	0	0	0	Q9UPZ3|HPS5_HUMAN:Q9UPZ3-2|HPS5_HUMAN	Carbamidomethylation	C7:Carbamidomethylation:1000.00	0 0 10 42 37 19 19 26 26 0 0 5	DGEYGAC(+57.02)FFPGR	DB Search
DGGVLSPILTR	39.74	1126.63	11	45.5	11	0.1995	0.68	-9.6	564.326	2	37.8373			7750	90809	23-0922-MUT-191-MR1-TD-D6.wiff	1	0	0	1	Q5EB52-3|MEST_HUMAN:Q5EB52-2|MEST_HUMAN:Q5EB52|MEST_HUMAN			0 0 3 10 52 37 0 0 0 0 2	DGGVLSPILTR	DB Search
DGLDAASYYAPVR	49.75	1396.66	13	69.2	13	0.4878	0.75	-1.9	699.346	2	30.8885	72800	66300	77800	84966	23-0922-MUT-191-MR1-TD-D6.wiff	5	2	1	2	Biognosys|iRT-Kit_peptide_9			0 0 4 58 58 98 52 34 27 27 0 0 5	DGLDAASYYAPVR	DB Search
DGNASGTTLLEALDC(+57.02)ILPPTRPTDKPLR	49.75	3020.56	28	39.3	28	-1.2862	0.17	1	756.158	4	72.9667			38800	120417	23-0922-MUT-191-MR1-TD-D6.wiff	1	0	0	1	Q5VTE0|EF1A3_HUMAN:P68104-2|EF1A1_HUMAN:P68104|EF1A1_HUMAN	Carbamidomethylation	C15:Carbamidomethylation:1000.00	0 0 0 8 0 0 2 0 0 0 0 0 21 39 15 15 29 7 4 0 0 0 0 0 4 0 0 5	DGNASGTTLLEALDC(+57.02)ILPPTRPTDKPLR	DB Search
DGNASGTTLLEALDC(+57.02)ILPPTRPTDKPLRLPLQDVYK	43.72	3977.09	36	27.8	36	N/A	NaN	5.1	796.43	5	96.0672	11600	7540		144905	22-1102-MR1_CHAP_42_TD-MUT-129-D6.wiff	2	1	1	0	Q5VTE0|EF1A3_HUMAN:P68104-2|EF1A1_HUMAN:P68104|EF1A1_HUMAN	Carbamidomethylation	C15:Carbamidomethylation:1000.00	0 0 0 15 6 0 0 0 0 28 0 0 20 0 0 0 11 0 0 0 0 0 0 0 5 0 0 0 0 0 4 0 0 8 6 5	DGNASGTTLLEALDC(+57.02)ILPPTRPTDKPLRLPLQDVYK	DB Search
DGPYITAEEAVAVYTTTVHWLESR	49.74	2707.31	24	37.5	24	2.1254	0.49	8.3	903.464	3	103.79			1410	146246	23-0922-MUT-191-MR1-TD-D6.wiff	1	0	0	1	Q6P2Q9|PRP8_HUMAN			0 0 0 10 25 31 15 15 0 0 0 0 0 51 27 24 0 0 0 0 0 0 0 5	DGPYITAEEAVAVYTTTVHWLESR	DB Search
DGQLWLC(+57.02)APQAK	49.75	1385.68	12	58.3	12	-1.5903	0.85	-5	693.851	2	33.7874			6020	87435	23-0922-MUT-191-MR1-TD-D6.wiff	1	0	0	1	Q93008-1|USP9X_HUMAN:O00507-2|USP9Y_HUMAN:Q93008|USP9X_HUMAN:O00507|USP9Y_HUMAN	Carbamidomethylation	C7:Carbamidomethylation:1000.00	0 0 0 43 76 74 36 36 0 0 6 5	DGQLWLC(+57.02)APQAK	DB Search
DGSLASNPYSGDLTK	45.86	1523.71	15	60	15	-0.5134	0.7	4.7	762.876	2	22.9911	366		1470	78239	23-0922-MUT-191-MR1-TD-D6.wiff	2	1	0	1	Q14157-1|UBP2L_HUMAN:Q14157|UBP2L_HUMAN:Q14157-3|UBP2L_HUMAN:Q14157-4|UBP2L_HUMAN:Q14157-5|UBP2L_HUMAN			5 0 0 11 13 7 7 10 10 9 0 0 0 0 5	DGSLASNPYSGDLTK	DB Search
DGVWNLQNEVTK	49.48	1401.69	12	50	12	-0.3927	0.71	2	701.862	2	35.0935				88525	23-0922-MUT-191-MR1-TD-D6.wiff	0	0	0	0	Q6P2Q9|PRP8_HUMAN			0 0 0 87 80 80 22 16 0 0 0 5	DGVWNLQNEVTK	DB Search
DHFQLGTLSHTLNIK	49.75	1722.91	15	46.7	15	1.4462	0.63	-8.2	575.312	3	37.8412			8850	90596	23-0922-MUT-191-MR1-TD-D6.wiff	1	0	0	1	O00203-3|AP3B1_HUMAN:O00203|AP3B1_HUMAN			1 1 6 6 4 4 0 0 4 4 0 0 0 0 3	DHFQLGTLSHTLNIK	DB Search
DHM(+15.99)VLLEFVTAAGITLGMDELYK	43.72	2581.28	23	78.3	23	-4.7859	0.83	11.9	861.444	3	106.882	23600	3630	28100	154490	22-1102-MR1_CHAP_42_TD-MUT-129-D6.wiff	3	1	1	1	MR1-D6INS|MR1-GFP-D6INS:MR1-D6DEL|MR1-GFP-D6DEL	Oxidation (M)	M3:Oxidation (M):74.03	0 0 21 20 20 22 46 56 34 17 0 26 29 29 35 35 6 6 14 0 0 18 5	DHM(+15.99)VLLEFVTAAGITLGMDELYK	DB Search
DHMVLLEFVTAAGITLGM(+15.99)DELYK	49.75	2581.28	23	60.9	23	-3.3882	0.58	6.8	861.451	3	100.855	23900	3630	58400	143581	23-0922-MUT-191-MR1-TD-D6.wiff	7	2	1	4	MR1-D6INS|MR1-GFP-D6INS:MR1-D6DEL|MR1-GFP-D6DEL	Oxidation (M)	M18:Oxidation (M):110.14	0 0 13 32 31 31 35 23 22 22 0 16 0 0 35 35 0 0 15 0 0 4 4	DHMVLLEFVTAAGITLGM(+15.99)DELYK	DB Search
DHMVLLEFVTAAGITLGMDELYK	49.75	2565.29	23	60.9	23	4.4364	0.57	5.2	856.118	3	106.101	15300	6990	135000	148314	23-0922-MUT-191-MR1-TD-D6.wiff	7	1	1	5	MR1-D6INS|MR1-GFP-D6INS:MR1-D6DEL|MR1-GFP-D6DEL			0 0 23 36 38 26 26 88 18 18 9 12 7 7 17 0 0 0 0 0 18 0 0	DHMVLLEFVTAAGITLGMDELYK	DB Search
DHQYQFLEDAVR	49.34	1519.71	12	75	12	-0.074	0.72	-3.5	760.867	2	32.2882			2550	86126	23-0922-MUT-191-MR1-TD-D6.wiff	1	0	0	1	Q13263-2|TIF1B_HUMAN:Q13263|TIF1B_HUMAN			5 7 47 21 17 12 10 0 0 0 2 5	DHQYQFLEDAVR	DB Search
DHYIPNTLNPVFGR	49.75	1641.83	14	64.3	14	-0.3349	0.68	-11.8	548.283	3	37.93			6260	90931	23-0922-MUT-191-MR1-TD-D6.wiff	1	0	0	1	Q9NZM1-3|MYOF_HUMAN:Q9NZM1|MYOF_HUMAN:Q9NZM1-2|MYOF_HUMAN:Q9NZM1-6|MYOF_HUMAN			0 0 15 29 3 3 8 9 72 5 5 0 0 1	DHYIPNTLNPVFGR	DB Search
DIC(+57.02)NDVLSLLEK	49.75	1417.71	12	83.3	12	4.2877	0.74	1.3	709.873	2	76.0673				123047	23-0922-MUT-191-MR1-TD-D6.wiff	0	0	0	0	P63104|1433Z_HUMAN	Carbamidomethylation	C3:Carbamidomethylation:1000.00	0 0 47 34 23 23 48 13 12 12 6 5	DIC(+57.02)NDVLSLLEK	DB Search
DIDAFWLQR	49.71	1162.58	9	77.8	9	-0.0786	0.75	-8.5	582.298	2	53.713			5320	103945	23-0922-MUT-191-MR1-TD-D6.wiff	1	0	0	1	O75643-2|U520_HUMAN:O75643|U520_HUMAN			0 0 29 29 47 16 7 2 2	DIDAFWLQR	DB Search
DIFNLLFLLPSLK	49.74	1531.9	13	61.5	13	18.8456	0.77	0.9	766.968	2	107.58			2580	149372	23-0922-MUT-191-MR1-TD-D6.wiff	1	0	0	1	Q70CQ2-2|UBP34_HUMAN:Q70CQ2|UBP34_HUMAN:Q70CQ2-3|UBP34_HUMAN			0 0 6 6 11 45 20 20 25 12 0 0 0	DIFNLLFLLPSLK	DB Search
DIGFIKLD	36.92	919.501	8	75	8	-0.7728	0.65	-14.2	460.757	2	48.7228			6130	99854	23-0922-MUT-191-MR1-TD-D6.wiff	1	0	0	1	P62273|RS29_HUMAN			0 0 14 14 21 4 2 5	DIGFIKLD	DB Search
DIHTLAQLISAYSLVDPEK	49.75	2112.11	19	73.7	19	-7.6163	0.76	-1.6	705.052	3	83.7782			23200	129373	23-0922-MUT-191-MR1-TD-D6.wiff	1	0	0	1	O76094-2|SRP72_HUMAN:O76094|SRP72_HUMAN			0 0 0 12 16 16 33 87 22 17 17 54 22 22 22 28 4 0 0	DIHTLAQLISAYSLVDPEK	DB Search
DIHTLAQLISAYSLVDPEKAK	43.72	2311.24	21	66.7	21	-1.8362	0.69	3	771.424	3	90.2884	569	930		140196	22-1102-MR1_CHAP_42_TD-MUT-129-D6.wiff	2	1	1	0	O76094-2|SRP72_HUMAN:O76094|SRP72_HUMAN			0 0 0 26 15 15 28 44 24 24 12 21 21 21 24 24 0 0 0 0 5	DIHTLAQLISAYSLVDPEKAK	DB Search
DIIC(+57.02)QIAYAR	49.62	1221.62	10	80	10	-1.9814	0.79	-4.3	611.821	2	35.5214	430		17600	88922	23-0922-MUT-191-MR1-TD-D6.wiff	2	1	0	1	P46777|RL5_HUMAN	Carbamidomethylation	C4:Carbamidomethylation:1000.00	1 1 49 52 30 23 16 7 4 4	DIIC(+57.02)QIAYAR	DB Search
DIISIAEDEDLR	49.67	1387.68	12	66.7	12	-1.1075	0.57	-1.9	694.856	2	45.9471			5550	97546	23-0922-MUT-191-MR1-TD-D6.wiff	1	0	0	1	P12956|XRCC6_HUMAN:P12956-2|XRCC6_HUMAN			0 0 43 43 47 21 17 11 0 0 13 5	DIISIAEDEDLR	DB Search
DIKPQLELIEDEEK	49.74	1697.87	14	71.4	14	-0.3595	0.8	-5.5	566.969	3	35.5881			1110	88947	23-0922-MUT-191-MR1-TD-D6.wiff	1	0	0	1	P46821|MAP1B_HUMAN			0 0 0 0 9 38 56 80 100 28 19 18 6 5	DIKPQLELIEDEEK	DB Search
DILC(+57.02)GAADEVLAVLK	49.75	1585.84	15	73.3	15	-3.5648	0.73	2.8	793.939	2	86.0564			9620	131579	23-0922-MUT-191-MR1-TD-D6.wiff	1	0	0	1	O75643-2|U520_HUMAN:O75643|U520_HUMAN	Carbamidomethylation	C4:Carbamidomethylation:1000.00	0 0 35 77 13 13 30 10 0 0 24 13 13 6 5	DILC(+57.02)GAADEVLAVLK	DB Search
DILLRPELEELR	49.73	1494.84	12	66.7	12	1.6387	0.24	-13.3	499.287	3	45.8342			5590	97497	23-0922-MUT-191-MR1-TD-D6.wiff	1	0	0	1	P00387-2|NB5R3_HUMAN:P00387|NB5R3_HUMAN:P00387-3|NB5R3_HUMAN			0 0 19 3 3 2 2 3 3 3 0 0	DILLRPELEELR	DB Search
DIMTPLVALLK	49.46	1212.72	11	54.5	11	-4.6477	0.59	-10.7	607.366	2	81.7815			1620	127848	23-0922-MUT-191-MR1-TD-D6.wiff	1	0	0	1	Q7Z4Q2-3|HEAT3_HUMAN:Q7Z4Q2|HEAT3_HUMAN:Q7Z4Q2-2|HEAT3_HUMAN			0 0 79 85 15 15 17 5 0 0 0	DIMTPLVALLK	DB Search
DIPGLTDTTVPR	49.75	1283.67	12	75	12	-0.7071	0.9	-2.7	642.85	2	31.035	919		66900	85086	23-0922-MUT-191-MR1-TD-D6.wiff	2	1	0	1	P62753|RS6_HUMAN			0 0 44 14 14 18 18 7 3 3 1 2	DIPGLTDTTVPR	DB Search
DIPNENELQFQIK	49.75	1586.79	13	53.8	13	-1.5485	0.32	2.5	794.416	2	40.8046			8120	93335	23-0922-MUT-191-MR1-TD-D6.wiff	1	0	0	1	P63010|AP2B1_HUMAN:P63010-3|AP2B1_HUMAN:P63010-2|AP2B1_HUMAN			0 0 9 9 0 0 3 7 7 5 5 0 1	DIPNENELQFQIK	DB Search
DIPQPGLSLHPSSSVPVGLPTGR	24.4	2310.23	23	17.4	23	1.9906	0.44	-3.3	771.092	3	45.9125			661	97519	23-0922-MUT-191-MR1-TD-D6.wiff	1	0	0	1	Q8N1W1-6|ARG28_HUMAN:Q8N1W1-3|ARG28_HUMAN:Q8N1W1|ARG28_HUMAN:Q8N1W1-4|ARG28_HUMAN:Q8N1W1-5|ARG28_HUMAN			0 0 0 0 0 0 0 0 0 5 0 0 0 0 0 4 0 0 0 0 0 8 5	DIPQPGLSLHPSSSVPVGLPTGR	DB Search
DISAPKPGPLK(+14.02)KAPAAK(+14.02)(+14.02)	20.37	1730.05	17	5.9	17	N/A	0.14	3.1	866.044	2	17.8842				73825	23-0922-MUT-191-MR1-TD-D6.wiff	0	0	0	0	Q14008-2|CKAP5_HUMAN:Q14008|CKAP5_HUMAN:Q14008-3|CKAP5_HUMAN	Methylation(KR);Methylation(C-term);Methylation(KR)	K11:Methylation(KR):0.00;K17:Methylation(C-term):16.94;K17:Methylation(KR):16.94	0 0 0 0 0 0 0 0 0 0 0 0 0 0 0 0 3	DISAPKPGPLK(+14.02)KAPAAK(+14.02)(+14.02)	DB Search
DISEASVFDAYVLPK	49.75	1652.83	15	86.7	15	-0.8137	0.76	1.1	827.433	2	60.6165			10600	109868	23-0922-MUT-191-MR1-TD-D6.wiff	1	0	0	1	P62854|RS26_HUMAN			0 0 21 12 22 16 16 20 7 7 9 12 33 8 5	DISEASVFDAYVLPK	DB Search
DITEEIMSGAR	41.33	1220.57	11	54.5	11	1.732	0.74	6.9	611.304	2	36.6873				89852	23-0922-MUT-191-MR1-TD-D6.wiff	0	0	0	0	Q04637-8|IF4G1_HUMAN:Q04637-9|IF4G1_HUMAN:Q04637|IF4G1_HUMAN:Q04637-4|IF4G1_HUMAN:Q04637-3|IF4G1_HUMAN:Q04637-5|IF4G1_HUMAN			0 0 42 42 37 37 21 14 0 0 0	DITEEIMSGAR	DB Search
DIVENYFMR	36.79	1185.55	9	55.6	9	-3.4795	0.82	-3.8	593.787	2	43.3234			6730	95363	23-0922-MUT-191-MR1-TD-D6.wiff	1	0	0	1	Q13263|TIF1B_HUMAN			0 0 58 48 10 10 0 0 5	DIVENYFMR	DB Search
DIVIEMEDTKPLLASK	49.59	1800.95	16	50	16	1.513	0.53	-9.3	601.327	3	45.4197			4510	97287	23-0922-MUT-191-MR1-TD-D6.wiff	1	0	0	1	Q9NZM1-3|MYOF_HUMAN:Q9NZM1|MYOF_HUMAN:Q9NZM1-2|MYOF_HUMAN:Q9NZM1-6|MYOF_HUMAN			0 0 56 30 15 8 8 10 0 0 0 0 0 0 3 5	DIVIEMEDTKPLLASK	DB Search
DIVINANPASPPLSLLVLHR	49.75	2138.22	20	35	20	-3.3544	0.5	-0.7	713.756	3	67.8369			3480	116132	23-0922-MUT-191-MR1-TD-D6.wiff	1	0	0	1	Q13155|AIMP2_HUMAN			0 0 0 0 0 0 0 0 0 5 7 5 5 2 0 0 0 0 4 5	DIVINANPASPPLSLLVLHR	DB Search
DIVVPSLNVAK	34.66	1153.67	11	45.5	11	-0.8538	0.69	-6.6	577.846	2	37.3961			5160	90285	23-0922-MUT-191-MR1-TD-D6.wiff	1	0	0	1	O60645-3|EXOC3_HUMAN:O60645-2|EXOC3_HUMAN:O60645|EXOC3_HUMAN			0 0 33 27 4 4 2 0 0 0 0	DIVVPSLNVAK	DB Search
DKFPEVIINFPDPAQK	48.56	1856.97	16	50	16	1.0758	0.56	-8.1	619.999	3	53.0147			4110	103361	23-0922-MUT-191-MR1-TD-D6.wiff	1	0	0	1	Q00341|VIGLN_HUMAN:Q00341-2|VIGLN_HUMAN			0 0 0 0 0 16 33 10 21 21 11 11 0 0 0 2	DKFPEVIINFPDPAQK	DB Search
DKLNNLVLFDK	49.74	1317.73	11	100	11	-0.6104	0.79	-2.9	659.878	2	35.2829	376		33100	88682	23-0922-MUT-191-MR1-TD-D6.wiff	2	1	0	1	P62851|RS25_HUMAN			5 6 15 7 4 4 9 12 12 4 4	DKLNNLVLFDK	DB Search
DKYEWLVSR	49.61	1194.6	9	100	9	0.1901	0.78	-5.7	598.313	2	24.8293			4820	79739	23-0922-MUT-191-MR1-TD-D6.wiff	1	0	0	1	Q9NRY4|RHG35_HUMAN			5 11 39 31 15 4 4 4 4	DKYEWLVSR	DB Search
DKYPNLQVIGGNVVTAAQAK	49.75	2085.12	20	35	20	3.7139	0.62	-1.2	696.056	3	41.2167			4200	93644	23-0922-MUT-191-MR1-TD-D6.wiff	1	0	0	1	P12268|IMDH2_HUMAN			0 0 0 0 0 0 0 23 21 53 0 0 14 52 40 11 0 0 0 0	DKYPNLQVIGGNVVTAAQAK	DB Search
DLADIAAFFR	49.57	1137.58	10	60	10	-8.1572	0.62	-5.6	569.802	2	76.3214			3580	123259	23-0922-MUT-191-MR1-TD-D6.wiff	1	0	0	1	O75962|TRIO_HUMAN:O75962-5|TRIO_HUMAN:O75962-2|TRIO_HUMAN			0 0 72 51 51 24 9 0 0 4	DLADIAAFFR	DB Search
DLAEITTLDR	48.89	1145.59	10	80	10	-2.0058	0.75	-1.8	573.81	2	33.3447			2900	87051	23-0922-MUT-191-MR1-TD-D6.wiff	1	0	0	1	Q9BS26|ERP44_HUMAN			0 0 84 84 83 26 7 7 7 5	DLAEITTLDR	DB Search
DLAGSIIGK	34.39	872.497	9	55.6	9	-1.516	0.66	-9.6	437.251	2	35.9049	834			95141	22-1102-MR1_CHAP_42_TD-MUT-129-D6.wiff	1	1	0	0	P61978-2|HNRPK_HUMAN:P61978|HNRPK_HUMAN:P61978-3|HNRPK_HUMAN			0 0 38 3 0 0 11 7 5	DLAGSIIGK	DB Search
DLANIAEVEVSIPAK	49.18	1567.85	15	60	15	-3.3288	0.51	2.8	784.942	2	50.6982			862	101453	23-0922-MUT-191-MR1-TD-D6.wiff	1	0	0	1	Q00341|VIGLN_HUMAN:Q00341-2|VIGLN_HUMAN			0 0 0 16 18 38 21 11 11 9 0 14 17 0 0	DLANIAEVEVSIPAK	DB Search
DLATALEQLLQAYPR	37.03	1700.91	15	33.3	15	-3.872	0.47	4.4	851.477	2	100.8				143795	23-0922-MUT-191-MR1-TD-D6.wiff	0	0	0	0	P55957-2|BID_HUMAN			3 3 0 0 7 0 17 8 0 0 0 0 0 0 0	DLATALEQLLQAYPR	DB Search
DLEQPTYR	25.71	1020.49	8	62.5	8	-0.4832	0.87	2.2	511.252	2	18.9343				80738	22-1102-MR1_CHAP_42_TD-MUT-129-D6.wiff	0	0	0	0	Q07157|ZO1_HUMAN:Q07157-2|ZO1_HUMAN			3 3 34 34 10 0 0 0	DLEQPTYR	DB Search
DLFEDELVPLFEK	49.45	1592.8	13	69.2	13	-12.476	0.83	-0.9	797.415	2	80.6867			3830	126930	23-0922-MUT-191-MR1-TD-D6.wiff	1	0	0	1	O60506-2|HNRPQ_HUMAN:O60506-4|HNRPQ_HUMAN:O60506-5|HNRPQ_HUMAN:O60506-3|HNRPQ_HUMAN:O60506|HNRPQ_HUMAN			0 0 15 21 15 9 13 24 0 0 16 5 5	DLFEDELVPLFEK	DB Search
DLGQIEENDLVR	42.5	1399.69	12	83.3	12	-1.0209	0.65	14.2	700.873	2	32.7833				86557	23-0922-MUT-191-MR1-TD-D6.wiff	0	0	0	0	Q9P265|DIP2B_HUMAN			0 0 8 8 74 39 17 7 7 5 5 5	DLGQIEENDLVR	DB Search
DLGVFIPAPMAQGMR	49.38	1601.81	15	66.7	15	-0.1496	0.86	-3.8	801.917	2	61.6241			1990	110737	23-0922-MUT-191-MR1-TD-D6.wiff	1	0	0	1	P78344-2|IF4G2_HUMAN:P78344|IF4G2_HUMAN			0 0 6 11 11 10 2 2 2 2 2 0 0 0 3	DLGVFIPAPMAQGMR	DB Search
DLILADYGK	42.69	1006.53	9	66.7	9	-1.9565	0.65	-10.7	504.275	2	31.0258			2930	85075	23-0922-MUT-191-MR1-TD-D6.wiff	1	0	0	1	Q6P2Q9|PRP8_HUMAN			0 0 52 27 23 23 13 0 3	DLILADYGK	DB Search
DLILQC(+57.02)LDDKDESIR	49.7	1831.9	15	33.3	15	-1.8672	0.47	11.1	916.978	2	39.9182			2270	92501	23-0922-MUT-191-MR1-TD-D6.wiff	1	0	0	1	O14617|AP3D1_HUMAN:O14617-2|AP3D1_HUMAN:O14617-4|AP3D1_HUMAN:O14617-3|AP3D1_HUMAN:O14617-5|AP3D1_HUMAN	Carbamidomethylation	C6:Carbamidomethylation:1000.00	0 0 12 0 0 0 0 0 12 3 3 0 0 0 4	DLILQC(+57.02)LDDKDESIR	DB Search
DLINC(+57.02)C(+57.02)YVSR	49.44	1298.57	10	80	10	-0.1854	0.77	-0.9	650.302	2	23.9463			28500	79041	23-0922-MUT-191-MR1-TD-D6.wiff	1	0	0	1	Q9UK99-2|FBX3_HUMAN:Q9UK99|FBX3_HUMAN	Carbamidomethylation;Carbamidomethylation	C5:Carbamidomethylation:1000.00;C6:Carbamidomethylation:1000.00	0 0 35 26 18 14 10 10 7 5	DLINC(+57.02)C(+57.02)YVSR	DB Search
DLIPYLEK	41.18	989.543	8	50	8	-2.5018	0.71	-11.4	495.78	2	41.2265				93624	23-0922-MUT-191-MR1-TD-D6.wiff	0	0	0	0	O75643|U520_HUMAN			0 0 24 7 7 4 1 1	DLIPYLEK	DB Search
DLKPENLLLASK	48.45	1339.77	12	75	12	-0.0978	0.82	-6	670.897	2	34.2497			4410	87755	23-0922-MUT-191-MR1-TD-D6.wiff	1	0	0	1	Q13555-5|KCC2G_HUMAN:Q13555-8|KCC2G_HUMAN:Q13557-5|KCC2D_HUMAN:Q13554-4|KCC2B_HUMAN:Q13557-6|KCC2D_HUMAN:Q13555-2|KCC2G_HUMAN:Q13555-7|KCC2G_HUMAN:Q13554-8|KCC2B_HUMAN:Q13557-11|KCC2D_HUMAN:Q13555-4|KCC2G_HUMAN:Q13557-9|KCC2D_HUMAN:Q13555-9|KCC2G_HUMAN:Q9UQM7|KCC2A_HUMAN:Q13557-3|KCC2D_HUMAN:Q13555-10|KCC2G_HUMAN:Q13554-2|KCC2B_HUMAN:Q13557|KCC2D_HUMAN:Q13557-8|KCC2D_HUMAN:Q13557-12|KCC2D_HUMAN:Q…			5 7 12 3 0 0 0 3 4 3 2 2	DLKPENLLLASK	DB Search
DLKPVLDSYVFNDGSSR	49.74	1910.94	17	41.2	17	-1.0785	0.76	-1.2	637.994	3	44.8533			3940	96486	23-0922-MUT-191-MR1-TD-D6.wiff	1	0	0	1	Q99816|TS101_HUMAN			0 0 0 0 0 6 8 10 6 33 45 0 0 0 0 0 5	DLKPVLDSYVFNDGSSR	DB Search
DLLDLLVEAK	49.71	1127.64	10	80	10	-2.4304	0.71	-9.5	564.831	2	74.6546			8800	121987	23-0922-MUT-191-MR1-TD-D6.wiff	1	0	0	1	O00571|DDX3X_HUMAN:O15523-2|DDX3Y_HUMAN:O00571-2|DDX3X_HUMAN:O15523|DDX3Y_HUMAN			0 0 89 32 18 18 11 10 2 2	DLLDLLVEAK	DB Search
DLLFQALGR	38.69	1031.58	9	55.6	9	-1.9336	0.74	-7.7	516.798	2	51.5369			3320	102240	23-0922-MUT-191-MR1-TD-D6.wiff	1	0	0	1	Q9NSD9|SYFB_HUMAN			0 0 37 39 15 8 0 0 4	DLLFQALGR	DB Search
DLLIQQTMR	35.23	1116.6	9	44.4	9	-1.2926	0.81	7.1	559.316	2	29.1176			2660	83398	23-0922-MUT-191-MR1-TD-D6.wiff	1	0	0	1	O95071-2|UBR5_HUMAN:O95071|UBR5_HUMAN			0 0 48 98 24 0 0 0 5	DLLIQQTMR	DB Search
DLLLAAVSEDSSVTQIYHAVAALSGFGLPLASQEALSALTAR	49.51	4255.24	42	28.6	42	N/A	NaN	10.3	1064.84	4	110.267			4350	151606	23-0922-MUT-191-MR1-TD-D6.wiff	1	0	0	1	P04844|RPN2_HUMAN:P04844-2|RPN2_HUMAN			0 0 55 23 0 0 0 0 0 0 0 0 0 0 0 0 0 0 0 0 0 0 0 0 0 0 0 0 0 0 25 22 22 26 13 13 12 12 12 0 0 5	DLLLAAVSEDSSVTQIYHAVAALSGFGLPLASQEALSALTAR	DB Search
DLLLNTMSQEEK	49.72	1419.69	12	66.7	12	-1.4849	0.57	1.8	710.863	2	34.2727			11300	87843	23-0922-MUT-191-MR1-TD-D6.wiff	1	0	0	1	P78527|PRKDC_HUMAN			0 0 43 80 30 19 19 7 7 5 0 0	DLLLNTMSQEEK	DB Search
DLLPYGFAIHHAGMTR	47.33	1797.9	16	43.8	16	1.6657	0.56	-4.7	600.312	3	39.1685			4730	92021	23-0922-MUT-191-MR1-TD-D6.wiff	1	0	0	1	O75643|U520_HUMAN			0 0 14 0 0 4 3 2 2 11 7 0 0 0 0 0	DLLPYGFAIHHAGMTR	DB Search
DLLQIIFSFSK	40.34	1309.73	11	63.6	11	-2.5543	0.48	-2.3	655.878	2	103.006			3660	145736	23-0922-MUT-191-MR1-TD-D6.wiff	1	0	0	1	P42704|LPPRC_HUMAN			0 0 40 86 40 40 28 22 0 0 4	DLLQIIFSFSK	DB Search
DLLSWM(+15.99)DGIASQIGAADKPR	21.46	2159.07	20	20	20	15.9164	0.19	1.7	1080.56	2	71.3056				119028	23-0922-MUT-191-MR1-TD-D6.wiff	0	0	0	0	Q9H254-4|SPTN4_HUMAN:Q9H254|SPTN4_HUMAN	Oxidation (M)	M6:Oxidation (M):1000.00	0 0 9 0 0 0 0 0 0 0 0 0 7 0 0 0 0 0 7 5	DLLSWM(+15.99)DGIASQIGAADKPR	DB Search
DLLVQYATGK	36.76	1106.6	10	60	10	-0.8938	0.42	-12.2	554.306	2	30.0148				84238	23-0922-MUT-191-MR1-TD-D6.wiff	0	0	0	0	Q9NVU7-2|SDA1_HUMAN:Q9NVU7|SDA1_HUMAN			0 0 67 76 30 21 21 0 0 5	DLLVQYATGK	DB Search
DLMAC(+57.02)AQTGSGK	49.53	1237.54	12	75	12	-0.1371	0.66	-4.7	619.784	2	16.0105			1870	72251	23-0922-MUT-191-MR1-TD-D6.wiff	1	0	0	1	O15523-3|DDX3Y_HUMAN:O00571|DDX3X_HUMAN:Q9NQI0|DDX4_HUMAN:O15523-2|DDX3Y_HUMAN:Q9NQI0-2|DDX4_HUMAN:O00571-2|DDX3X_HUMAN:Q9NQI0-3|DDX4_HUMAN:O15523|DDX3Y_HUMAN:Q9NQI0-4|DDX4_HUMAN	Carbamidomethylation	C5:Carbamidomethylation:1000.00	3 3 57 25 25 17 13 5 0 0 0 5	DLMAC(+57.02)AQTGSGK	DB Search
DLPDVQELITQVR	49.75	1524.81	13	84.6	13	-3.9844	0.64	3.1	763.427	2	64.9281			13800	113776	23-0922-MUT-191-MR1-TD-D6.wiff	1	0	0	1	Q9UHB9-2|SRP68_HUMAN:Q9UHB9-3|SRP68_HUMAN:Q9UHB9-4|SRP68_HUMAN:Q9UHB9|SRP68_HUMAN			0 0 24 24 27 49 39 22 22 5 5 6 5	DLPDVQELITQVR	DB Search
DLQEFVPFGR	28.63	1206.6	10	60	10	-1.0485	0.65	-13.6	604.308	2	51.6599				102243	23-0922-MUT-191-MR1-TD-D6.wiff	0	0	0	0	Q9H1A4|APC1_HUMAN			5 7 10 22 60 76 0 0 0 0	DLQEFVPFGR	DB Search
DLQMVNISLR	36.78	1187.63	10	50	10	-1.74	0.52	-8.1	594.827	2	43.0982			899	95177	23-0922-MUT-191-MR1-TD-D6.wiff	1	0	0	1	Q99623|PHB2_HUMAN:Q99623-2|PHB2_HUMAN			0 0 56 28 28 7 0 0 0 5	DLQMVNISLR	DB Search
DLQSNVEHLTEK	49.3	1411.69	12	83.3	12	0.6401	0.64	-7	706.858	2	23.8493			3200	78984	23-0922-MUT-191-MR1-TD-D6.wiff	1	0	0	1	Q01813|PFKAP_HUMAN:Q01813-2|PFKAP_HUMAN			0 0 6 4 3 3 6 4 4 4 4 5	DLQSNVEHLTEK	DB Search
DLSIWSSGSR	31.93	1106.54	10	40	10	-4.5029	0.59	-3.2	554.28	2	30.1485			2480	84608	23-0922-MUT-191-MR1-TD-D6.wiff	1	0	0	1	Q8WXG6-5|MADD_HUMAN:Q8WXG6-4|MADD_HUMAN:Q8WXG6-7|MADD_HUMAN:Q8WXG6|MADD_HUMAN:Q8WXG6-8|MADD_HUMAN:Q8WXG6-6|MADD_HUMAN:Q8WXG6-3|MADD_HUMAN:Q8WXG6-2|MADD_HUMAN			0 0 20 20 30 0 0 0 0 5	DLSIWSSGSR	DB Search
DLTDYLM(+15.99)K	35.23	1013.47	8	75	8	-4.3158	0.56	-13.1	507.744	2	30.3356			10700	84388	23-0922-MUT-191-MR1-TD-D6.wiff	1	0	0	1	P63267-2|ACTH_HUMAN:P60709|ACTB_HUMAN:P63261|ACTG_HUMAN:P68032|ACTC_HUMAN:Q562R1|ACTBL_HUMAN:P62736|ACTA_HUMAN:P63267|ACTH_HUMAN:P68133|ACTS_HUMAN	Oxidation (M)	M7:Oxidation (M):1000.00	0 0 20 11 11 11 2 2	DLTDYLM(+15.99)K	DB Search
DLTDYLMK	49.42	997.479	8	100	8	-3.0539	0.68	-14.1	499.746	2	41.3666			6720	93781	23-0922-MUT-191-MR1-TD-D6.wiff	1	0	0	1	P63267-2|ACTH_HUMAN:P60709|ACTB_HUMAN:P63261|ACTG_HUMAN:P68032|ACTC_HUMAN:Q562R1|ACTBL_HUMAN:P62736|ACTA_HUMAN:P63267|ACTH_HUMAN:P68133|ACTS_HUMAN			2 2 21 17 3 3 3 3	DLTDYLMK	DB Search
DLTEYLSR	24.72	995.492	8	50	8	-1.6931	0.58	-12.1	498.754	2	31.6447				85597	23-0922-MUT-191-MR1-TD-D6.wiff	0	0	0	0	O14979-3|HNRDL_HUMAN:O14979-2|HNRDL_HUMAN:O14979|HNRDL_HUMAN			0 0 48 40 17 0 0 5	DLTEYLSR	DB Search
DLTQLPVITSNTIVR	38.28	1668.94	15	46.7	15	0.6668	0.87	1.6	835.49	2	53.5262			1570	103714	23-0922-MUT-191-MR1-TD-D6.wiff	1	0	0	1	O95487|SC24B_HUMAN:O95487-2|SC24B_HUMAN:O95487-3|SC24B_HUMAN			0 0 0 0 3 3 3 4 0 0 3 0 0 2 3	DLTQLPVITSNTIVR	DB Search
DLTTAGAVTQC(+57.02)YR	49.75	1454.68	13	84.6	13	-0.6525	0.68	-5.2	728.354	2	20.8575			11900	76392	23-0922-MUT-191-MR1-TD-D6.wiff	1	0	0	1	Q02543|RL18A_HUMAN	Carbamidomethylation	C11:Carbamidomethylation:1000.00	0 0 16 33 77 30 30 70 20 11 11 12 5	DLTTAGAVTQC(+57.02)YR	DB Search
DLVVLLFETALLSSGFSLEDPQTHSNR	41.95	2987.52	27	40.7	27	-0.4798	0.57	10.7	996.859	3	110.921	155			157322	22-1102-MR1_CHAP_42_TD-MUT-129-D6.wiff	1	1	0	0	P08238|HS90B_HUMAN			0 0 0 21 19 0 0 0 0 0 0 0 0 0 0 0 12 5 4 4 0 0 5 9 5 5 5	DLVVLLFETALLSSGFSLEDPQTHSNR	DB Search
DLYANTVLSGGTTM(+15.99)YPGIADR	49.68	2230.06	21	38.1	21	0.8658	0.68	14.5	1116.07	2	46.435			2040	98053	23-0922-MUT-191-MR1-TD-D6.wiff	1	0	0	1	P60709|ACTB_HUMAN:P63261|ACTG_HUMAN	Oxidation (M)	M14:Oxidation (M):1000.00	0 0 10 22 0 0 0 29 0 0 0 0 0 19 24 17 11 11 0 0 0	DLYANTVLSGGTTM(+15.99)YPGIADR	DB Search
DMEALLPLMNMVIYSIDK	49.56	2095.04	18	61.1	18	7.469	0.56	13.3	1048.55	2	109.563				151117	23-0922-MUT-191-MR1-TD-D6.wiff	0	0	0	0	Q96A33-2|CCD47_HUMAN:Q96A33|CCD47_HUMAN			0 0 16 21 19 6 0 0 0 4 2 2 3 3 2 2 0 0	DMEALLPLMNMVIYSIDK	DB Search
DMTEFFTDLITK	29.05	1459.69	12	25	12	-1.5195	0.69	4.6	730.865	2	84.9097			1950	130611	23-0922-MUT-191-MR1-TD-D6.wiff	1	0	0	1	Q70CQ2-2|UBP34_HUMAN:Q70CQ2|UBP34_HUMAN:Q70CQ2-3|UBP34_HUMAN			0 0 3 7 8 0 0 0 0 0 0 0	DMTEFFTDLITK	DB Search
DMYEQFQNIMK	47.44	1445.63	11	27.3	11	0.0732	0.65	2	723.834	2	52.3868			1820	102847	23-0922-MUT-191-MR1-TD-D6.wiff	1	0	0	1	P61011|SRP54_HUMAN:P61011-2|SRP54_HUMAN			0 0 7 13 25 0 0 0 0 0 0	DMYEQFQNIMK	DB Search
DNAGDR	23.67	646.267	6	100	6	4.1991	0.25	7.1	647.287	1	18.4303			37700	74530	23-0922-MUT-191-MR1-TD-D6.wiff	1	0	0	1	Q9UDY2-5|ZO2_HUMAN:Q9UDY2-3|ZO2_HUMAN:Q9UDY2|ZO2_HUMAN:Q9UDY2-6|ZO2_HUMAN:Q9UDY2-4|ZO2_HUMAN:Q9UDY2-2|ZO2_HUMAN:Q9UDY2-7|ZO2_HUMAN			3 2 23 4 4 5	DNAGDR	DB Search
DNLAEDIMR	48.87	1075.5	9	66.7	9	2.2244	0.77	-11	538.757	2	33.8424			4440	87366	23-0922-MUT-191-MR1-TD-D6.wiff	1	0	0	1	P08670|VIME_HUMAN			0 0 47 69 26 14 10 0 2	DNLAEDIMR	DB Search
DNPLDPVLAK	49.75	1080.58	10	100	10	-2.2524	0.53	-9.4	541.3	2	28.475			17000	82932	23-0922-MUT-191-MR1-TD-D6.wiff	1	0	0	1	Q96AG4|LRC59_HUMAN			2 2 16 16 33 2 2 4 2 2	DNPLDPVLAK	DB Search
DNQLSEVANKFAK	23.97	1462.74	13	23.1	13	-1.5211	0.54	0.2	732.378	2	39.3668	744			98004	22-1102-MR1_CHAP_42_TD-MUT-129-D6.wiff	1	1	0	0	Q14978-2|NOLC1_HUMAN:Q14978-3|NOLC1_HUMAN:Q14978|NOLC1_HUMAN			0 0 0 19 0 0 21 0 0 0 0 0 5	DNQLSEVANKFAK	DB Search
DNQNFC(+57.02)VPC(+57.02)YEK	49.75	1572.63	12	83.3	12	-0.7111	0.87	5.5	787.338	2	23.4388			4180	78582	23-0922-MUT-191-MR1-TD-D6.wiff	1	0	0	1	Q14192|FHL2_HUMAN	Carbamidomethylation;Carbamidomethylation	C6:Carbamidomethylation:1000.00;C9:Carbamidomethylation:1000.00	0 0 9 12 18 19 19 16 13 8 3 3	DNQNFC(+57.02)VPC(+57.02)YEK	DB Search
DPDPWTPAALIPEALR	21.36	1760.91	16	25	16	3.2248	0.73	10.9	881.483	2	79.6505				126058	23-0922-MUT-191-MR1-TD-D6.wiff	0	0	0	0	Q8IVL6|P3H3_HUMAN:Q8IVL6-2|P3H3_HUMAN			2 2 0 0 0 31 0 0 0 0 0 0 0 0 0 5	DPDPWTPAALIPEALR	DB Search
DPENFPFVVLGNK	49.75	1474.75	13	84.6	13	-3.1691	0.69	-4	738.386	2	56.5485			4510	106369	23-0922-MUT-191-MR1-TD-D6.wiff	1	0	0	1	P51149|RAB7A_HUMAN			0 0 14 14 24 14 13 9 9 25 9 6 5	DPENFPFVVLGNK	DB Search
DPIPYLPPLEK	35.19	1280.7	11	45.5	11	-1.3622	0.58	-9.1	641.36	2	48.286				99456	23-0922-MUT-191-MR1-TD-D6.wiff	0	0	0	0	P08621-3|RU17_HUMAN:P08621|RU17_HUMAN:P08621-2|RU17_HUMAN			0 0 24 5 5 11 17 0 0 0 0	DPIPYLPPLEK	DB Search
DPNEKRDHMVLLEFVTAAGITLGMDELYK	43.72	3304.65	29	51.7	29	-5.6407	0.68	5.6	827.174	4	105.378	1960			152756	22-1102-MR1_CHAP_42_TD-MUT-129-D6.wiff	2	2	0	0	MR1-D6INS|MR1-GFP-D6INS:MR1-D6DEL|MR1-GFP-D6DEL			0 0 0 0 0 0 0 0 0 0 0 15 15 19 0 6 20 37 39 12 38 38 27 0 0 6 6 5 5	DPNEKRDHMVLLEFVTAAGITLGMDELYK	DB Search
DPPDPYVSLLLLPDK	49.64	1680.9	15	53.3	15	-4.6981	0.53	-0.3	841.466	2	71.136			2770	118930	23-0922-MUT-191-MR1-TD-D6.wiff	1	0	0	1	Q9BSJ8|ESYT1_HUMAN:Q9BSJ8-2|ESYT1_HUMAN			0 0 23 20 0 0 17 0 0 0 5 6 6 3 3	DPPDPYVSLLLLPDK	DB Search
DPPLAAVTTAVQELLR	40.87	1692.94	16	43.8	16	-6.1848	0.32	-3.9	847.485	2	99.2716				142521	23-0922-MUT-191-MR1-TD-D6.wiff	0	0	0	0	Q15477|SKIV2_HUMAN			0 0 0 15 0 0 12 15 0 15 14 0 0 0 19 5	DPPLAAVTTAVQELLR	DB Search
DPQFAEDYIFK	35.29	1371.63	11	54.5	11	-0.5271	0.57	0.6	686.834	2	46.3043			1460	97820	23-0922-MUT-191-MR1-TD-D6.wiff	1	0	0	1	Q9H0D6-2|XRN2_HUMAN:Q9H0D6|XRN2_HUMAN			0 0 10 47 47 25 0 0 0 5 5	DPQFAEDYIFK	DB Search
DPTVHDDVLELEMDELNR	49.75	2138.98	18	50	18	1.5184	0.63	-3.6	714.007	3	52.8143			9100	103184	23-0922-MUT-191-MR1-TD-D6.wiff	1	0	0	1	P78527|PRKDC_HUMAN:P78527-2|PRKDC_HUMAN			0 0 0 0 0 9 0 0 42 42 18 74 74 19 19 16 0 0	DPTVHDDVLELEMDELNR	DB Search
DQAVENILVSPVVVASSLGLVSLGGK	49.75	2550.43	26	57.7	26	0.6879	0.67	-0.7	851.16	3	102.782	812	1220	3610	145350	23-0922-MUT-191-MR1-TD-D6.wiff	3	1	1	1	P50454|SERPH_HUMAN			0 0 16 16 10 7 7 21 0 0 0 0 6 19 19 34 13 13 11 11 12 0 0 0 0 0	DQAVENILVSPVVVASSLGLVSLGGK	DB Search
DQGTYEDYVEGLR	49.75	1543.68	13	69.2	13	-0.3041	0.59	2.1	772.858	2	35.5892			3210	88936	23-0922-MUT-191-MR1-TD-D6.wiff	1	0	0	1	P60660|MYL6_HUMAN:P60660-2|MYL6_HUMAN			0 0 14 14 28 28 36 18 18 24 0 0 5	DQGTYEDYVEGLR	DB Search
DQLIYNLLK	38.39	1118.63	9	55.6	9	0.5263	0.57	-9	560.326	2	52.3634			2320	102770	23-0922-MUT-191-MR1-TD-D6.wiff	1	0	0	1	P00338-4|LDHA_HUMAN:P00338-3|LDHA_HUMAN:P00338-5|LDHA_HUMAN:P00338|LDHA_HUMAN:P00338-2|LDHA_HUMAN			0 0 87 46 9 6 6 0 0	DQLIYNLLK	DB Search
DQLLLGPTYATPK	42.81	1415.77	13	30.8	13	-2.8446	0.83	3	708.901	2	34.5331			5180	88060	23-0922-MUT-191-MR1-TD-D6.wiff	1	0	0	1	P55084|ECHB_HUMAN:P55084-2|ECHB_HUMAN			0 0 57 32 52 28 0 0 0 0 0 0 0	DQLLLGPTYATPK	DB Search
DQLRPTQLLQNVAR	49.75	1650.92	14	78.6	14	-0.0421	0.75	-10	551.314	3	35.9326		1310	8160	89133	23-0922-MUT-191-MR1-TD-D6.wiff	2	0	1	1	Q9NZM1-3|MYOF_HUMAN:Q9NZM1|MYOF_HUMAN:Q9NZM1-2|MYOF_HUMAN:Q9NZM1-6|MYOF_HUMAN			0 0 0 5 3 3 15 44 42 38 7 3 3 5	DQLRPTQLLQNVAR	DB Search
DQMSHLFNVAHTLR	49.75	1667.82	14	92.9	14	-2.5074	0.75	-10.2	556.949	3	34.9954			5160	88390	23-0922-MUT-191-MR1-TD-D6.wiff	1	0	0	1	P27708|PYR1_HUMAN			5 5 4 4 5 5 3 0 2 11 3 2 2 2	DQMSHLFNVAHTLR	DB Search
DQNILLGTTYR	49.72	1292.67	11	63.6	11	-0.0388	0.76	-7.1	647.347	2	30.4353			8930	84590	23-0922-MUT-191-MR1-TD-D6.wiff	1	0	0	1	P78527|PRKDC_HUMAN:P78527-2|PRKDC_HUMAN			1 1 23 19 41 41 3 3 3 0 0	DQNILLGTTYR	DB Search
DQVDIAVQELLQLK	48.47	1610.89	14	50	14	-7.3266	0.69	6.6	806.467	2	78.748			1440	125438	23-0922-MUT-191-MR1-TD-D6.wiff	1	0	0	1	P07814|SYEP_HUMAN			1 1 8 6 6 6 3 0 0 0 2 2 1 1	DQVDIAVQELLQLK	DB Search
DRDHFQLGTLSHTLNIK	23.25	1994.03	17	23.5	17	1.7942	0.52	-12.3	499.516	4	33.6603			3280	87515	23-0922-MUT-191-MR1-TD-D6.wiff	1	0	0	1	O00203-3|AP3B1_HUMAN:O00203|AP3B1_HUMAN			0 0 0 13 0 0 0 0 0 2 9 0 0 0 0 0 5	DRDHFQLGTLSHTLNIK	DB Search
DSEHIDDET(+79.97)R	34.93	1295.47	10	50	10	0.6388	0.29	-13	432.829	3	14.87				71243	23-0922-MUT-191-MR1-TD-D6.wiff	0	0	0	0	P58107|EPIPL_HUMAN	Phosphorylation (STY)	T9:Phosphorylation (STY):50.39	5 4 0 0 0 3 1 1 6 5	DSEHIDDET(+79.97)R	DB Search
DSFFSNISR	40.61	1071.5	9	55.6	9	-5.2081	0.92	-4.7	536.757	2	40.0297		391		97779	22-1102-MR1_CHAP_42_TD-MUT-131-D6.wiff	1	0	1	0	Q92609|TBCD5_HUMAN:Q92609-2|TBCD5_HUMAN			0 0 26 95 18 7 7 0 0	DSFFSNISR	DB Search
DSGQAFSLEQLRPLLASSLPLAAR	49.75	2539.38	24	41.7	24	4.4995	0.09	0.1	847.477	3	80.852			1540	127055	23-0922-MUT-191-MR1-TD-D6.wiff	1	0	0	1	Q96EP0|RNF31_HUMAN:Q96EP0-2|RNF31_HUMAN			0 0 0 0 0 8 5 11 8 0 0 4 0 0 6 19 14 0 0 3 0 0 0 5	DSGQAFSLEQLRPLLASSLPLAAR	DB Search
DSIVQGFQWGTR	48.05	1392.68	12	75	12	-3.6331	0.82	-6.5	697.351	2	43.2625				95318	23-0922-MUT-191-MR1-TD-D6.wiff	0	0	0	0	Q15029-3|U5S1_HUMAN:Q15029-2|U5S1_HUMAN:Q15029|U5S1_HUMAN			5 0 7 57 88 16 16 20 8 0 0 5	DSIVQGFQWGTR	DB Search
DSIVQLC(+57.02)TARPERPMAFLR	40.28	2259.16	19	26.3	19	2.7923	0.36	-2.6	565.803	4	41.072			2020	93411	23-0922-MUT-191-MR1-TD-D6.wiff	1	0	0	1	P10644-2|KAP0_HUMAN:P10644|KAP0_HUMAN	Carbamidomethylation	C7:Carbamidomethylation:1000.00	0 0 21 61 0 0 0 0 0 0 0 1 5 0 0 0 0 5 5	DSIVQLC(+57.02)TARPERPMAFLR	DB Search
DSLIFLVDASK	49.29	1206.65	11	63.6	11	-0.9135	0.74	-3.8	604.337	2	53.9346			4020	103578	23-0922-MUT-191-MR1-TD-D6.wiff	1	0	0	1	P12956|XRCC6_HUMAN:P12956-2|XRCC6_HUMAN			4 0 0 57 15 12 12 5 0 0 4	DSLIFLVDASK	DB Search
DSLSPVLHPSDLILTR	49.72	1761.96	16	56.2	16	-2.9119	0.76	-8.2	588.331	3	48.8352			2550	99798	23-0922-MUT-191-MR1-TD-D6.wiff	1	0	0	1	Q9HCN4|GPN1_HUMAN:Q9HCN4-2|GPN1_HUMAN:Q9HCN4-4|GPN1_HUMAN:Q9HCN4-3|GPN1_HUMAN:Q9HCN4-5|GPN1_HUMAN			0 0 39 65 7 5 8 22 8 6 0 0 0 8 0 0	DSLSPVLHPSDLILTR	DB Search
DSLTLVFVETK	32.06	1250.68	11	63.6	11	-1.8119	0.7	-14.6	626.344	2	50.0846				100942	23-0922-MUT-191-MR1-TD-D6.wiff	0	0	0	0	O00571|DDX3X_HUMAN:O00571-2|DDX3X_HUMAN			2 0 0 16 15 15 8 8 0 0 4	DSLTLVFVETK	DB Search
DSNFAGDLVR	35.27	1092.52	10	80	10	-5.3129	0.85	3.5	547.272	2	32.5299	424			91523	22-1102-MR1_CHAP_42_TD-MUT-131-D6.wiff	1	1	0	0	Q86XP3-2|DDX42_HUMAN:Q86XP3|DDX42_HUMAN			5 6 9 17 63 15 15 0 0 5	DSNFAGDLVR	DB Search
DSNNLC(+57.02)LHFNPR	29.05	1485.68	12	66.7	12	-0.4341	0.59	-12	496.234	3	23.661			1070	78809	23-0922-MUT-191-MR1-TD-D6.wiff	1	0	0	1	P09382|LEG1_HUMAN	Carbamidomethylation	C6:Carbamidomethylation:1000.00	5 0 0 0 0 30 30 45 12 12 20 5	DSNNLC(+57.02)LHFNPR	DB Search
DSPLFDFIESC(+57.02)LR	31.96	1597.74	13	46.2	13	-7.1162	0.56	-2.4	799.888	2	94.548				138553	23-0922-MUT-191-MR1-TD-D6.wiff	0	0	0	0	Q9Y678|COPG1_HUMAN	Carbamidomethylation	C11:Carbamidomethylation:1000.00	0 0 0 0 22 24 24 16 14 0 0 0 5	DSPLFDFIESC(+57.02)LR	DB Search
DSTLIMQLLR	49.39	1188.65	10	80	10	-5.0033	0.91	-6.1	595.338	2	66.1593			9510	114703	23-0922-MUT-191-MR1-TD-D6.wiff	1	0	0	1	P31946-2|1433B_HUMAN:P61981|1433G_HUMAN:P27348|1433T_HUMAN:P62258-2|1433E_HUMAN:P63104|1433Z_HUMAN:P62258|1433E_HUMAN:Q04917|1433F_HUMAN:P31946|1433B_HUMAN:P31947|1433S_HUMAN:P31947-2|1433S_HUMAN:P63104-2|1433Z_HUMAN			0 0 16 40 99 16 9 9 6 5	DSTLIMQLLR	DB Search
DTGKTPVEPEVAIHR	43.5	1647.86	15	46.7	15	-0.0194	0.62	-1.9	550.292	3	19.7625	277			81421	22-1102-MR1_CHAP_42_TD-MUT-129-D6.wiff	1	1	0	0	P60866-2|RS20_HUMAN:P60866|RS20_HUMAN			0 0 0 0 5 0 0 13 12 12 21 10 0 0 5	DTGKTPVEPEVAIHR	DB Search
DTLGLFLR	47.35	933.528	8	75	8	-3.2792	0.82	-9.3	467.773	2	49.1818				100195	23-0922-MUT-191-MR1-TD-D6.wiff	0	0	0	0	O75643|U520_HUMAN			1 1 74 21 21 3 3 4	DTLGLFLR	DB Search
DTLSIHYLMLPR	49.75	1457.77	12	50	12	-0.7546	0.44	-13.3	486.93	3	48.6952				99793	23-0922-MUT-191-MR1-TD-D6.wiff	0	0	0	0	P41252|SYIC_HUMAN			0 0 96 0 0 39 30 30 7 0 0 5	DTLSIHYLMLPR	DB Search
DTLSWLAVDNVAHTIK	49.75	1781.93	16	87.5	16	-6.9634	0.86	9.6	891.993	2	53.9212	1720		842000	104119	23-0922-MUT-191-MR1-TD-D6.wiff	4	1	0	3	MR1-D6INS|MR1-GFP-D6INS:MR1-D6DEL|MR1-GFP-D6DEL			0 0 10 10 37 50 40 40 16 3 3 19 8 4 3 3	DTLSWLAVDNVAHTIK	DB Search
DTQSGSLLFIGR	49.75	1292.67	12	66.7	12	-2.754	0.72	-6.7	647.347	2	41.1983				93604	23-0922-MUT-191-MR1-TD-D6.wiff	0	0	0	0	P50454|SERPH_HUMAN			1 1 14 52 28 28 30 33 16 0 0 5	DTQSGSLLFIGR	DB Search
DVAALNGLYR	49.23	1090.58	10	60	10	-0.9257	0.6	-10.6	546.297	2	30.1641				84362	23-0922-MUT-191-MR1-TD-D6.wiff	0	0	0	0	Q5UCC4|EMC10_HUMAN:Q5UCC4-2|EMC10_HUMAN			0 0 65 46 46 54 0 0 16 5	DVAALNGLYR	DB Search
DVAEFLYQVLIDSMGLK	49.75	1940	17	70.6	17	4.1648	0.51	13	971.03	2	111.07			1660	152388	23-0922-MUT-191-MR1-TD-D6.wiff	1	0	0	1	Q9Y5M8|SRPRB_HUMAN			0 0 0 24 20 20 18 39 39 27 27 47 5 5 8 0 0	DVAEFLYQVLIDSMGLK	DB Search
DVAVMQLR	36.72	930.496	8	50	8	-0.3649	0.81	-5.4	466.258	2	23.8094			1990	78866	23-0922-MUT-191-MR1-TD-D6.wiff	1	0	0	1	P53621-2|COPA_HUMAN:P53621|COPA_HUMAN			0 0 26 26 0 0 2 3	DVAVMQLR	DB Search
DVDLEFLAK	43.64	1048.54	9	55.6	9	-2.7087	0.7	-9.4	525.274	2	57.291		2740	4270	112724	22-1102-MR1_CHAP_42_TD-MUT-129-D6.wiff	2	0	1	1	P55072|TERA_HUMAN			0 0 18 3 2 5 5 0 0	DVDLEFLAK	DB Search
DVFFYQADDEHYIPR	49.75	1913.86	15	73.3	15	-0.9416	0.63	-2.3	638.967	3	43.0107			3770	95182	23-0922-MUT-191-MR1-TD-D6.wiff	1	0	0	1	P23258|TBG1_HUMAN:Q9NRH3|TBG2_HUMAN			0 0 26 13 9 26 15 5 5 25 20 15 15 0 0	DVFFYQADDEHYIPR	DB Search
DVIEEYFK	49.56	1041.5	8	75	8	-4.2623	0.69	-12.7	521.758	2	39.5988	2840	3560	52500	92268	23-0922-MUT-191-MR1-TD-D6.wiff	3	1	1	1	P25398|RS12_HUMAN			0 0 48 19 10 10 3 3	DVIEEYFK	DB Search
DVLIQGLIDENPGLQLIIR	48.2	2118.2	19	52.6	19	-4.7239	0.56	0	1060.12	2	92.5697			2320	136953	23-0922-MUT-191-MR1-TD-D6.wiff	1	0	0	1	P78527|PRKDC_HUMAN:P78527-2|PRKDC_HUMAN			4 4 14 14 12 12 9 54 10 0 0 0 0 0 0 0 0 0 5	DVLIQGLIDENPGLQLIIR	DB Search
DVNAAIATIK	49.69	1014.57	10	60	10	0.1205	0.76	-13.7	508.292	2	23.561	6620	6810	35700	78715	23-0922-MUT-191-MR1-TD-D6.wiff	3	1	1	1	Q71U36-2|TBA1A_HUMAN:P68363-2|TBA1B_HUMAN:Q13748-2|TBA3C_HUMAN:Q6PEY2|TBA3E_HUMAN:Q9BQE3|TBA1C_HUMAN:P68363|TBA1B_HUMAN:Q71U36|TBA1A_HUMAN:Q13748|TBA3C_HUMAN			0 0 40 40 22 21 11 3 0 0	DVNAAIATIK	DB Search
DVNFEFPEFQL	46.17	1383.63	11	63.6	11	-3.1917	0.74	1	692.834	2	87.1388	1650		11500	132344	23-0922-MUT-191-MR1-TD-D6.wiff	2	1	0	1	P62081|RS7_HUMAN			0 0 19 18 18 28 6 6 22 0 0	DVNFEFPEFQL	DB Search
DVPVAEEVSALFAGELNPVAPK	49.75	2251.17	22	77.3	22	-9.3978	0.62	14.2	1126.62	2	92.2664	2050		12900	136646	23-0922-MUT-191-MR1-TD-D6.wiff	3	2	0	1	O14617|AP3D1_HUMAN:O14617-2|AP3D1_HUMAN:O14617-4|AP3D1_HUMAN:O14617-3|AP3D1_HUMAN:O14617-5|AP3D1_HUMAN			0 0 0 0 10 10 23 34 0 54 54 59 52 13 13 17 38 6 6 42 7 5	DVPVAEEVSALFAGELNPVAPK	DB Search
DVQELLTQYTK	49.73	1336.69	11	81.8	11	2.0382	0.75	-3.1	669.357	2	46.2337	2270		36900	97763	23-0922-MUT-191-MR1-TD-D6.wiff	2	1	0	1	P61011|SRP54_HUMAN:P61011-2|SRP54_HUMAN			0 0 74 72 72 83 20 20 17 7 5	DVQELLTQYTK	DB Search
DVQIGDIVTVGEC(+57.02)RPLSK	49.75	1985.03	18	66.7	18	4.0973	0.53	-1.3	662.69	3	42.5261			46400	94694	23-0922-MUT-191-MR1-TD-D6.wiff	2	0	0	2	P62280|RS11_HUMAN	Carbamidomethylation	C13:Carbamidomethylation:1000.00	0 0 66 98 3 3 21 44 43 43 8 8 3 3 0 0 1 1	DVQIGDIVTVGEC(+57.02)RPLSK	DB Search
DVQLVE(+21.98)S(+79.97)GGGLVKPGGSLR	46.91	1968.96	19	47.4	19	23.6598	0.46	13.1	985.515	2	56.7042				106494	23-0922-MUT-191-MR1-TD-D6.wiff	0	0	0	0	P01780|HV319_HUMAN	Sodium adduct;Phosphorylation (STY)	E6:Sodium adduct:2.70;S7:Phosphorylation (STY):36.52	0 0 0 0 0 0 0 0 0 0 10 28 38 12 5 2 2 4 5	DVQLVE(+21.98)S(+79.97)GGGLVKPGGSLR	DB Search
DVQLVES(+79.97)GGGLVK(+14.02)PGGSLR	45.25	1961	19	47.4	19	26.0778	0.44	4.3	981.523	2	58.9981	9550		5340	108474	23-0922-MUT-191-MR1-TD-D6.wiff	3	1	0	2	P01780|HV319_HUMAN	Phosphorylation (STY);Methylation(KR)	S7:Phosphorylation (STY):40.42;K13:Methylation(KR):37.64	0 0 0 0 1 1 4 10 3 0 0 0 0 18 5 3 3 5 5	DVQLVES(+79.97)GGGLVK(+14.02)PGGSLR	DB Search
DVVIC(+57.02)PDASLEDAK	23.5	1530.72	14	28.6	14	-0.9647	0.54	2.5	766.381	2	29.4289				83749	23-0922-MUT-191-MR1-TD-D6.wiff	0	0	0	0	Q99497|PARK7_HUMAN	Carbamidomethylation	C5:Carbamidomethylation:1000.00	0 0 0 25 99 18 12 0 0 0 0 0 0 0	DVVIC(+57.02)PDASLEDAK	DB Search
DVVTAAGDMLK	49.66	1118.56	11	54.5	11	1.7826	0.61	-7.1	560.292	2	35.237				88641	23-0922-MUT-191-MR1-TD-D6.wiff	0	0	0	0	P07602-2|SAP_HUMAN:P07602|SAP_HUMAN:P07602-3|SAP_HUMAN			0 0 30 63 42 38 0 8 0 0 5	DVVTAAGDMLK	DB Search
DVYVQLYLQHLTAR	49.51	1717.92	14	42.9	14	-6.9636	0.66	7	859.982	2	53.7505			914	103934	23-0922-MUT-191-MR1-TD-D6.wiff	1	0	0	1	P42167-2|LAP2B_HUMAN:P42167|LAP2B_HUMAN:P42166|LAP2A_HUMAN			0 0 0 22 29 41 32 11 11 0 0 0 0 0	DVYVQLYLQHLTAR	DB Search
DWSFYLLYYTEFTPTEKDEYAC(+57.02)R	49.75	2996.32	23	30.4	23	10.407	0.64	13	999.807	3	87.6385			15800	131465	23-0922-MUT-191-MR1-TD-D6.wiff	2	0	0	2	P61769|B2MG_HUMAN	Carbamidomethylation	C22:Carbamidomethylation:1000.00	0 0 18 0 0 0 0 0 0 0 0 0 0 14 7 7 0 0 10 0 0 9 5	DWSFYLLYYTEFTPTEKDEYAC(+57.02)R	DB Search
DWVLNEFK	49	1049.52	8	100	8	-1.5105	0.7	-12.2	525.767	2	46.9313			19400	98335	23-0922-MUT-191-MR1-TD-D6.wiff	1	0	0	1	P17844|DDX5_HUMAN:P17844-2|DDX5_HUMAN			3 3 46 17 4 4 2 2	DWVLNEFK	DB Search
DWVLNEFR	47.89	1077.52	8	75	8	-1.7722	0.79	-7.6	539.772	2	48.471			5860	99608	23-0922-MUT-191-MR1-TD-D6.wiff	1	0	0	1	Q92841-2|DDX17_HUMAN:Q92841-1|DDX17_HUMAN:Q92841|DDX17_HUMAN:Q92841-3|DDX17_HUMAN			0 0 66 24 13 13 20 5	DWVLNEFR	DB Search
DYAFVHMER	23.22	1166.52	9	55.6	9	1.435	0.63	-12.9	584.266	2	23.6039				78753	23-0922-MUT-191-MR1-TD-D6.wiff	0	0	0	0	Q9BWF3-2|RBM4_HUMAN:Q9BWF3|RBM4_HUMAN:Q9BQ04|RBM4B_HUMAN:Q9BWF3-4|RBM4_HUMAN:Q9BWF3-3|RBM4_HUMAN			0 0 28 0 0 11 11 11 5	DYAFVHMER	DB Search
DYDWINAER	31.61	1180.51	9	66.7	9	-1.7699	0.69	3.3	591.274	2	29.7241				83998	23-0922-MUT-191-MR1-TD-D6.wiff	0	0	0	0	O95347-2|SMC2_HUMAN:O95347|SMC2_HUMAN			0 0 69 58 32 17 13 0 5	DYDWINAER	DB Search
DYEVELLR	26.26	1035.52	8	50	8	-4.7153	0.82	-2.5	518.768	2	45.4838	455			103016	22-1102-MR1_CHAP_42_TD-MUT-129-D6.wiff	1	1	0	0	P17480-2|UBF1_HUMAN:P17480|UBF1_HUMAN			0 0 72 54 10 0 0 5	DYEVELLR	DB Search
DYGKESQAKDVIEEYFK	36.96	2047.97	17	47.1	17	1.2263	0.41	3.5	683.668	3	53.328	598			109415	22-1102-MR1_CHAP_42_TD-MUT-129-D6.wiff	1	1	0	0	P25398|RS12_HUMAN			5 10 6 6 0 0 0 3 8 0 0 0 0 10 10 0 0	DYGKESQAKDVIEEYFK	DB Search
DYIALNEDLR	49.7	1220.6	10	80	10	-0.3627	0.77	-11.6	611.31	2	33.5796			13900	86928	23-0922-MUT-191-MR1-TD-D6.wiff	2	0	0	2	P01893|HLAH_HUMAN:P30504|1C04_HUMAN:P01889|1B07_HUMAN:P30480|1B42_HUMAN:Q31610|1B81_HUMAN:P16189|1A31_HUMAN:P30505|1C08_HUMAN:P04222|1C03_HUMAN:Q09160|1A80_HUMAN:P30501|1C02_HUMAN:P30455|1A36_HUMAN:P10314|1A32_HUMAN:Q9TNN7|1C05_HUMAN:P30512|1A29_HUMAN:P16190|1A33_HUMAN:Q07000|1C15_HUMAN:Q29865|1C18_HUMAN:P30459|1A74_HUMAN:P30460|1B08_HUMAN:P30499|1C01_HUMAN:P04439|1A03_HUMAN:Q29963|1C06_HUMAN:P16…			0 0 25 49 30 6 5 6 7 5	DYIALNEDLR	DB Search
DYLALNEDLR	49.7	1220.6	10	80	10	-2.8154	0.73	-11.6	611.31	2	33.5796			13900	86928	23-0922-MUT-191-MR1-TD-D6.wiff	2	0	0	2	P17693|HLAG_HUMAN			0 0 25 49 30 6 5 6 7 5	DYLALNEDLR	DB Search
DYLHLPPEIVPATLR	38.31	1732.95	15	26.7	15	2.4539	0.91	10.3	867.503	2	56.2241				106088	23-0922-MUT-191-MR1-TD-D6.wiff	0	0	0	0	P46783|RS10_HUMAN			1 1 0 0 21 6 0 0 0 0 0 0 0 3 5	DYLHLPPEIVPATLR	DB Search
DYLHYIR	44.69	978.492	7	71.4	7	-0.3439	0.82	-12.7	490.253	2	22.7181				78001	23-0922-MUT-191-MR1-TD-D6.wiff	0	0	0	0	P62280|RS11_HUMAN			0 0 18 29 4 4 4	DYLHYIR	DB Search
DYLLC(+57.02)DYNR	37.41	1230.53	9	77.8	9	-1.1967	0.75	2.2	616.283	2	27.2563				81878	23-0922-MUT-191-MR1-TD-D6.wiff	0	0	0	0	P47756|CAPZB_HUMAN:P47756-2|CAPZB_HUMAN	Carbamidomethylation	C5:Carbamidomethylation:1000.00	0 0 10 16 2 2 8 9 5	DYLLC(+57.02)DYNR	DB Search
DYSLDEFEANK	49.75	1329.57	11	63.6	11	-0.6595	0.57	-0.7	665.801	2	30.7725			2030	84869	23-0922-MUT-191-MR1-TD-D6.wiff	1	0	0	1	Q9NZM1-3|MYOF_HUMAN:Q9NZM1|MYOF_HUMAN:Q9NZM1-2|MYOF_HUMAN:Q9NZM1-6|MYOF_HUMAN			0 0 49 49 19 19 28 6 6 0 0	DYSLDEFEANK	DB Search
DYTYEELLNR	49.73	1314.61	10	80	10	-3.3868	0.78	-6.3	658.316	2	37.8439			4870	90817	23-0922-MUT-191-MR1-TD-D6.wiff	1	0	0	1	P20042|IF2B_HUMAN			0 0 78 78 49 39 20 19 8 5	DYTYEELLNR	DB Search
DYVDLFR	48.11	926.45	7	71.4	7	-4.9593	0.77	-14.8	464.231	2	40.5055			4990	93066	23-0922-MUT-191-MR1-TD-D6.wiff	1	0	0	1	P78527|PRKDC_HUMAN:P78527-2|PRKDC_HUMAN			1 1 57 21 10 4 4	DYVDLFR	DB Search
DYVLDC(+57.02)NILPPLLQLFSK	41.49	2147.13	18	22.2	18	13.4857	0.91	12.9	1074.6	2	105.235			3930	147434	23-0922-MUT-191-MR1-TD-D6.wiff	2	0	0	2	P52294|IMA5_HUMAN	Carbamidomethylation	C6:Carbamidomethylation:1000.00	0 0 18 0 0 0 0 0 26 0 0 0 5 0 0 4 0 0	DYVLDC(+57.02)NILPPLLQLFSK	DB Search
DYVLNC(+57.02)SILNPLLTLLTK	49.75	2089.15	18	50	18	8.8225	0.69	12	1045.61	2	105.198			2680	147462	23-0922-MUT-191-MR1-TD-D6.wiff	1	0	0	1	O60684|IMA7_HUMAN	Carbamidomethylation	C6:Carbamidomethylation:1000.00	0 0 27 0 0 0 14 14 28 28 0 0 15 14 14 10 0 0	DYVLNC(+57.02)SILNPLLTLLTK	DB Search
DYYFALAHTVR	34.45	1354.67	11	54.5	11	-1.0313	0.68	-5	678.346	2	34.6449				88153	23-0922-MUT-191-MR1-TD-D6.wiff	0	0	0	0	P06737|PYGL_HUMAN:P11217-2|PYGM_HUMAN:P06737-2|PYGL_HUMAN:P11217|PYGM_HUMAN			0 0 8 32 32 17 17 0 0 0 5	DYYFALAHTVR	DB Search
E(+21.98)FGLSWLFLVAILK(+14.02)GVQCEVQLVESGGGLVQPGGSLR	47.18	3921.08	37	24.3	37	N/A	NaN	-11.8	981.279	4	64.1927			4800	112941	23-0922-MUT-191-MR1-TD-D6.wiff	1	0	0	1	P01764|HV303_HUMAN	Sodium adduct;Methylation(KR)	E1:Sodium adduct:1.14;K14:Methylation(KR):20.54	0 0 0 0 0 0 0 0 0 0 0 0 0 0 0 0 0 0 0 0 0 0 0 0 0 0 0 0 13 15 39 15 4 4 3 3 5	E(+21.98)FGLSWLFLVAILK(+14.02)GVQCEVQLVESGGGLVQPGGSLR	DB Search
E(+21.98)VQLLES(+79.97)GGGLVQPGGSLR	49.11	1996.96	19	52.6	19	11.4962	0.61	2.7	999.502	2	58.1049				107705	23-0922-MUT-191-MR1-TD-D6.wiff	0	0	0	0	P01776|HV315_HUMAN:P01765|HV304_HUMAN:P01779|HV318_HUMAN:P01774|HV313_HUMAN	Sodium adduct;Phosphorylation (STY)	E1:Sodium adduct:2.70;S7:Phosphorylation (STY):36.52	0 0 0 0 0 2 0 0 0 0 25 32 39 17 12 6 6 7 5	E(+21.98)VQLLES(+79.97)GGGLVQPGGSLR	DB Search
E(+21.98)VQLLESGGGLVQPGGSLR	41.31	1916.99	19	31.6	19	12.0823	0.46	-4.1	959.505	2	67.9162		8210		121376	22-1102-MR1_CHAP_42_TD-MUT-131-D6.wiff	1	0	1	0	P01776|HV315_HUMAN:P01765|HV304_HUMAN:P01779|HV318_HUMAN:P01774|HV313_HUMAN	Sodium adduct	E1:Sodium adduct:0.00	0 0 0 0 0 0 0 0 0 0 11 14 36 16 0 0 0 9 5	E(+21.98)VQLLESGGGLVQPGGSLR	DB Search
E(+21.98)VQLVE(+21.98)SGGGLVQPGGSLR	39.37	1924.96	19	36.8	19	17.3331	0.43	4.8	963.504	2	54.7525				104819	23-0922-MUT-191-MR1-TD-D6.wiff	0	0	0	0	P01766|HV305_HUMAN:P01777|HV316_HUMAN	Sodium adduct;Sodium adduct	E1:Sodium adduct:45.36;E6:Sodium adduct:52.58	0 0 0 0 0 0 0 0 0 0 14 28 51 11 8 0 0 8 5	E(+21.98)VQLVE(+21.98)SGGGLVQPGGSLR	DB Search
E(+42.01)(+21.98)VQLVE(+21.98)SGGGLVQPGGSLR	36.04	1966.97	19	47.4	19	N/A	0.14	-13.7	984.491	2	60.7272				109964	23-0922-MUT-191-MR1-TD-D6.wiff	0	0	0	0	P01766|HV305_HUMAN:P01777|HV316_HUMAN	Acetylation (N-term);Sodium adduct;Sodium adduct	E1:Acetylation (N-term):45.36;E1:Sodium adduct:45.36;E6:Sodium adduct:52.58	0 0 0 0 0 0 0 0 0 0 5 12 21 3 3 5 5 6 5	E(+42.01)(+21.98)VQLVE(+21.98)SGGGLVQPGGSLR	DB Search
E(+42.01)(+21.98)VQLVES(+79.97)GGGLVQPGGSLR	48.85	2024.95	19	47.4	19	N/A	0.2	9.7	1013.51	2	63.2235	4680	31300	1970	112102	23-0922-MUT-191-MR1-TD-D6.wiff	11	2	5	4	P01766|HV305_HUMAN:P01777|HV316_HUMAN	Acetylation (N-term);Sodium adduct;Phosphorylation (STY)	E1:Acetylation (N-term):0.00;E1:Sodium adduct:0.00;S7:Phosphorylation (STY):27.33	0 0 0 0 0 0 0 0 0 0 28 42 86 15 9 6 6 7 5	E(+42.01)(+21.98)VQLVES(+79.97)GGGLVQPGGSLR	DB Search
E(+42.01)(+21.98)VQLVET(+79.97)GGGLIQPGGSLR	46.45	2052.99	19	47.4	19	N/A	0.24	-2.7	1027.51	2	68.7604				116853	23-0922-MUT-191-MR1-TD-D6.wiff	0	0	0	0	P01767|HV306_HUMAN	Acetylation (N-term);Sodium adduct;Phosphorylation (STY)	E1:Acetylation (N-term):0.00;E1:Sodium adduct:0.00;T7:Phosphorylation (STY):24.79	0 0 0 0 0 0 0 11 7 0 0 0 39 9 7 4 4 4 5	E(+42.01)(+21.98)VQLVET(+79.97)GGGLIQPGGSLR	DB Search
E(+42.01)(+21.98)VQLVETGGGLIQPGGSLR	39.19	1973.02	19	47.4	19	N/A	0.26	-13.2	987.504	2	65.2523				119327	22-1102-MR1_CHAP_42_TD-MUT-129-D6.wiff	0	0	0	0	P01767|HV306_HUMAN	Acetylation (N-term);Sodium adduct	E1:Acetylation (N-term):2.87;E1:Sodium adduct:2.87	0 0 0 0 0 0 0 6 5 0 0 0 44 25 6 3 3 5 5	E(+42.01)(+21.98)VQLVETGGGLIQPGGSLR	DB Search
E(+42.01)KFLQEALTMR(+21.98)	21.3	1428.7	11	54.5	11	-0.5123	0.26	2.2	715.37	2	53.4291				103705	23-0922-MUT-191-MR1-TD-D6.wiff	0	0	0	0	Q05397-5|FAK1_HUMAN:Q05397-7|FAK1_HUMAN:Q05397|FAK1_HUMAN	Acetylation (N-term);Sodium adduct	E1:Acetylation (N-term):1000.00;R11:Sodium adduct:27.86	0 0 0 15 0 0 13 13 10 7 5	E(+42.01)KFLQEALTMR(+21.98)	DB Search
E(+42.01)VQLLES(+79.97)GGGLVQPGGSLR	49.71	2016.99	19	47.4	19	20.8244	0.59	11.7	1009.53	2	72.2707	120000	455	4640	119587	23-0922-MUT-191-MR1-TD-D6.wiff	8	5	1	2	P01776|HV315_HUMAN:P01765|HV304_HUMAN:P01779|HV318_HUMAN:P01774|HV313_HUMAN	Acetylation (N-term);Phosphorylation (STY)	E1:Acetylation (N-term):1000.00;S7:Phosphorylation (STY):34.11	0 0 0 0 0 0 0 0 0 0 11 19 34 11 11 4 4 4 5	E(+42.01)VQLLES(+79.97)GGGLVQPGGSLR	DB Search
E(+42.01)VQLLESGGGLVQPGGSLR	49.75	1937.02	19	68.4	19	-3.5757	0.62	11.4	969.541	2	60.5713			58300	109561	23-0922-MUT-191-MR1-TD-D6.wiff	10	0	0	10	P01776|HV315_HUMAN:P01765|HV304_HUMAN:P01779|HV318_HUMAN:P01774|HV313_HUMAN	Acetylation (N-term)	E1:Acetylation (N-term):1000.00	5 9 9 20 0 0 0 0 0 0 11 11 39 6 6 4 4 4 5	E(+42.01)VQLLESGGGLVQPGGSLR	DB Search
E(+42.01)VQLVESGGGLVQPGGSLR	49.75	1923.01	19	42.1	19	3.7234	0.48	-3.5	962.519	2	56.5325			1830	106374	23-0922-MUT-191-MR1-TD-D6.wiff	2	0	0	2	P01766|HV305_HUMAN:P01777|HV316_HUMAN	Acetylation (N-term)	E1:Acetylation (N-term):1000.00	0 0 0 0 0 0 0 0 0 0 0 18 31 5 5 3 2 2 3	E(+42.01)VQLVESGGGLVQPGGSLR	DB Search
E(+42.01)VQLVESGGGLVQPGGSLR(+14.02)	45.22	1937.02	19	36.8	19	12.8793	0.46	7.7	969.538	2	65.8898				114408	23-0922-MUT-191-MR1-TD-D6.wiff	0	0	0	0	P01766|HV305_HUMAN:P01777|HV316_HUMAN	Acetylation (N-term);Methylation(KR)	E1:Acetylation (N-term):1000.00;R19:Methylation(KR):1000.00	0 0 11 18 17 15 15 9 8 0 0 0 0 0 0 0 0 0 0	E(+42.01)VQLVESGGGLVQPGGSLR(+14.02)	DB Search
E(+42.01)VQLVET(+79.97)GGGLIQPGGSLR	48.7	2031	19	21.1	19	17.2806	0.47	14.5	1016.54	2	62.1188		766	69400	110742	23-0922-MUT-191-MR1-TD-D6.wiff	8	0	1	7	P01767|HV306_HUMAN	Acetylation (N-term);Phosphorylation (STY)	E1:Acetylation (N-term):1000.00;T7:Phosphorylation (STY):25.10	0 0 0 0 0 0 1 4 2 0 0 0 4 1 1 1 1 1 2	E(+42.01)VQLVET(+79.97)GGGLIQPGGSLR	DB Search
E(+42.01)VQLVETGGGLIQPGGSLR	42	1951.04	19	52.6	19	-9.2919	0.51	7.5	976.533	2	65.4439	128000	361000		119484	22-1102-MR1_CHAP_42_TD-MUT-129-D6.wiff	7	3	4	0	P01767|HV306_HUMAN	Acetylation (N-term)	E1:Acetylation (N-term):1000.00	0 0 0 0 0 0 3 14 12 0 0 0 43 13 4 2 2 4 5	E(+42.01)VQLVETGGGLIQPGGSLR	DB Search
EAAQALLLAELR	47.11	1296.74	12	50	12	-0.2054	0.72	-4.8	649.382	2	52.3047				102777	23-0922-MUT-191-MR1-TD-D6.wiff	0	0	0	0	Q9Y4E6-2|WDR7_HUMAN:Q9Y4E6|WDR7_HUMAN			0 0 5 5 15 15 18 8 0 0 0 0	EAAQALLLAELR	DB Search
EAC(+57.02)GVIVELIK	49.75	1229.67	11	90.9	11	-1.4443	0.79	-4.7	615.847	2	45.3443	513		13200	97071	23-0922-MUT-191-MR1-TD-D6.wiff	2	1	0	1	Q9Y265|RUVB1_HUMAN:Q9Y265-2|RUVB1_HUMAN	Carbamidomethylation	C3:Carbamidomethylation:1000.00	2 1 42 30 30 32 21 5 5 3 3	EAC(+57.02)GVIVELIK	DB Search
EAC(+57.02)WTISNITAGNR	49.75	1591.74	14	64.3	14	0.9944	0.82	7	796.894	2	35.1393			4390	88566	23-0922-MUT-191-MR1-TD-D6.wiff	1	0	0	1	O60684|IMA7_HUMAN:P52294|IMA5_HUMAN	Carbamidomethylation	C3:Carbamidomethylation:1000.00	0 0 0 45 48 48 19 11 11 8 7 1 0 5	EAC(+57.02)WTISNITAGNR	DB Search
EADDIVNWLK	49.42	1201.6	10	60	10	-2.078	0.71	-7.7	601.809	2	49.861			3010	100758	23-0922-MUT-191-MR1-TD-D6.wiff	1	0	0	1	P07237|PDIA1_HUMAN			0 0 21 21 36 30 7 7 0 0	EADDIVNWLK	DB Search
EAEHHC(+57.02)LLHSPIPVNC(+57.02)PIR	49.75	2278.11	19	68.4	19	2.9492	0.64	-7.8	570.537	4	23.4356			3600	78566	23-0922-MUT-191-MR1-TD-D6.wiff	1	0	0	1	Q9NUJ1-2|ABHDA_HUMAN:Q9NUJ1|ABHDA_HUMAN	Carbamidomethylation;Carbamidomethylation	C6:Carbamidomethylation:1000.00;C16:Carbamidomethylation:1000.00	1 0 0 0 4 3 3 1 1 7 10 10 8 8 21 21 2 2 5	EAEHHC(+57.02)LLHSPIPVNC(+57.02)PIR	DB Search
EAESC(+57.02)DC(+57.02)LQGFQLTHSLGGGTGSGMGTLLISK	49.75	3310.53	32	53.1	32	N/A	NaN	9.9	1104.54	3	57.2888	4100		21900	106991	23-0922-MUT-191-MR1-TD-D6.wiff	2	1	0	1	A6NNZ2|TBB8L_HUMAN:P68371|TBB4B_HUMAN:P07437|TBB5_HUMAN:P04350|TBB4A_HUMAN	Carbamidomethylation;Carbamidomethylation	C5:Carbamidomethylation:1000.00;C7:Carbamidomethylation:1000.00	3 3 11 4 0 0 4 4 10 0 0 0 0 12 0 0 0 0 0 0 0 8 8 7 7 0 0 12 18 19 7 5	EAESC(+57.02)DC(+57.02)LQGFQLTHSLGGGTGSGMGTLLISK	DB Search
EAESC(+57.02)DC(+57.02)LQGFQLTHSLGGGTGSGMGTLLLSK	49.75	3310.53	32	53.1	32	N/A	NaN	9.9	1104.54	3	57.2888	4100		21900	106991	23-0922-MUT-191-MR1-TD-D6.wiff	2	1	0	1	Q3ZCM7|TBB8_HUMAN	Carbamidomethylation;Carbamidomethylation	C5:Carbamidomethylation:1000.00;C7:Carbamidomethylation:1000.00	3 3 11 4 0 0 4 4 10 0 0 0 0 12 0 0 0 0 0 0 0 8 8 7 7 0 0 12 18 19 7 5	EAESC(+57.02)DC(+57.02)LQGFQLTHSLGGGTGSGMGTLLLSK	DB Search
EAFLEQFR	46.91	1038.51	8	75	8	-0.1999	0.83	-13.6	520.263	2	34.958			4780	88356	23-0922-MUT-191-MR1-TD-D6.wiff	1	0	0	1	P23258|TBG1_HUMAN			0 0 26 27 22 10 7 5	EAFLEQFR	DB Search
EAFPAAWEAWPR	40.07	1429.68	12	66.7	12	-0.0247	0.68	2.6	715.857	2	53.7883			1200	104044	23-0922-MUT-191-MR1-TD-D6.wiff	1	0	0	1	Q6ZV89-2|SH2D5_HUMAN:Q6ZV89|SH2D5_HUMAN			0 0 36 43 43 26 26 27 0 0 14 5	EAFPAAWEAWPR	DB Search
EAFQLFDR	49.69	1024.5	8	100	8	-2.103	0.81	-11.8	513.257	2	36.1916	1310		11200	89658	23-0922-MUT-191-MR1-TD-D6.wiff	2	1	0	1	P60660|MYL6_HUMAN:P60660-2|MYL6_HUMAN			5 7 33 36 86 24 10 5	EAFQLFDR	DB Search
EAFQSVVLPAFEK	49.75	1463.77	13	84.6	13	-0.8266	0.81	-9.2	732.893	2	50.4693			10500	101263	23-0922-MUT-191-MR1-TD-D6.wiff	1	0	0	1	Q6P2E9|EDC4_HUMAN:Q6P2E9-2|EDC4_HUMAN			0 0 5 5 10 10 26 32 4 4 10 4 4	EAFQSVVLPAFEK	DB Search
EAFSLFDKDGDGTITTK	49.75	1843.88	17	88.2	17	-0.4935	0.48	-5.8	615.639	3	35.1827			11600	88458	23-0922-MUT-191-MR1-TD-D6.wiff	1	0	0	1	P62158|CALM_HUMAN			0 0 26 45 45 6 6 20 20 12 12 5 5 12 8 3 3	EAFSLFDKDGDGTITTK	DB Search
EAFVVEEWVK	49.75	1234.62	10	80	10	-1.5163	0.77	-5.7	618.323	2	47.9488			8710	99177	23-0922-MUT-191-MR1-TD-D6.wiff	1	0	0	1	P35606|COPB2_HUMAN:P35606-2|COPB2_HUMAN			0 0 16 32 40 11 2 2 5 5	EAFVVEEWVK	DB Search
EAGFLRPVTIFGPIADVAR	33.45	2028.12	19	31.6	19	3.2561	0.68	-0.3	677.046	3	82.5374	1110	1290		133738	22-1102-MR1_CHAP_42_TD-MUT-129-D6.wiff	2	1	1	0	Q07157|ZO1_HUMAN:Q07157-2|ZO1_HUMAN			0 0 0 0 0 0 0 0 5 17 46 55 0 0 14 14 0 0 0	EAGFLRPVTIFGPIADVAR	DB Search
EAIDSPVSFLALHNQIR	49.75	1909.01	17	58.8	17	0.4668	0.62	3.9	637.353	3	51.4619			3080	102089	23-0922-MUT-191-MR1-TD-D6.wiff	1	0	0	1	Q92900-2|RENT1_HUMAN:Q92900|RENT1_HUMAN			0 0 0 34 34 21 21 15 15 22 31 31 0 0 0 0 5	EAIDSPVSFLALHNQIR	DB Search
EAIEGTYIDKK	43.72	1265.65	11	100	11	0.0186	0.79	-4.8	422.889	3	18.9537	446			80757	22-1102-MR1_CHAP_42_TD-MUT-129-D6.wiff	1	1	0	0	P62280|RS11_HUMAN			5 10 22 44 5 5 18 13 13 2 2	EAIEGTYIDKK	DB Search
EAINVEQAFQTIAR	49.75	1588.82	14	85.7	14	1.9454	0.75	0.9	795.428	2	53.8843			6630	104088	23-0922-MUT-191-MR1-TD-D6.wiff	1	0	0	1	P51149|RAB7A_HUMAN			0 0 5 33 33 63 25 25 20 8 6 6 4 4	EAINVEQAFQTIAR	DB Search
EAISDLQQLWK	49.75	1329.69	11	81.8	11	-1.5449	0.53	-2.2	665.861	2	50.3474			24200	100888	23-0922-MUT-191-MR1-TD-D6.wiff	1	0	0	1	O76094-2|SRP72_HUMAN:O76094|SRP72_HUMAN			0 0 23 14 14 14 9 6 6 6 5	EAISDLQQLWK	DB Search
EAIYNDVLTK	49.62	1164.6	10	100	10	-0.1084	0.66	-9.7	583.31	2	24.1452			2940	79184	23-0922-MUT-191-MR1-TD-D6.wiff	1	0	0	1	P46100-2|ATRX_HUMAN:P46100-3|ATRX_HUMAN:P46100-4|ATRX_HUMAN:P46100-5|ATRX_HUMAN:P46100|ATRX_HUMAN			3 3 24 40 23 7 7 4 4 4	EAIYNDVLTK	DB Search
EALEALVPVTIEVEVPFDLHR	49.75	2375.27	21	61.9	21	2.551	0.38	0.8	792.776	3	79.8558			3300	126127	23-0922-MUT-191-MR1-TD-D6.wiff	1	0	0	1	Q00341|VIGLN_HUMAN:Q00341-2|VIGLN_HUMAN			0 0 10 0 0 6 8 0 0 6 6 14 14 25 25 0 0 6 6 8 5	EALEALVPVTIEVEVPFDLHR	DB Search
EALGGQALYPHVLVK	49.75	1593.89	15	73.3	15	-0.3751	0.79	-13.9	532.303	3	32.5452			9340	86276	23-0922-MUT-191-MR1-TD-D6.wiff	1	0	0	1	Q9BUJ2-4|HNRL1_HUMAN:Q9BUJ2-2|HNRL1_HUMAN:Q9BUJ2-3|HNRL1_HUMAN:Q9BUJ2|HNRL1_HUMAN			3 3 51 14 0 0 21 21 72 14 11 8 0 0 4	EALGGQALYPHVLVK	DB Search
EALGHWLGLLNADGWIGR	36.43	1977.02	18	44.4	18	0.087	0.6	-2.3	660.021	3	75.8332			2520	122950	23-0922-MUT-191-MR1-TD-D6.wiff	1	0	0	1	Q13724-2|MOGS_HUMAN:Q13724|MOGS_HUMAN			3 3 0 0 0 0 0 8 39 22 39 44 32 0 0 0 0 0	EALGHWLGLLNADGWIGR	DB Search
EALPVSLPQIPC(+57.02)LSSFK	23.77	1885	17	23.5	17	1.3109	0.59	9.4	943.529	2	72.4902			1450	119989	23-0922-MUT-191-MR1-TD-D6.wiff	1	0	0	1	Q9UHI6|DDX20_HUMAN	Carbamidomethylation	C12:Carbamidomethylation:1000.00	0 0 0 7 0 0 37 0 0 20 9 0 0 0 0 0 0	EALPVSLPQIPC(+57.02)LSSFK	DB Search
EAM(+15.99)EHPYFYPVVK	32.73	1624.76	13	53.8	13	4.2472	0.55	-2.8	542.592	3	40.5713	498			99054	22-1102-MR1_CHAP_42_TD-MUT-129-D6.wiff	1	1	0	0	P19784|CSK22_HUMAN	Oxidation (M)	M3:Oxidation (M):1000.00	5 0 0 0 0 18 18 21 21 9 9 0 0	EAM(+15.99)EHPYFYPVVK	DB Search
EAM(+15.99)EHPYFYTVVKDQAR	42.77	2098.98	17	52.9	17	1.6469	0.66	2.3	525.753	4	33.7775	669			93379	22-1102-MR1_CHAP_42_TD-MUT-129-D6.wiff	1	1	0	0	Q8NEV1|CSK23_HUMAN:P68400|CSK21_HUMAN:P68400-2|CSK21_HUMAN	Oxidation (M)	M3:Oxidation (M):1000.00	0 0 0 0 11 0 0 3 25 19 19 38 18 18 4 0 0	EAM(+15.99)EHPYFYTVVKDQAR	DB Search
EAMDPIAELLSQLSGVR	49.75	1827.94	17	64.7	17	-2.2812	0.68	7	914.995	2	101.962				144764	23-0922-MUT-191-MR1-TD-D6.wiff	0	0	0	0	Q9P0J7|KCMF1_HUMAN			0 0 0 0 7 7 43 41 41 38 11 8 8 16 0 0 5	EAMDPIAELLSQLSGVR	DB Search
EAMEHPYFYPVVK	49.75	1608.76	13	100	13	0.6326	0.71	-10.1	537.263	3	31.0476			12200	85045	23-0922-MUT-191-MR1-TD-D6.wiff	2	0	0	2	P19784|CSK22_HUMAN			4 4 32 2 2 6 6 18 35 3 3 8 5	EAMEHPYFYPVVK	DB Search
EAMEHPYFYTVVK	49.75	1612.76	13	100	13	-1.2151	0.7	-10.9	538.595	3	29.1904	1120		30600	83553	23-0922-MUT-191-MR1-TD-D6.wiff	3	1	0	2	Q8NEV1|CSK23_HUMAN:P68400|CSK21_HUMAN:P68400-2|CSK21_HUMAN			5 5 42 27 27 10 10 39 29 5 5 6 5	EAMEHPYFYTVVK	DB Search
EANTLNLAPYDAC(+57.02)WNAC(+57.02)R	44.05	2137.93	18	27.8	18	1.6647	0.83	5.8	1069.99	2	44.6597				96472	23-0922-MUT-191-MR1-TD-D6.wiff	0	0	0	0	Q9NR50-2|EI2BG_HUMAN:Q9NR50-3|EI2BG_HUMAN:Q9NR50|EI2BG_HUMAN	Carbamidomethylation;Carbamidomethylation	C13:Carbamidomethylation:1000.00;C17:Carbamidomethylation:1000.00	0 0 0 0 0 0 0 16 3 0 0 7 6 0 0 0 0 4	EANTLNLAPYDAC(+57.02)WNAC(+57.02)R	DB Search
EAPC(+57.02)VLIYIPDGHTK	49.73	1711.86	15	46.7	15	1.4788	0.81	-8.4	571.63	3	39.8778	2420	2040	15800	92544	23-0922-MUT-191-MR1-TD-D6.wiff	4	1	1	2	P07814|SYEP_HUMAN	Carbamidomethylation	C4:Carbamidomethylation:1000.00	1 1 0 0 2 7 7 10 9 12 12 0 0 0 1	EAPC(+57.02)VLIYIPDGHTK	DB Search
EAPVDVLTQIGR	49.75	1296.7	12	83.3	12	2.3777	0.92	-4	649.365	2	44.0758	4850	4590	22800	95800	23-0922-MUT-191-MR1-TD-D6.wiff	3	1	1	1	Q9BVC6|TM109_HUMAN			0 0 26 28 37 37 40 8 8 4 3 3	EAPVDVLTQIGR	DB Search
EAQLEAEVK	49.65	1015.52	9	77.8	9	0.0191	0.7	-4.4	508.771	2	15.207			246	71526	23-0922-MUT-191-MR1-TD-D6.wiff	1	0	0	1	Q9HD26-2|GOPC_HUMAN:Q9HD26|GOPC_HUMAN:Q9HD26-3|GOPC_HUMAN			0 0 24 88 74 8 8 10 5	EAQLEAEVK	DB Search
EATADDLIKVVEELTR	41.63	1800.95	16	75	16	-4.6836	0.61	-0.8	601.325	3	97.2181		299		145177	22-1102-MR1_CHAP_42_TD-MUT-131-D6.wiff	1	0	1	0	Q16531|DDB1_HUMAN:Q16531-2|DDB1_HUMAN			0 0 27 47 45 10 10 30 78 78 48 32 0 0 15 5	EATADDLIKVVEELTR	DB Search
EATNPPVIQEEKPK	43.5	1578.83	14	28.6	14	0.3763	0.14	-2.1	527.281	3	18.2612	871			80140	22-1102-MR1_CHAP_42_TD-MUT-129-D6.wiff	1	1	0	0	P30101|PDIA3_HUMAN			4 0 0 0 25 0 0 6 6 0 0 0 0 0	EATNPPVIQEEKPK	DB Search
EATWTMSNITAGR	49.75	1436.67	13	84.6	13	0.3409	0.73	0.3	719.352	2	31.0155			6260	85150	23-0922-MUT-191-MR1-TD-D6.wiff	1	0	0	1	P52292|IMA1_HUMAN			0 0 9 31 47 9 6 6 8 9 9 4 4	EATWTMSNITAGR	DB Search
EAVGGLQTVR	41.85	1028.56	10	60	10	0.0437	0.77	-3.5	515.286	2	19.7756				81445	22-1102-MR1_CHAP_42_TD-MUT-129-D6.wiff	0	0	0	0	Q03519|TAP2_HUMAN:Q03519-2|TAP2_HUMAN			0 0 49 25 12 12 11 2 0 0	EAVGGLQTVR	DB Search
EAYFWLR	48.89	983.486	7	100	7	-2.1822	0.92	-14	492.75	2	44.2234				96105	23-0922-MUT-191-MR1-TD-D6.wiff	0	0	0	0	Q8TCJ2|STT3B_HUMAN			5 8 42 99 45 12 5	EAYFWLR	DB Search
EAYYWLR	44.31	999.481	7	100	7	-3.7271	0.89	-9.6	500.749	2	31.7862			3400	85628	23-0922-MUT-191-MR1-TD-D6.wiff	1	0	0	1	P46977|STT3A_HUMAN:P46977-2|STT3A_HUMAN			2 2 47 78 21 11 5	EAYYWLR	DB Search
EC(+57.02)ADLWPR	46.38	1045.47	8	75	8	-0.4995	0.72	-11.1	523.741	2	23.748				78872	23-0922-MUT-191-MR1-TD-D6.wiff	0	0	0	0	P62829|RL23_HUMAN	Carbamidomethylation	C2:Carbamidomethylation:1000.00	0 0 69 65 64 64 18 5	EC(+57.02)ADLWPR	DB Search
EC(+57.02)LPLIIFLR	49.74	1272.73	10	60	10	-3.454	0.88	-6.2	637.375	2	78.2394			36000	124870	23-0922-MUT-191-MR1-TD-D6.wiff	1	0	0	1	P62701|RS4X_HUMAN	Carbamidomethylation	C2:Carbamidomethylation:1000.00	1 1 16 7 7 14 9 1 1 2	EC(+57.02)LPLIIFLR	DB Search
EC(+57.02)LPLIVFLR	49.74	1258.71	10	80	10	-1.547	0.85	-4	630.368	2	74.2871			4190	121554	23-0922-MUT-191-MR1-TD-D6.wiff	1	0	0	1	P22090|RS4Y1_HUMAN:Q8TD47|RS4Y2_HUMAN	Carbamidomethylation	C2:Carbamidomethylation:1000.00	0 0 21 15 15 20 7 3 3 3	EC(+57.02)LPLIVFLR	DB Search
EC(+57.02)SPWMSDFK	49.75	1285.51	10	80	10	-1.9182	0.7	-4.7	643.768	2	34.1379			4300	87811	23-0922-MUT-191-MR1-TD-D6.wiff	1	0	0	1	P78527|PRKDC_HUMAN:P78527-2|PRKDC_HUMAN	Carbamidomethylation	C2:Carbamidomethylation:1000.00	5 8 91 31 31 40 12 12 0 0	EC(+57.02)SPWMSDFK	DB Search
ED(+21.98)VFVHQTAIK	24.97	1307.65	11	54.5	11	-0.1054	0.27	-10.6	436.891	3	16.4406			1250	72513	23-0922-MUT-191-MR1-TD-D6.wiff	1	0	0	1	P16989|YBOX3_HUMAN	Sodium adduct	D2:Sodium adduct:12.28	5 0 0 46 35 15 0 0 0 8 5	ED(+21.98)VFVHQTAIK	DB Search
EDAVLYLLEIPK	49.75	1401.78	12	66.7	12	-0.4118	0.55	-1.6	701.903	2	71.1727			10400	118982	23-0922-MUT-191-MR1-TD-D6.wiff	1	0	0	1	Q9UDY2-5|ZO2_HUMAN:Q9UDY2-3|ZO2_HUMAN:Q9UDY2-6|ZO2_HUMAN:Q9UDY2|ZO2_HUMAN:Q9UDY2-4|ZO2_HUMAN:Q9UDY2-2|ZO2_HUMAN:Q9UDY2-7|ZO2_HUMAN			0 0 25 17 80 35 23 18 10 10 0 0	EDAVLYLLEIPK	DB Search
EDGNILGHK	49.72	981.488	9	100	9	-0.5647	0.72	-12	491.752	2	13.6665				70218	23-0922-MUT-191-MR1-TD-D6.wiff	0	0	0	0	MR1-D6INS|MR1-GFP-D6INS:MR1-D6DEL|MR1-GFP-D6DEL			5 12 4 4 14 16 6 2 5	EDGNILGHK	DB Search
EDIQSVMTEIR	46.13	1319.64	11	81.8	11	-2.9083	0.71	-2.9	660.833	2	39.4885			9680	92178	23-0922-MUT-191-MR1-TD-D6.wiff	1	0	0	1	P53618|COPB_HUMAN			0 0 10 72 8 8 12 8 8 8 5	EDIQSVMTEIR	DB Search
EDLMGLAIGTHGANIQQAR	49.75	1994	19	36.8	19	0.6731	0.47	4.9	665.686	3	38.7946			2800	91745	23-0922-MUT-191-MR1-TD-D6.wiff	1	0	0	1	Q06787-2|FMR1_HUMAN:Q06787-11|FMR1_HUMAN:Q06787-6|FMR1_HUMAN:Q06787-4|FMR1_HUMAN:Q06787-9|FMR1_HUMAN:Q06787-7|FMR1_HUMAN:Q06787-5|FMR1_HUMAN:Q06787-10|FMR1_HUMAN:Q06787-8|FMR1_HUMAN:Q06787-3|FMR1_HUMAN:P51116|FXR2_HUMAN:Q06787|FMR1_HUMAN			0 0 19 0 0 0 0 0 19 19 59 17 17 0 0 0 0 0 5	EDLMGLAIGTHGANIQQAR	DB Search
EDQTLALLNQFK	49.75	1418.74	12	83.3	12	0.9232	0.88	-2.4	710.385	2	52.8155			11800	103242	23-0922-MUT-191-MR1-TD-D6.wiff	1	0	0	1	Q6UX04|CWC27_HUMAN			4 0 1 25 30 54 46 28 7 7 5 5	EDQTLALLNQFK	DB Search
EDQVIQLMNAIFSK	42.97	1634.83	14	57.1	14	-5.96	0.68	0.4	818.435	2	85.9665			7260	131365	23-0922-MUT-191-MR1-TD-D6.wiff	1	0	0	1	P04844|RPN2_HUMAN:P04844-2|RPN2_HUMAN			0 0 15 18 43 24 24 18 0 0 11 16 0 0	EDQVIQLMNAIFSK	DB Search
EEAAAVPAAAPDDLALLK	49.39	1763.93	18	33.3	18	0.6328	0.86	7.8	882.99	2	46.0976			1710	97649	23-0922-MUT-191-MR1-TD-D6.wiff	1	0	0	1	Q86UE4|LYRIC_HUMAN			0 0 12 13 16 15 0 0 5 5 0 0 0 0 0 0 0 0	EEAAAVPAAAPDDLALLK	DB Search
EEC(+57.02)GPLPIVVASPR	49.75	1522.78	14	71.4	14	-1.7218	0.87	3.6	762.41	2	36.6324			1880	89742	23-0922-MUT-191-MR1-TD-D6.wiff	1	0	0	1	P82675|RT05_HUMAN	Carbamidomethylation	C3:Carbamidomethylation:1000.00	0 0 15 15 9 9 9 9 6 6 0 0 4 4	EEC(+57.02)GPLPIVVASPR	DB Search
EEDLDAVEAQIGC(+57.02)K	49.74	1575.71	14	57.1	14	0.5043	0.7	0.5	788.872	2	31.7753			1870	85713	23-0922-MUT-191-MR1-TD-D6.wiff	1	0	0	1	Q9UK99-2|FBX3_HUMAN:Q9UK99-3|FBX3_HUMAN:Q9UK99|FBX3_HUMAN	Carbamidomethylation	C13:Carbamidomethylation:1000.00	0 0 16 16 50 53 53 40 0 0 19 0 0 5	EEDLDAVEAQIGC(+57.02)K	DB Search
EEEVTGPVIAPLFPQK	49.75	1752.93	16	43.8	16	-1.4107	0.68	6.1	877.489	2	49.8852			2010	100902	23-0922-MUT-191-MR1-TD-D6.wiff	1	0	0	1	O75643|U520_HUMAN			5 7 24 0 0 60 0 0 18 18 0 0 19 0 0 0	EEEVTGPVIAPLFPQK	DB Search
EELGLIEQAYDNPHEALSR	49.75	2183.05	19	68.4	19	-1.3984	0.7	7.9	728.705	3	40.387			4330	92809	23-0922-MUT-191-MR1-TD-D6.wiff	1	0	0	1	Q6P2Q9|PRP8_HUMAN			0 0 34 0 0 55 34 34 50 57 60 60 49 19 19 0 0 9 5	EELGLIEQAYDNPHEALSR	DB Search
EELSALVAPAFAHTSQVLVDK	49.75	2224.17	21	66.7	21	6.1168	0.31	0.7	742.408	3	57.8639			13200	107418	23-0922-MUT-191-MR1-TD-D6.wiff	1	0	0	1	P27708|PYR1_HUMAN			2 2 10 0 0 8 0 96 8 8 10 14 15 14 3 0 0 7 12 1 1	EELSALVAPAFAHTSQVLVDK	DB Search
EELSNVLAAMR	49.75	1231.62	11	100	11	-0.9028	0.8	-3.1	616.825	2	45.5705			6530	97317	23-0922-MUT-191-MR1-TD-D6.wiff	1	0	0	1	Q9Y3U8|RL36_HUMAN			4 4 10 26 26 48 55 35 10 7 5	EELSNVLAAMR	DB Search
EELYMPPLVIK	39.17	1330.72	11	18.2	11	0.28	0.33	-4.7	666.373	2	53.2401			8240	103547	23-0922-MUT-191-MR1-TD-D6.wiff	1	0	0	1	Q9NZM1-3|MYOF_HUMAN:Q9NZM1|MYOF_HUMAN:Q9NZM1-2|MYOF_HUMAN:Q9NZM1-6|MYOF_HUMAN			0 0 25 31 0 0 0 0 0 0 0	EELYMPPLVIK	DB Search
EENLIPYSPDVQIHAER	35.91	2008.99	17	41.2	17	3.5878	0.54	-8.6	670.672	3	35.826			7110	89298	23-0922-MUT-191-MR1-TD-D6.wiff	1	0	0	1	Q8N766|EMC1_HUMAN:Q8N766-2|EMC1_HUMAN:Q8N766-4|EMC1_HUMAN:Q8N766-3|EMC1_HUMAN			0 0 16 24 0 0 10 38 54 0 0 0 0 21 0 0 5	EENLIPYSPDVQIHAER	DB Search
EEYIC(+57.02)MY(+79.97)CK	21.26	1317.45	9	22.2	9	36.5688	0.21	4	440.158	3	54.8685	1470			110703	22-1102-MR1_CHAP_42_TD-MUT-129-D6.wiff	1	1	0	0	Q8NEZ4-3|KMT2C_HUMAN:Q8NEZ4|KMT2C_HUMAN	Carbamidomethylation;Phosphorylation (STY)	C5:Carbamidomethylation:0.00;Y7:Phosphorylation (STY):8.26	5 0 22 0 0 0 0 0 0	EEYIC(+57.02)MY(+79.97)CK	DB Search
EFADSLGIPFLETSAK	49.75	1723.87	16	68.8	16	-2.155	0.79	3.4	862.954	2	68.9504			8410	117068	23-0922-MUT-191-MR1-TD-D6.wiff	1	0	0	1	Q9H0U4|RAB1B_HUMAN:P62820-2|RAB1A_HUMAN:P62820|RAB1A_HUMAN:Q92928|RAB1C_HUMAN			0 0 3 1 3 6 8 8 3 3 5 6 4 3 0 0	EFADSLGIPFLETSAK	DB Search
EFALADWK	40.65	978.481	8	100	8	-2.8532	0.62	-6.4	490.251	2	39.3689				92077	23-0922-MUT-191-MR1-TD-D6.wiff	0	0	0	0	Q504Q3-2|PAN2_HUMAN:Q504Q3-3|PAN2_HUMAN:Q504Q3|PAN2_HUMAN			5 6 49 55 38 38 9 5	EFALADWK	DB Search
EFATLIIDILSEAK	49.71	1561.86	14	42.9	14	7.2455	0.65	1.2	781.948	2	101.785			918	144661	23-0922-MUT-191-MR1-TD-D6.wiff	1	0	0	1	Q9Y2X7-3|GIT1_HUMAN:Q9Y2X7|GIT1_HUMAN			0 0 19 36 44 52 27 0 0 0 0 7 0 0	EFATLIIDILSEAK	DB Search
EFEFSQLPLK	49.74	1236.64	10	100	10	-0.5129	0.55	-7.2	619.33	2	48.5455			8750	99704	23-0922-MUT-191-MR1-TD-D6.wiff	1	0	0	1	Q9Y5M8|SRPRB_HUMAN			3 3 52 60 11 11 32 5 5 5	EFEFSQLPLK	DB Search
EFGDSLSLEILQIIK	49.75	1703.93	15	73.3	15	3.6184	0.76	5.1	852.99	2	91.1116			12300	135676	23-0922-MUT-191-MR1-TD-D6.wiff	1	0	0	1	Q9UHB9-2|SRP68_HUMAN:Q9UHB9-4|SRP68_HUMAN:Q9UHB9|SRP68_HUMAN			0 0 0 0 37 45 55 55 50 22 22 24 18 18 5	EFGDSLSLEILQIIK	DB Search
EFGLSWLFLVAILK(+14.02)GVQCEVQLVE(+21.98)SGGGLVQPGGSLR	36.73	3921.08	37	13.5	37	N/A	NaN	-11.8	981.279	4	64.1927			4800	113260	23-0922-MUT-191-MR1-TD-D6.wiff	1	0	0	1	P01764|HV303_HUMAN	Methylation(KR);Sodium adduct	K14:Methylation(KR):42.42;E24:Sodium adduct:7.38	0 0 0 0 0 0 0 0 0 0 0 0 0 0 0 0 0 0 0 0 0 0 0 0 0 0 0 0 9 29 30 20 0 0 0 0 5	EFGLSWLFLVAILK(+14.02)GVQCEVQLVE(+21.98)SGGGLVQPGGSLR	DB Search
EFNEDGALAVLQQFK	49.75	1707.85	15	60	15	2.0541	0.65	-1.9	854.94	2	66.0158			1970	114550	23-0922-MUT-191-MR1-TD-D6.wiff	1	0	0	1	O60506-2|HNRPQ_HUMAN:O60506-4|HNRPQ_HUMAN:O60506-3|HNRPQ_HUMAN:O60506|HNRPQ_HUMAN			0 0 0 0 41 10 10 32 32 32 21 17 17 0 0	EFNEDGALAVLQQFK	DB Search
EFNLNELYQR	39.67	1324.64	10	70	10	0.6138	0.79	-3	663.326	2	54.6875	389			110586	22-1102-MR1_CHAP_42_TD-MUT-129-D6.wiff	1	1	0	0	Q9Y320|TMX2_HUMAN:Q9Y320-2|TMX2_HUMAN			0 0 27 27 36 8 8 13 0 2	EFNLNELYQR	DB Search
EFSPFGSITSAK	41.61	1269.62	12	58.3	12	-3.652	0.73	-1.3	635.822	2	48.1583		1510		104392	22-1102-MR1_CHAP_42_TD-MUT-131-D6.wiff	1	0	1	0	Q13310|PABP4_HUMAN:Q13310-3|PABP4_HUMAN:Q13310-2|PABP4_HUMAN			3 0 44 48 48 10 0 0 15 0 0 4	EFSPFGSITSAK	DB Search
EFSPFGTITSAK	49.74	1283.64	12	75	12	-3.4696	0.86	-5.8	642.832	2	38.4032	2070	2650	13200	91280	23-0922-MUT-191-MR1-TD-D6.wiff	3	1	1	1	P11940|PABP1_HUMAN:P11940-2|PABP1_HUMAN			3 3 55 64 64 8 8 17 21 0 0 0	EFSPFGTITSAK	DB Search
EFTLEFSR	22.41	1027.5	8	50	8	-2.7324	0.89	-4.7	514.754	2	48.5334				105562	22-1102-MR1_CHAP_42_TD-MUT-129-D6.wiff	0	0	0	0	P16615-3|AT2A2_HUMAN:P16615|AT2A2_HUMAN:Q93084-6|AT2A3_HUMAN:Q93084-3|AT2A3_HUMAN:O14983-3|AT2A1_HUMAN:Q93084-4|AT2A3_HUMAN:Q93084-7|AT2A3_HUMAN:P16615-2|AT2A2_HUMAN:O14983-2|AT2A1_HUMAN:Q93084|AT2A3_HUMAN:Q93084-5|AT2A3_HUMAN:O14983|AT2A1_HUMAN:Q93084-2|AT2A3_HUMAN:P16615-4|AT2A2_HUMAN:P16615-5|AT2A2_HUMAN			0 0 57 57 79 12 0 0	EFTLEFSR	DB Search
EFWPQEVWSR	27.69	1362.64	10	60	10	-1.0258	0.86	-2.9	682.332	2	51.1405				101815	23-0922-MUT-191-MR1-TD-D6.wiff	0	0	0	0	P37268|FDFT_HUMAN:P37268-2|FDFT_HUMAN:P37268-4|FDFT_HUMAN:P37268-5|FDFT_HUMAN:P37268-3|FDFT_HUMAN			0 0 17 11 11 11 0 0 5 5	EFWPQEVWSR	DB Search
EFYDGLFPR	49.7	1142.54	9	100	9	-0.7745	0.82	-9.3	572.279	2	46.1353			4910	97719	23-0922-MUT-191-MR1-TD-D6.wiff	1	0	0	1	P11274-2|BCR_HUMAN:P11274|BCR_HUMAN			2 2 71 71 7 7 45 7 5	EFYDGLFPR	DB Search
EGAILTLLSDIASALR	49.72	1641.93	16	87.5	16	9.6028	0.77	-6.5	821.977	2	109.118			417	150740	23-0922-MUT-191-MR1-TD-D6.wiff	1	0	0	1	O14920-3|IKKB_HUMAN:O14920|IKKB_HUMAN:O14920-2|IKKB_HUMAN:O14920-4|IKKB_HUMAN			2 2 2 15 48 31 31 66 16 16 14 10 0 0 5 5	EGAILTLLSDIASALR	DB Search
EGDLLFTVAK	42.27	1091.59	10	60	10	-1.2392	0.72	-13.5	546.8	2	37.0405			2800	90095	23-0922-MUT-191-MR1-TD-D6.wiff	1	0	0	1	Q13347|EIF3I_HUMAN			5 5 0 0 44 55 16 0 0 5	EGDLLFTVAK	DB Search
EGDVLTLLESER	49.75	1359.69	12	100	12	-1.6928	0.8	-1.3	680.859	2	52.0774	20100		56900	102589	23-0922-MUT-191-MR1-TD-D6.wiff	2	1	0	1	P62857|RS28_HUMAN			2 2 2 6 62 29 29 18 11 4 3 3	EGDVLTLLESER	DB Search
EGDVLTLLESEREAR	43.29	1715.87	15	46.7	15	-0.4947	0.18	0.1	572.964	3	56.9437	3000	4050		112441	22-1102-MR1_CHAP_42_TD-MUT-129-D6.wiff	2	1	1	0	P62857|RS28_HUMAN			5 7 3 0 81 18 0 0 1 0 0 0 0 5 5	EGDVLTLLESEREAR	DB Search
EGEDLIQQLR	49.66	1199.61	10	60	10	-1.4247	0.77	-7.3	600.818	2	30.5034			2420	84644	23-0922-MUT-191-MR1-TD-D6.wiff	1	0	0	1	O75962|TRIO_HUMAN:O75962-5|TRIO_HUMAN:O75962-4|TRIO_HUMAN:O60229-3|KALRN_HUMAN:O60229-2|KALRN_HUMAN:O60229|KALRN_HUMAN:O75962-2|TRIO_HUMAN			0 0 6 27 27 48 17 5 0 0	EGEDLIQQLR	DB Search
EGFPITSLR	48.06	1018.54	9	77.8	9	-3.0245	0.76	-9.6	510.281	2	31.9308			4620	85820	23-0922-MUT-191-MR1-TD-D6.wiff	1	0	0	1	P21127-2|CD11B_HUMAN:P21127-10|CD11B_HUMAN:P21127-6|CD11B_HUMAN:Q9UQ88-5|CD11A_HUMAN:Q9UQ88-10|CD11A_HUMAN:Q9UQ88-2|CD11A_HUMAN:P21127-5|CD11B_HUMAN:P21127-3|CD11B_HUMAN:Q9UQ88|CD11A_HUMAN:P21127-12|CD11B_HUMAN:P21127-9|CD11B_HUMAN:P21127|CD11B_HUMAN:Q9UQ88-9|CD11A_HUMAN:P21127-4|CD11B_HUMAN:Q9UQ88-4|CD11A_HUMAN:P21127-8|CD11B_HUMAN:Q9UQ88-3|CD11A_HUMAN			4 4 21 25 25 8 0 0 5	EGFPITSLR	DB Search
EGFSIPVSADGFK	39.39	1352.66	13	46.2	13	1.7465	0.91	-3.9	677.344	2	45.7595			3670	97422	23-0922-MUT-191-MR1-TD-D6.wiff	1	0	0	1	Q99666|RGPD5_HUMAN:P49792|RBP2_HUMAN:O14715|RGPD8_HUMAN:Q7Z3J3|RGPD4_HUMAN:A6NKT7|RGPD3_HUMAN			0 0 4 6 6 5 5 0 0 6 0 0 0	EGFSIPVSADGFK	DB Search
EGGAGGGFGSPMDIFDMFFGGGGR	49.75	2321.98	24	41.7	24	0.535	0.79	4.6	775.015	3	105.207			13400	147419	23-0922-MUT-191-MR1-TD-D6.wiff	2	0	0	2	P31689-2|DNJA1_HUMAN:P31689|DNJA1_HUMAN			0 0 0 0 0 0 0 0 0 0 0 0 9 16 52 58 58 87 69 7 7 0 0 5	EGGAGGGFGSPMDIFDMFFGGGGR	DB Search
EGIPALDNFLDKL	26.36	1443.76	13	30.8	13	-1.7369	0.62	-5.3	722.893	2	82.7417			5580	128658	23-0922-MUT-191-MR1-TD-D6.wiff	1	0	0	1	P13639|EF2_HUMAN			0 0 0 12 12 13 5 0 0 0 0 0 0	EGIPALDNFLDKL	DB Search
EGLDEVAGIINDAK	49.74	1442.73	14	71.4	14	-4.1135	0.83	-2.1	722.378	2	47.9546				99184	23-0922-MUT-191-MR1-TD-D6.wiff	0	0	0	0	Q14008-2|CKAP5_HUMAN:Q14008|CKAP5_HUMAN:Q14008-3|CKAP5_HUMAN			3 0 0 22 22 36 65 12 12 27 21 0 0 5	EGLDEVAGIINDAK	DB Search
EGLEYIPLR	49.71	1088.59	9	100	9	-0.2684	0.86	-11.9	545.301	2	35.7606			14200	89072	23-0922-MUT-191-MR1-TD-D6.wiff	1	0	0	1	Q15392-2|DHC24_HUMAN:Q15392|DHC24_HUMAN			5 6 8 68 61 61 3 3 5	EGLEYIPLR	DB Search
EGLLLWC(+57.02)QR	26.4	1173.6	9	77.8	9	-1.3675	0.86	-2.8	587.811	2	44.3062			476	96176	23-0922-MUT-191-MR1-TD-D6.wiff	1	0	0	1	P35609|ACTN2_HUMAN:P12814-3|ACTN1_HUMAN:P12814-4|ACTN1_HUMAN:O43707|ACTN4_HUMAN:P12814|ACTN1_HUMAN:P35609-2|ACTN2_HUMAN:Q08043|ACTN3_HUMAN	Carbamidomethylation	C7:Carbamidomethylation:1000.00	0 0 14 27 59 29 5 5 5	EGLLLWC(+57.02)QR	DB Search
EGLTC(+57.02)PVGIALTPK	49.75	1454.78	14	57.1	14	-0.1869	0.81	0.3	728.407	2	38.1822	3260	3300	60600	91098	23-0922-MUT-191-MR1-TD-D6.wiff	3	1	1	1	Q13049|TRI32_HUMAN	Carbamidomethylation	C5:Carbamidomethylation:1000.00	2 2 0 0 37 9 9 0 0 5 5 10 0 0	EGLTC(+57.02)PVGIALTPK	DB Search
EGPLC(+57.02)DELIR	49.74	1200.58	10	100	10	-1.9511	0.76	-9.1	601.3	2	28.4639	577		4930	82964	23-0922-MUT-191-MR1-TD-D6.wiff	2	1	0	1	Q15029-3|U5S1_HUMAN:Q15029-2|U5S1_HUMAN:Q15029|U5S1_HUMAN	Carbamidomethylation	C5:Carbamidomethylation:1000.00	5 7 7 17 57 20 3 3 6 5	EGPLC(+57.02)DELIR	DB Search
EGPPFISEAAVR	43.42	1271.65	12	83.3	12	3.2644	0.61	-2.6	636.831	2	44.3622	640			102154	22-1102-MR1_CHAP_42_TD-MUT-129-D6.wiff	1	1	0	0	Q9BV81|EMC6_HUMAN			0 0 91 43 43 81 25 12 12 12 12 5	EGPPFISEAAVR	DB Search
EGPVLILGR	20.55	952.571	9	55.6	9	-4.3594	0.48	11.1	477.304	2	29.4448			13000	84449	23-0922-MUT-191-MR1-TD-D6.wiff	1	0	0	1	P19021-2|AMD_HUMAN:P19021-3|AMD_HUMAN:P19021-4|AMD_HUMAN:P19021-6|AMD_HUMAN			4 0 0 3 13 11 6 0 0	EGPVLILGR	DB Search
EGPYDVVVLPGGNLGAQNLSESAAVK	23.54	2583.32	26	23.1	26	1.0043	0.5	4.6	862.128	3	53.5635			2710	103687	23-0922-MUT-191-MR1-TD-D6.wiff	1	0	0	1	Q99497|PARK7_HUMAN			0 0 0 0 0 0 21 21 24 0 0 0 0 7 0 0 24 20 0 0 0 0 0 0 0 0	EGPYDVVVLPGGNLGAQNLSESAAVK	DB Search
EGPYSISVLYGDEEVPR	49.74	1908.91	17	52.9	17	0.4795	0.46	2.3	955.477	2	47.4393				98763	23-0922-MUT-191-MR1-TD-D6.wiff	0	0	0	0	P21333|FLNA_HUMAN:P21333-2|FLNA_HUMAN			4 0 0 0 0 0 0 15 22 9 5 5 15 0 0 7 5	EGPYSISVLYGDEEVPR	DB Search
EGSGGGGGMDDIFSHIFGGGLFGFMGNQSR	37.91	2990.31	30	30	30	-5.0195	0.7	-1.4	997.775	3	106.496	34.6			153622	22-1102-MR1_CHAP_42_TD-MUT-129-D6.wiff	1	1	0	0	O60884|DNJA2_HUMAN			0 0 0 0 0 0 0 0 0 0 0 0 0 0 0 0 59 0 0 0 14 40 23 23 41 14 0 0 19 5	EGSGGGGGMDDIFSHIFGGGLFGFMGNQSR	DB Search
EGSGNPTPLINPLAGR	41.63	1591.83	16	68.8	16	-1.2152	0.86	-1.6	796.926	2	46.8376	448	600		103316	22-1102-MR1_CHAP_42_TD-MUT-131-D6.wiff	2	1	1	0	Q9NZN8|CNOT2_HUMAN:Q9NZN8-2|CNOT2_HUMAN:Q9NZN8-4|CNOT2_HUMAN			2 0 0 3 3 6 6 9 9 12 30 5 0 0 0 5	EGSGNPTPLINPLAGR	DB Search
EGSPLEDLALLEALSEVVQNTENLKDEVYHILK	40.55	3707.91	33	36.4	33	N/A	NaN	4.7	928.002	4	108.165			1480	149935	23-0922-MUT-191-MR1-TD-D6.wiff	1	0	0	1	O95163|ELP1_HUMAN			2 2 4 0 0 0 0 4 4 34 30 12 0 0 0 0 0 0 0 0 0 0 0 0 0 9 0 0 6 6 0 0 2	EGSPLEDLALLEALSEVVQNTENLKDEVYHILK	DB Search
EGSPVLLNC(+57.02)LMYK	47.36	1522.75	13	61.5	13	-1.2592	0.65	0.3	762.393	2	49.4352			6010	100523	23-0922-MUT-191-MR1-TD-D6.wiff	1	0	0	1	P46977|STT3A_HUMAN:P46977-2|STT3A_HUMAN	Carbamidomethylation	C9:Carbamidomethylation:1000.00	5 0 11 17 17 62 54 26 0 0 0 0 5	EGSPVLLNC(+57.02)LMYK	DB Search
EGSVLDILK	36.44	972.549	9	100	9	-1.6939	0.73	-10.1	487.283	2	43.7709				95732	23-0922-MUT-191-MR1-TD-D6.wiff	0	0	0	0	P49790|NU153_HUMAN:P49790-3|NU153_HUMAN			5 6 7 11 17 9 3 3 5	EGSVLDILK	DB Search
EHALLAYTLGVK	49.75	1313.73	12	100	12	0.6936	0.74	-3.8	657.88	2	31.6928	259	305	15700	85641	23-0922-MUT-191-MR1-TD-D6.wiff	3	1	1	1	Q5VTE0|EF1A3_HUMAN:Q05639|EF1A2_HUMAN:P68104|EF1A1_HUMAN			5 8 69 69 76 19 19 12 12 6 4 4	EHALLAYTLGVK	DB Search
EHGLIFMETSAK	34.43	1361.66	12	41.7	12	0.3498	0.55	3	681.85	2	24.7972			979	79775	23-0922-MUT-191-MR1-TD-D6.wiff	1	0	0	1	Q8WUD1-2|RAB2B_HUMAN:P61019-2|RAB2A_HUMAN:P61019|RAB2A_HUMAN:Q8WUD1|RAB2B_HUMAN			5 9 8 8 12 0 0 0 0 0 0 0	EHGLIFMETSAK	DB Search
EHGVPILISEIHPGQPADR	49.75	2064.08	19	57.9	19	1.5466	0.78	-1.8	689.04	3	32.5005			4740	86467	23-0922-MUT-191-MR1-TD-D6.wiff	1	0	0	1	Q9HD26-2|GOPC_HUMAN:Q9HD26|GOPC_HUMAN			0 0 33 20 0 0 1 9 7 6 6 40 7 4 4 0 0 0 5	EHGVPILISEIHPGQPADR	DB Search
EHINLGC(+57.02)DMDFDIAGPSIR	49.73	2158.98	19	63.2	19	3.6914	0.69	1.7	720.677	3	50.7461			303	101449	23-0922-MUT-191-MR1-TD-D6.wiff	1	0	0	1	P21796|VDAC1_HUMAN	Carbamidomethylation	C7:Carbamidomethylation:1000.00	4 4 9 17 17 7 0 0 5 0 0 25 25 50 11 0 0 0 5	EHINLGC(+57.02)DMDFDIAGPSIR	DB Search
EHLAMLLSSVLEAKPLLGDQSHAGSELLQR	49.75	3241.71	30	46.7	30	-1.9122	0.28	6.6	811.451	4	69.2409			1640	117189	23-0922-MUT-191-MR1-TD-D6.wiff	1	0	0	1	Q12933|TRAF2_HUMAN:Q12933-3|TRAF2_HUMAN:Q12933-4|TRAF2_HUMAN:Q12933-2|TRAF2_HUMAN			0 0 23 5 5 8 6 6 4 0 0 0 0 0 0 0 0 0 0 0 0 12 18 8 0 0 7 3 3 5	EHLAMLLSSVLEAKPLLGDQSHAGSELLQR	DB Search
EHVEEISELFYDAK	39.64	1707.8	14	28.6	14	0.5075	0.55	5.5	854.922	2	43.079			2830	95168	23-0922-MUT-191-MR1-TD-D6.wiff	1	0	0	1	Q9Y265|RUVB1_HUMAN			0 0 43 0 0 31 38 0 0 45 0 0 0 0	EHVEEISELFYDAK	DB Search
EIAEELFTR	21.01	1106.56	9	66.7	9	-1.4008	0.82	0.8	554.288	2	44.7182	575			102369	22-1102-MR1_CHAP_42_TD-MUT-129-D6.wiff	1	1	0	0	Q01433|AMPD2_HUMAN:Q01433-2|AMPD2_HUMAN:Q01433-5|AMPD2_HUMAN			4 4 28 28 36 31 0 0 0	EIAEELFTR	DB Search
EIC(+57.02)NAYTELNDPMR	49.75	1724.75	14	71.4	14	0.4475	0.69	-0.3	863.393	2	31.1222			2410	85270	23-0922-MUT-191-MR1-TD-D6.wiff	1	0	0	1	Q15046|SYK_HUMAN:Q15046-2|SYK_HUMAN	Carbamidomethylation	C3:Carbamidomethylation:1000.00	0 0 2 25 29 86 37 23 21 3 3 0 0 5	EIC(+57.02)NAYTELNDPMR	DB Search
EIC(+57.02)SLFGEAPQNLSQTQR	49.75	2076.99	18	44.4	18	-1.6239	0.65	2.1	693.347	3	41.5911			2210	93921	23-0922-MUT-191-MR1-TD-D6.wiff	1	0	0	1	Q93008-1|USP9X_HUMAN:Q93008|USP9X_HUMAN	Carbamidomethylation	C3:Carbamidomethylation:1000.00	0 0 0 0 0 5 0 0 0 0 0 21 38 17 14 7 7 5	EIC(+57.02)SLFGEAPQNLSQTQR	DB Search
EIDDEANSYFQR	49.48	1485.64	12	66.7	12	-0.4941	0.72	-3.1	743.833	2	23.5018			1540	78671	23-0922-MUT-191-MR1-TD-D6.wiff	1	0	0	1	A5YKK6-2|CNOT1_HUMAN:A5YKK6-3|CNOT1_HUMAN:A5YKK6|CNOT1_HUMAN:A5YKK6-4|CNOT1_HUMAN			5 6 0 0 0 46 32 24 24 0 4 5	EIDDEANSYFQR	DB Search
EIDLLLGQTDDTR	48.3	1487.75	13	69.2	13	-2.1411	0.82	6.9	744.895	2	40.343				92896	23-0922-MUT-191-MR1-TD-D6.wiff	0	0	0	0	O75643-2|U520_HUMAN:O75643|U520_HUMAN			0 0 0 19 19 74 9 6 6 11 11 0 2	EIDLLLGQTDDTR	DB Search
EIEDFDSLEALR	48.35	1435.68	12	66.7	12	-1.9692	0.58	0.1	718.858	2	46.3185			7090	97826	23-0922-MUT-191-MR1-TD-D6.wiff	1	0	0	1	P46060|RAGP1_HUMAN			0 0 22 22 33 17 5 5 14 0 0 5	EIEDFDSLEALR	DB Search
EIEDPEDRKPEDWDERPK	41.15	2282.05	18	33.3	18	-0.1129	0.51	-6.6	571.522	4	15.9106			3520	72090	23-0922-MUT-191-MR1-TD-D6.wiff	1	0	0	1	P27824|CALX_HUMAN:P27824-3|CALX_HUMAN:P27824-2|CALX_HUMAN			0 0 0 0 0 0 0 0 0 2 2 4 6 7 7 0 0 0	EIEDPEDRKPEDWDERPK	DB Search
EIEELKQELIQAEIQNGVK	49.74	2210.18	19	47.4	19	-2.4319	0.78	-0.6	737.743	3	47.1095			1850	98600	23-0922-MUT-191-MR1-TD-D6.wiff	1	0	0	1	Q12904-2|AIMP1_HUMAN:Q12904|AIMP1_HUMAN			0 0 0 0 0 0 14 21 59 18 67 51 47 30 30 0 0 0 0	EIEELKQELIQAEIQNGVK	DB Search
EIFLSQPILLELEAPLK	49.75	1952.12	17	58.8	17	-4.2897	0.76	8.3	977.089	2	87.2822			6170	132607	23-0922-MUT-191-MR1-TD-D6.wiff	1	0	0	1	P36873|PP1G_HUMAN:P62136|PP1A_HUMAN:P62136-2|PP1A_HUMAN:P62140|PP1B_HUMAN:P36873-2|PP1G_HUMAN			0 0 21 8 3 0 0 0 8 15 9 9 9 11 0 0 4	EIFLSQPILLELEAPLK	DB Search
EIFNFVLK	48.42	1008.56	8	100	8	-0.6224	0.58	-12.8	505.289	2	51.3208			16200	101962	23-0922-MUT-191-MR1-TD-D6.wiff	1	0	0	1	P78527|PRKDC_HUMAN:P78527-2|PRKDC_HUMAN			3 3 21 21 12 12 7 5	EIFNFVLK	DB Search
EIGNIISDAMK	38.31	1189.6	11	63.6	11	-2.4775	0.77	-0.3	595.815	2	38.3625				91245	23-0922-MUT-191-MR1-TD-D6.wiff	0	0	0	0	P10809|CH60_HUMAN			5 9 9 0 0 48 17 11 0 0 5	EIGNIISDAMK	DB Search
EIGWTDVGGWTGQGGSILGTK	45.28	2118.04	21	28.6	21	-0.9336	0.7	7.8	1060.05	2	59.8828			1620	109227	23-0922-MUT-191-MR1-TD-D6.wiff	1	0	0	1	Q01813|PFKAP_HUMAN:Q01813-2|PFKAP_HUMAN			0 0 0 0 0 0 0 3 3 4 5 0 0 8 0 0 0 7 0 0 0	EIGWTDVGGWTGQGGSILGTK	DB Search
EIIDLVLDR	49.5	1084.61	9	100	9	-1.0001	0.83	-9.5	543.315	2	50.8328			36200	101558	23-0922-MUT-191-MR1-TD-D6.wiff	2	0	0	2	Q71U36-2|TBA1A_HUMAN:Q9BQE3|TBA1C_HUMAN:Q71U36|TBA1A_HUMAN:P68363|TBA1B_HUMAN			2 2 56 75 63 43 9 9 5	EIIDLVLDR	DB Search
EIKDILIQYDR	48.57	1404.76	11	54.5	11	3.0019	0.67	0.5	703.397	2	33.6966	1250	1540	16800	87122	23-0922-MUT-191-MR1-TD-D6.wiff	4	1	1	2	P62249|RS16_HUMAN			0 0 34 32 32 12 12 0 0 0 5	EIKDILIQYDR	DB Search
EILEFPAR	45.74	973.523	8	62.5	8	-0.6039	0.79	1.4	487.776	2	29.8135			15400	83798	23-0922-MUT-191-MR1-TD-D6.wiff	1	0	0	1	Q96HP0|DOCK6_HUMAN:Q96N67-6|DOCK7_HUMAN:Q96N67-7|DOCK7_HUMAN:Q96N67-5|DOCK7_HUMAN:Q96N67-3|DOCK7_HUMAN:Q96N67-2|DOCK7_HUMAN:Q96N67|DOCK7_HUMAN:Q96N67-4|DOCK7_HUMAN			0 0 53 53 25 6 0 5	EILEFPAR	DB Search
EILETLIK	35.01	957.575	8	100	8	-1.2437	0.65	-13.9	479.794	2	37.0509				90153	23-0922-MUT-191-MR1-TD-D6.wiff	0	0	0	0	Q06210|GFPT1_HUMAN:Q06210-2|GFPT1_HUMAN			5 6 48 44 29 15 14 5	EILETLIK	DB Search
EILGTAQSVGC(+57.02)NVDGR	49.75	1674.8	16	87.5	16	-1.806	0.78	3.2	838.42	2	21.4032	363		16300	76865	23-0922-MUT-191-MR1-TD-D6.wiff	2	1	0	1	P30050|RL12_HUMAN:P30050-2|RL12_HUMAN	Carbamidomethylation	C11:Carbamidomethylation:1000.00	0 0 18 18 22 59 60 42 42 13 11 4 4 14 3 3	EILGTAQSVGC(+57.02)NVDGR	DB Search
EISFAYEVLSNPEK	49.75	1624.8	14	100	14	-3.311	0.71	2.6	813.419	2	48.5728			9480	99782	23-0922-MUT-191-MR1-TD-D6.wiff	1	0	0	1	O60884|DNJA2_HUMAN			4 4 8 8 88 42 42 50 27 11 11 15 5 5	EISFAYEVLSNPEK	DB Search
EISFAYEVLSNPEKR	49.4	1780.9	15	53.3	15	-2.3601	0.31	-9.4	594.642	3	41.5162			1300	93913	23-0922-MUT-191-MR1-TD-D6.wiff	1	0	0	1	O60884|DNJA2_HUMAN			5 5 0 0 55 30 29 0 0 13 0 0 0 14 5	EISFAYEVLSNPEKR	DB Search
EITALAPSTMK	24.16	1160.61	11	54.5	11	-1.7387	0.66	-10.6	581.314	2	21.5546			1430	76887	23-0922-MUT-191-MR1-TD-D6.wiff	1	0	0	1	P63267-2|ACTH_HUMAN:P60709|ACTB_HUMAN:P63261|ACTG_HUMAN:P68032|ACTC_HUMAN:P62736|ACTA_HUMAN:P63267|ACTH_HUMAN:P68133|ACTS_HUMAN			4 4 24 24 38 21 0 0 0 0 0	EITALAPSTMK	DB Search
EITVSFLQK	47.51	1063.59	9	77.8	9	-0.6353	0.86	-11.8	532.803	2	35.4209			6540	88791	23-0922-MUT-191-MR1-TD-D6.wiff	1	0	0	1	O75330|HMMR_HUMAN:O75330-4|HMMR_HUMAN:O75330-2|HMMR_HUMAN:O75330-3|HMMR_HUMAN			0 0 38 38 22 11 11 9 5	EITVSFLQK	DB Search
EIVDSYLPVILDIIK	49.75	1728.99	15	86.7	15	-7.2196	0.74	6.5	865.519	2	97.0231	1060	1020	12900	140633	23-0922-MUT-191-MR1-TD-D6.wiff	3	1	1	1	P07602-2|SAP_HUMAN:P07602|SAP_HUMAN:P07602-3|SAP_HUMAN			0 0 11 15 15 16 28 7 7 15 7 6 4 2 2	EIVDSYLPVILDIIK	DB Search
EIVHIQAGQC(+57.02)GNQIGAK	49.75	1821.92	17	70.6	17	-0.0186	0.74	3.3	911.98	2	16.5156			11800	72664	23-0922-MUT-191-MR1-TD-D6.wiff	1	0	0	1	Q9BVA1|TBB2B_HUMAN:P07437|TBB5_HUMAN:Q13509|TBB3_HUMAN:Q13885|TBB2A_HUMAN	Carbamidomethylation	C10:Carbamidomethylation:1000.00	1 1 0 23 17 16 15 4 4 6 1 1 3 8 2 2 3	EIVHIQAGQC(+57.02)GNQIGAK	DB Search
EIVHIQAGQC(+57.02)GNQIGTK	49.75	1851.93	17	76.5	17	-0.06	0.73	-5	618.321	3	16.4821			3540	72654	23-0922-MUT-191-MR1-TD-D6.wiff	1	0	0	1	Q9BUF5|TBB6_HUMAN	Carbamidomethylation	C10:Carbamidomethylation:1000.00	5 0 0 2 8 8 10 10 17 65 8 8 8 14 5 0 0	EIVHIQAGQC(+57.02)GNQIGTK	DB Search
EIVHLQAGQC(+57.02)GNQIGAK	49.75	1821.92	17	70.6	17	-0.1407	0.74	3.3	911.98	2	16.5156			11800	72664	23-0922-MUT-191-MR1-TD-D6.wiff	1	0	0	1	P68371|TBB4B_HUMAN:P04350|TBB4A_HUMAN	Carbamidomethylation	C10:Carbamidomethylation:1000.00	1 1 0 23 17 16 15 4 4 6 1 1 3 8 2 2 3	EIVHLQAGQC(+57.02)GNQIGAK	DB Search
EIVVIHQDPEALK	49.75	1489.81	13	53.8	13	-0.2371	0.38	-13.2	497.612	3	21.5546			3130	76979	23-0922-MUT-191-MR1-TD-D6.wiff	1	0	0	1	P41252|SYIC_HUMAN			1 1 90 6 6 18 12 12 0 0 5 0 0	EIVVIHQDPEALK	DB Search
EKEELIEEWQPEPLVPPVPK	49.58	2385.25	20	30	20	0.4954	0.71	6.3	796.105	3	53.1534			1430	103433	23-0922-MUT-191-MR1-TD-D6.wiff	1	0	0	1	O15269|SPTC1_HUMAN			5 0 0 10 12 12 0 0 0 0 0 0 13 0 0 15 0 0 0 0	EKEELIEEWQPEPLVPPVPK	DB Search
EKLC(+57.02)FLDKVEPHATIAEIK	42.42	2240.19	19	31.6	19	3.6493	0.45	-4	561.052	4	49.7225	1120			106525	22-1102-MR1_CHAP_42_TD-MUT-129-D6.wiff	1	1	0	0	Q9NZ01|TECR_HUMAN	Carbamidomethylation	C4:Carbamidomethylation:1000.00	2 0 0 0 0 0 0 0 3 3 0 0 11 9 0 0 4 0 0	EKLC(+57.02)FLDKVEPHATIAEIK	DB Search
EKLEATINELV	42.98	1257.68	11	45.5	11	-0.6098	0.69	-0.3	629.856	2	42.8985			4680	94963	23-0922-MUT-191-MR1-TD-D6.wiff	1	0	0	1	P10599|THIO_HUMAN:P10599-2|THIO_HUMAN			0 0 20 0 0 0 0 32 32 30 5	EKLEATINELV	DB Search
EKPYFPIPEEYTFIQNVPLEDR	43.57	2723.35	22	31.8	22	-1.4745	0.73	10.2	908.799	3	80.1916	1530	1130		131769	22-1102-MR1_CHAP_42_TD-MUT-129-D6.wiff	2	1	1	0	Q00839|HNRPU_HUMAN:Q00839-2|HNRPU_HUMAN			0 0 0 0 0 0 0 0 0 0 0 12 24 0 0 9 9 0 0 6 4 4	EKPYFPIPEEYTFIQNVPLEDR	DB Search
ELAEDGYSGVEVR	49.75	1422.66	13	84.6	13	-0.0988	0.83	-2.8	712.346	2	20.2073			20100	75835	23-0922-MUT-191-MR1-TD-D6.wiff	2	0	0	2	P23396|RS3_HUMAN:P23396-2|RS3_HUMAN			2 2 56 59 99 37 37 51 0 0 16 12 5	ELAEDGYSGVEVR	DB Search
ELAEQTLNNIK	49.73	1271.67	11	63.6	11	0.6366	0.78	-1	636.851	2	21.4991				76956	23-0922-MUT-191-MR1-TD-D6.wiff	0	0	0	0	Q92499-2|DDX1_HUMAN:Q92499-3|DDX1_HUMAN:Q92499|DDX1_HUMAN			0 0 62 56 56 34 34 17 13 0 0	ELAEQTLNNIK	DB Search
ELAPAVSVLQLFC(+57.02)SSPK	49.75	1844.97	17	76.5	17	-5.8482	0.58	8.2	923.512	2	78.453			5150	125131	23-0922-MUT-191-MR1-TD-D6.wiff	1	0	0	1	Q9Y678|COPG1_HUMAN	Carbamidomethylation	C13:Carbamidomethylation:1000.00	3 0 0 4 8 13 20 20 46 29 25 23 11 0 0 3 3	ELAPAVSVLQLFC(+57.02)SSPK	DB Search
ELAPYDENWFYTR	49.75	1702.76	13	84.6	13	-1.1619	0.78	5.3	852.404	2	50.7007			35600	101456	23-0922-MUT-191-MR1-TD-D6.wiff	1	0	0	1	P39019|RS19_HUMAN			1 1 23 44 44 33 33 22 22 18 6 6 5	ELAPYDENWFYTR	DB Search
ELAQQVQQVAAEYC(+57.02)R	49.75	1791.86	15	86.7	15	3.0894	0.86	4.7	896.951	2	39.7632	2140	1640	17400	92409	23-0922-MUT-191-MR1-TD-D6.wiff	5	2	1	2	P17844|DDX5_HUMAN:P17844-2|DDX5_HUMAN	Carbamidomethylation	C14:Carbamidomethylation:1000.00	1 1 4 7 19 59 47 40 40 32 19 19 5 3 3	ELAQQVQQVAAEYC(+57.02)R	DB Search
ELAQQVQQVADDYGK	49.75	1690.82	15	73.3	15	3.0827	0.64	8.8	846.433	2	33.946	815	1470	8400	87573	23-0922-MUT-191-MR1-TD-D6.wiff	3	1	1	1	Q92841-2|DDX17_HUMAN:Q92841-1|DDX17_HUMAN:Q92841|DDX17_HUMAN:Q92841-3|DDX17_HUMAN			0 0 14 12 0 0 32 22 22 33 27 27 17 6 5	ELAQQVQQVADDYGK	DB Search
ELC(+57.02)AQPGQVVAPGAVLVR	40.16	1863	18	16.7	18	0.3491	0.24	7.3	932.528	2	38.2288			1190	91140	23-0922-MUT-191-MR1-TD-D6.wiff	1	0	0	1	Q9Y5B0-4|CTDP1_HUMAN:Q9Y5B0|CTDP1_HUMAN	Carbamidomethylation	C3:Carbamidomethylation:1000.00	0 0 3 0 0 0 0 0 0 11 11 0 0 0 0 0 0 0	ELC(+57.02)AQPGQVVAPGAVLVR	DB Search
ELDALDANDELTPLGR	49.75	1740.85	16	75	16	0.3237	0.85	-0.6	871.444	2	44.1696			12300	96069	23-0922-MUT-191-MR1-TD-D6.wiff	1	0	0	1	Q08211|DHX9_HUMAN			0 0 5 16 37 46 36 15 15 9 9 15 0 0 7 5	ELDALDANDELTPLGR	DB Search
ELDMEPYTVAGVAK	49.75	1521.74	14	71.4	14	-0.4174	0.55	2.3	761.888	2	35.2859			13300	88689	23-0922-MUT-191-MR1-TD-D6.wiff	1	0	0	1	Q93008-1|USP9X_HUMAN:Q93008|USP9X_HUMAN			1 1 3 6 13 5 5 6 6 6 0 0 2 2	ELDMEPYTVAGVAK	DB Search
ELEALIQNLDNVVEDSMLVDPK	49.75	2483.25	22	40.9	22	3.1266	0.3	-9.1	828.759	3	99.9613			329	143145	23-0922-MUT-191-MR1-TD-D6.wiff	1	0	0	1	Q00341|VIGLN_HUMAN:Q00341-2|VIGLN_HUMAN			3 3 7 7 9 12 8 0 0 0 0 10 0 0 0 0 0 0 0 0 0 5	ELEALIQNLDNVVEDSMLVDPK	DB Search
ELEDATETADAMNR	40.72	1564.67	14	35.7	14	-0.7245	0.48	-3	783.349	2	16.9492				73011	23-0922-MUT-191-MR1-TD-D6.wiff	0	0	0	0	P35579|MYH9_HUMAN:P35579-2|MYH9_HUMAN			0 0 0 28 28 47 0 0 0 0 0 0 29 5	ELEDATETADAMNR	DB Search
ELEEIVQPIISK	49.75	1396.78	12	100	12	0.1368	0.7	-1.4	699.406	2	40.9768	480		15600	93422	23-0922-MUT-191-MR1-TD-D6.wiff	2	1	0	1	P11021|GRP78_HUMAN			3 3 32 32 34 30 30 5 5 21 3 3	ELEEIVQPIISK	DB Search
ELEFYLR	44	968.497	7	100	7	-0.9721	0.91	-14.2	485.255	2	37.1978	4630	4120		90275	23-0922-MUT-191-MR1-TD-D6.wiff	2	1	1	0	P62241|RS8_HUMAN			5 11 97 91 40 17 5	ELEFYLR	DB Search
ELEFYLRK	38.69	1096.59	8	62.5	8	0.0186	0.8	-3.1	549.301	2	36.7095	484			95768	22-1102-MR1_CHAP_42_TD-MUT-129-D6.wiff	1	1	0	0	P62241|RS8_HUMAN			1 1 21 9 7 5 0 2	ELEFYLRK	DB Search
ELEPFLLR	35.76	1015.57	8	100	8	-3.5583	0.88	-11	508.793	2	44.7294			3380	96289	23-0922-MUT-191-MR1-TD-D6.wiff	1	0	0	1	O14646-2|CHD1_HUMAN:O14646|CHD1_HUMAN			2 2 20 18 9 7 7 5	ELEPFLLR	DB Search
ELEVLLMC(+57.02)NK	39.16	1247.63	10	80	10	-1.6171	0.69	-4.7	624.825	2	40.2993				92857	23-0922-MUT-191-MR1-TD-D6.wiff	0	0	0	0	P62910|RL32_HUMAN	Carbamidomethylation	C8:Carbamidomethylation:1000.00	5 6 27 46 70 47 24 12 0 0	ELEVLLMC(+57.02)NK	DB Search
ELFALHPSPDEEEPIER	49.75	2006.96	17	58.8	17	2.4267	0.67	-7	669.997	3	35.0369			1940	88465	23-0922-MUT-191-MR1-TD-D6.wiff	1	0	0	1	Q96N67-6|DOCK7_HUMAN:Q96N67-7|DOCK7_HUMAN:Q96N67-5|DOCK7_HUMAN:Q96N67-3|DOCK7_HUMAN:Q96N67-2|DOCK7_HUMAN:Q96N67|DOCK7_HUMAN:Q96N67-4|DOCK7_HUMAN			0 0 32 0 0 0 9 0 0 14 14 34 34 9 9 11 5	ELFALHPSPDEEEPIER	DB Search
ELFDYNLR	27.34	1068.52	8	75	8	-0.881	0.75	-8.5	535.271	2	35.1209				88544	23-0922-MUT-191-MR1-TD-D6.wiff	0	0	0	0	Q5T4S7-2|UBR4_HUMAN:Q5T4S7-3|UBR4_HUMAN:Q5T4S7-4|UBR4_HUMAN:Q5T4S7|UBR4_HUMAN			5 18 93 43 0 0 7 5	ELFDYNLR	DB Search
ELFGPELFR	49.56	1106.58	9	77.8	9	-0.4968	0.82	-12.8	554.295	2	52.0624			5840	102241	23-0922-MUT-191-MR1-TD-D6.wiff	1	0	0	1	P35249|RFC4_HUMAN:P35249-2|RFC4_HUMAN			0 0 61 26 7 7 7 4 4	ELFGPELFR	DB Search
ELFNSILLK	49.57	1075.63	9	100	9	-2.2712	0.59	-11.3	538.822	2	49.8951			2920	100785	23-0922-MUT-191-MR1-TD-D6.wiff	1	0	0	1	Q8N1I0|DOCK4_HUMAN			5 9 65 30 11 11 13 5 5	ELFNSILLK	DB Search
ELFVHGLPGSGK	28.89	1239.66	12	50	12	0.5836	0.65	-7.1	620.841	2	24.0881				79156	23-0922-MUT-191-MR1-TD-D6.wiff	0	0	0	0	Q7Z7L1|SLN11_HUMAN:Q08AF3|SLFN5_HUMAN:Q68D06|SLN13_HUMAN:Q68D06-2|SLN13_HUMAN			2 0 0 0 6 4 4 0 0 0 2 2	ELFVHGLPGSGK	DB Search
ELGITALHIK	32.82	1093.65	10	40	10	3.5536	0.69	-0.8	547.832	2	44.5083	364			102273	22-1102-MR1_CHAP_42_TD-MUT-129-D6.wiff	1	1	0	0	P62263|RS14_HUMAN			4 4 8 8 0 0 0 0 0 0	ELGITALHIK	DB Search
ELGIWEPLAVK	42.59	1253.7	11	36.4	11	-1.0828	0.59	-5.8	627.862	2	53.8735			2210	104075	23-0922-MUT-191-MR1-TD-D6.wiff	1	0	0	1	P49368-2|TCPG_HUMAN:P49368|TCPG_HUMAN			0 0 6 12 27 27 0 0 0 0 0	ELGIWEPLAVK	DB Search
ELGVGQMDWGNNLGLR	36.88	1757.85	16	43.8	16	0.5178	0.6	4.2	879.948	2	53.3772			1530	103715	23-0922-MUT-191-MR1-TD-D6.wiff	1	0	0	1	Q9C0C2|TB182_HUMAN			0 0 0 0 18 11 11 50 50 17 0 0 0 0 0 5	ELGVGQMDWGNNLGLR	DB Search
ELHSEFSEVMNEIWASDQIR	37.84	2419.11	20	25	20	7.7033	0.78	8.7	807.395	3	73.3327			174	120787	23-0922-MUT-191-MR1-TD-D6.wiff	1	0	0	1	P40939|ECHA_HUMAN			0 0 0 0 0 0 0 0 10 0 0 0 0 27 16 4 0 0 0 5	ELHSEFSEVMNEIWASDQIR	DB Search
ELIDDFIFPASNVYLQYMR	43.76	2333.14	19	36.8	19	-13.7269	0.65	11.9	1167.61	2	91.5225			5400	135935	23-0922-MUT-191-MR1-TD-D6.wiff	2	0	0	2	Q93008-1|USP9X_HUMAN:Q93008|USP9X_HUMAN			1 0 0 4 0 0 3 0 3 3 0 0 0 2 2 3 0 0 1	ELIDDFIFPASNVYLQYMR	DB Search
ELIDTILVK	36.65	1042.63	9	77.8	9	-1.5665	0.61	-7.8	522.323	2	42.7496			4220	94896	23-0922-MUT-191-MR1-TD-D6.wiff	1	0	0	1	Q13490-2|BIRC2_HUMAN:Q13490|BIRC2_HUMAN:Q13489|BIRC3_HUMAN			0 0 98 33 10 10 33 33 5	ELIDTILVK	DB Search
ELIKPPTILR	36.14	1178.74	10	30	10	-1.2674	0.81	-6.4	590.38	2	29.2267			2760	83835	23-0922-MUT-191-MR1-TD-D6.wiff	1	0	0	1	P53677|AP3M2_HUMAN:Q9Y2T2|AP3M1_HUMAN:P53677-2|AP3M2_HUMAN			0 0 0 0 0 8 0 0 7 5	ELIKPPTILR	DB Search
ELISNASDALDK	48.8	1274.64	12	66.7	12	-1.7114	0.77	-10	638.327	2	21.3505				76826	23-0922-MUT-191-MR1-TD-D6.wiff	0	0	0	0	P14625|ENPL_HUMAN:P08238|HS90B_HUMAN			0 0 25 29 22 22 5 5 10 10 0 0	ELISNASDALDK	DB Search
ELISNASDALDKIR	43.72	1543.82	14	57.1	14	0.0935	0.22	-6.1	515.611	3	45.3366	628			102986	22-1102-MR1_CHAP_42_TD-MUT-129-D6.wiff	1	1	0	0	P14625|ENPL_HUMAN:P08238|HS90B_HUMAN			0 0 38 28 23 23 14 12 0 0 7 0 0 2	ELISNASDALDKIR	DB Search
ELISWGAPGSADSTR	48.98	1545.74	15	40	15	-3.5213	0.79	-2.8	773.886	2	31.8563			1900	85745	23-0922-MUT-191-MR1-TD-D6.wiff	1	0	0	1	Q03518|TAP1_HUMAN			0 0 24 27 27 21 21 21 0 0 0 0 0 0 0	ELISWGAPGSADSTR	DB Search
ELLELASR	33.65	929.518	8	75	8	-0.9473	0.7	-4.5	465.764	2	36.1591	974	1430		95236	22-1102-MR1_CHAP_42_TD-MUT-129-D6.wiff	2	1	1	0	Q00341|VIGLN_HUMAN:Q00341-2|VIGLN_HUMAN			5 7 85 69 31 19 0 0	ELLELASR	DB Search
ELLGQGLLLR	48.77	1110.68	10	100	10	0.2466	0.75	-9.7	556.347	2	48.3801			5320	99610	23-0922-MUT-191-MR1-TD-D6.wiff	1	0	0	1	Q99613|EIF3C_HUMAN:B5ME19|EIFCL_HUMAN:Q99613-2|EIF3C_HUMAN			4 4 56 15 15 4 4 6 6 5	ELLGQGLLLR	DB Search
ELLLPNWQGSGSHGLTIAQR	49.51	2176.14	20	20	20	4.1441	0.43	-3.9	726.393	3	48.4602			1860	99654	23-0922-MUT-191-MR1-TD-D6.wiff	1	0	0	1	Q09666|AHNK_HUMAN			0 0 19 10 0 0 0 0 0 0 0 0 7 0 0 0 0 0 0 4	ELLLPNWQGSGSHGLTIAQR	DB Search
ELLPLIYHHLLR	49.75	1515.89	12	83.3	12	4.0344	0.3	-10.6	506.306	3	48.2755	1340	1360	21400	99483	23-0922-MUT-191-MR1-TD-D6.wiff	4	1	1	2	Q13428-3|TCOF_HUMAN:Q13428-7|TCOF_HUMAN:Q13428-8|TCOF_HUMAN:Q13428-6|TCOF_HUMAN:Q13428-2|TCOF_HUMAN:Q13428|TCOF_HUMAN:Q13428-5|TCOF_HUMAN:Q13428-4|TCOF_HUMAN			1 1 31 22 22 37 24 18 7 3 3 3	ELLPLIYHHLLR	DB Search
ELLTEFGYK	28.58	1098.56	9	44.4	9	-1.3763	0.82	-14	550.286	2	35.948				89229	23-0922-MUT-191-MR1-TD-D6.wiff	0	0	0	0	P49411|EFTU_HUMAN			0 0 58 32 32 25 0 0 0	ELLTEFGYK	DB Search
ELLTLDEK	35.62	959.518	8	75	8	-0.9044	0.73	-12	480.766	2	23.1907				78403	23-0922-MUT-191-MR1-TD-D6.wiff	0	0	0	0	P46781|RS9_HUMAN			3 3 48 23 23 10 0 0	ELLTLDEK	DB Search
ELLTSFGPLK	49.6	1103.62	10	100	10	-2.8917	0.75	-10.4	552.82	2	43.9112			17100	95796	23-0922-MUT-191-MR1-TD-D6.wiff	1	0	0	1	P26368-2|U2AF2_HUMAN:P26368|U2AF2_HUMAN			4 4 77 89 43 34 14 2 2 3	ELLTSFGPLK	DB Search
ELLYGGTSPTAETILK	49.75	1691.9	16	68.8	16	0.2424	0.66	8.5	846.974	2	42.3335	810	881	4700	94548	23-0922-MUT-191-MR1-TD-D6.wiff	3	1	1	1	O95793-3|STAU1_HUMAN:O95793-2|STAU1_HUMAN:O95793|STAU1_HUMAN			0 0 0 90 28 17 17 49 4 4 10 4 0 0 3 3	ELLYGGTSPTAETILK	DB Search
ELMDEEDVLQEC(+57.02)K	46.56	1636.7	13	46.2	13	-0.8236	0.33	-2.2	819.364	2	30.4021				84564	23-0922-MUT-191-MR1-TD-D6.wiff	0	0	0	0	Q5H9R7-4|PP6R3_HUMAN:Q5H9R7-6|PP6R3_HUMAN:Q5H9R7-3|PP6R3_HUMAN:Q5H9R7-2|PP6R3_HUMAN:Q5H9R7|PP6R3_HUMAN:Q5H9R7-5|PP6R3_HUMAN	Carbamidomethylation	C12:Carbamidomethylation:1000.00	0 0 0 16 10 0 0 55 34 0 0 7 5	ELMDEEDVLQEC(+57.02)K	DB Search
ELMNLTGTIPVPYR	49.75	1602.84	14	57.1	14	0.1677	0.71	1	802.44	2	53.6596			8520	103899	23-0922-MUT-191-MR1-TD-D6.wiff	1	0	0	1	Q99816|TS101_HUMAN			0 0 8 21 21 62 22 22 31 0 0 0 0 5	ELMNLTGTIPVPYR	DB Search
ELPESGIQLGTPR	49.75	1395.74	13	84.6	13	-0.649	0.8	-5	698.88	2	27.379	764		5380	81974	23-0922-MUT-191-MR1-TD-D6.wiff	2	1	0	1	Q9UI10-3|EI2BD_HUMAN:Q9UI10-2|EI2BD_HUMAN:Q9UI10|EI2BD_HUMAN			1 1 17 17 17 4 4 13 13 3 3 4 4	ELPESGIQLGTPR	DB Search
ELQELVQYPVEHPDK	49.44	1822.91	15	46.7	15	0.1111	0.69	-11.1	608.645	3	28.1391			4750	82532	23-0922-MUT-191-MR1-TD-D6.wiff	1	0	0	1	P55072|TERA_HUMAN			4 0 0 0 0 0 0 7 3 3 0 0 11 8 5	ELQELVQYPVEHPDK	DB Search
ELQELVQYPVEHPDKFLK	43.72	2211.16	18	61.1	18	5.1349	0.35	-2.8	553.795	4	55.9806	1120			111696	22-1102-MR1_CHAP_42_TD-MUT-129-D6.wiff	1	1	0	0	P55072|TERA_HUMAN			0 0 0 13 15 11 20 99 4 3 3 28 0 0 5 3 0 0	ELQELVQYPVEHPDKFLK	DB Search
ELQIDSLLQQEK	49.74	1442.76	12	66.7	12	-0.7532	0.77	1	722.398	2	44.085			7630	95996	23-0922-MUT-191-MR1-TD-D6.wiff	1	0	0	1	O75330|HMMR_HUMAN:O75330-4|HMMR_HUMAN:O75330-2|HMMR_HUMAN:O75330-3|HMMR_HUMAN			0 0 13 51 42 8 8 15 14 0 0 3	ELQIDSLLQQEK	DB Search
ELSDFISYLQR	49.75	1369.69	11	81.8	11	-1.5691	0.89	-1.5	685.859	2	59.2814	9850	7410	15100	108721	23-0922-MUT-191-MR1-TD-D6.wiff	3	1	1	1	P30101|PDIA3_HUMAN			1 1 25 25 34 61 19 11 9 6 5	ELSDFISYLQR	DB Search
ELSDLESAR	48.56	1018.49	9	77.8	9	0.0078	0.81	-13.2	510.254	2	16.4048			956	72553	23-0922-MUT-191-MR1-TD-D6.wiff	1	0	0	1	P27708|PYR1_HUMAN			5 6 21 21 34 26 0 0 5	ELSDLESAR	DB Search
ELSEALGQIFDSQR	49.75	1591.78	14	57.1	14	0.9495	0.62	4.3	796.913	2	53.2631			2520	103501	23-0922-MUT-191-MR1-TD-D6.wiff	1	0	0	1	Q08380|LG3BP_HUMAN			0 0 0 19 30 67 26 26 49 31 31 0 0 0	ELSEALGQIFDSQR	DB Search
ELSGTIKEILGTAQSVGC(+57.02)NVDGR	43.29	2403.21	23	26.1	23	0.3778	0.79	0.5	802.076	3	75.7135	1620			128138	22-1102-MR1_CHAP_42_TD-MUT-129-D6.wiff	1	1	0	0	P30050|RL12_HUMAN:P30050-2|RL12_HUMAN	Carbamidomethylation	C18:Carbamidomethylation:1000.00	1 1 0 0 0 0 0 0 0 7 0 0 3 9 24 24 0 0 0 0 3 0 0	ELSGTIKEILGTAQSVGC(+57.02)NVDGR	DB Search
ELSGWLR	31.04	859.455	7	100	7	-3.049	0.85	-9.9	430.733	2	37.1283	662	1110		95327	22-1102-MR1_CHAP_42_TD-MUT-131-D6.wiff	2	1	1	0	Q9UDY2-5|ZO2_HUMAN:Q9UDY2|ZO2_HUMAN:Q9UDY2-2|ZO2_HUMAN			5 10 34 34 24 11 5	ELSGWLR	DB Search
ELTLQDVELLK	49.74	1299.73	11	81.8	11	0.8562	0.71	-3.4	650.878	2	52.7909		12100	59900	103177	23-0922-MUT-191-MR1-TD-D6.wiff	2	0	1	1	Q13049|TRI32_HUMAN			1 1 54 54 42 17 17 12 12 8 5	ELTLQDVELLK	DB Search
ELTTEIDNNIEQISSYK	23.24	1995.96	17	47.1	17	-0.5177	0.64	3.5	999.005	2	49.0542				100098	23-0922-MUT-191-MR1-TD-D6.wiff	0	0	0	0	P13645|K1C10_HUMAN			0 0 9 9 12 0 35 0 0 0 0 12 12 29 0 0 5	ELTTEIDNNIEQISSYK	DB Search
ELVGPPLAETVFTPK	49.56	1596.88	15	60	15	-0.913	0.51	2.1	799.457	2	53.2859				103588	23-0922-MUT-191-MR1-TD-D6.wiff	0	0	0	0	P49792|RBP2_HUMAN			0 0 20 35 31 0 0 9 9 0 0 11 12 11 5	ELVGPPLAETVFTPK	DB Search
ELYGQVLYR	49.75	1139.6	9	77.8	9	-2.0677	0.81	-9.8	570.808	2	25.8561			3930	80667	23-0922-MUT-191-MR1-TD-D6.wiff	1	0	0	1	O76094-2|SRP72_HUMAN:O76094|SRP72_HUMAN			1 1 80 7 7 23 18 7 5	ELYGQVLYR	DB Search
ELYPVEFR	38.74	1051.53	8	100	8	-1.9181	0.81	-1.7	526.78	2	31.5363			7220	85507	23-0922-MUT-191-MR1-TD-D6.wiff	1	0	0	1	Q5BJF2|TMM97_HUMAN			3 3 36 30 8 4 4 5	ELYPVEFR	DB Search
EM(+15.99)LIEVIEK	23.16	1118.59	9	66.7	9	-1.9087	0.72	-5.6	560.306	2	30.5775			2670	84705	23-0922-MUT-191-MR1-TD-D6.wiff	1	0	0	1	O00203-3|AP3B1_HUMAN:O00203|AP3B1_HUMAN	Oxidation (M)	M2:Oxidation (M):1000.00	5 6 39 39 20 20 0 0 0	EM(+15.99)LIEVIEK	DB Search
EM(+15.99)LSVGLGFLR	24.18	1236.65	11	54.5	11	-0.134	0.71	-2.7	619.34	2	52.8261				103205	23-0922-MUT-191-MR1-TD-D6.wiff	0	0	0	0	Q86UE4|LYRIC_HUMAN	Oxidation (M)	M2:Oxidation (M):1000.00	0 0 16 16 41 19 19 0 0 0 5	EM(+15.99)LSVGLGFLR	DB Search
EMAIPVLEAR	49.66	1127.6	10	80	10	1.3067	0.9	-5.2	564.812	2	39.7057			8320	92543	23-0922-MUT-191-MR1-TD-D6.wiff	1	0	0	1	P54886|P5CS_HUMAN:P54886-2|P5CS_HUMAN			0 0 5 4 2 2 3 3 6 5	EMAIPVLEAR	DB Search
EMDMSPEEVVASPR	49.75	1575.69	14	71.4	14	-2.044	0.74	1.3	788.864	2	28.3472	997		15000	82822	23-0922-MUT-191-MR1-TD-D6.wiff	2	1	0	1	Q13049|TRI32_HUMAN			0 0 11 11 41 5 5 8 8 6 6 3 1 1	EMDMSPEEVVASPR	DB Search
EMEPLGWIHTQPNESPQLSPQDVTTHAK	49.74	3169.51	28	39.3	28	2.7864	0.71	3	793.398	4	44.2125			2040	96217	23-0922-MUT-191-MR1-TD-D6.wiff	1	0	0	1	Q6P2Q9|PRP8_HUMAN			0 0 8 0 0 0 0 0 0 0 0 0 0 0 0 0 6 34 65 12 12 26 17 5 5 0 0 5	EMEPLGWIHTQPNESPQLSPQDVTTHAK	DB Search
EMFGGFFK	48.28	961.437	8	100	8	0.1262	0.75	-10.9	481.726	2	47.6433				98924	23-0922-MUT-191-MR1-TD-D6.wiff	0	0	0	0	Q9Y5X3|SNX5_HUMAN			3 3 95 22 10 10 4 4	EMFGGFFK	DB Search
EMIFEDTNLK	35.2	1238.59	10	30	10	-0.7405	0.76	-11.4	620.301	2	31.5597			2320	85453	23-0922-MUT-191-MR1-TD-D6.wiff	1	0	0	1	P18031|PTN1_HUMAN			0 0 35 41 31 0 0 0 0 0	EMIFEDTNLK	DB Search
EMKPVIFLDVFLPR	49.75	1702.95	14	50	14	-7.5849	0.84	-9.2	568.659	3	79.199			11100	125676	23-0922-MUT-191-MR1-TD-D6.wiff	2	0	0	2	P78527|PRKDC_HUMAN:P78527-2|PRKDC_HUMAN			0 0 1 0 0 6 18 16 40 40 22 22 0 0	EMKPVIFLDVFLPR	DB Search
EMLGGEIIPR	49.32	1113.59	10	100	10	-0.8117	0.85	-5.3	557.804	2	31.6125			1050	85572	23-0922-MUT-191-MR1-TD-D6.wiff	1	0	0	1	Q16531|DDB1_HUMAN			4 4 73 24 7 7 20 20 6 5	EMLGGEIIPR	DB Search
EMLIEVIEK	45.8	1102.59	9	100	9	-1.7884	0.64	-11.4	552.305	2	42.2855			4500	94649	23-0922-MUT-191-MR1-TD-D6.wiff	1	0	0	1	O00203-3|AP3B1_HUMAN:O00203|AP3B1_HUMAN			5 7 28 28 36 31 23 16 5	EMLIEVIEK	DB Search
EMTLDEWK	45.19	1050.47	8	100	8	-2.3684	0.73	-11.5	526.242	2	28.0311			2120	82527	23-0922-MUT-191-MR1-TD-D6.wiff	1	0	0	1	Q8NC51|PAIRB_HUMAN:Q8NC51-2|PAIRB_HUMAN:Q8NC51-3|PAIRB_HUMAN:Q8NC51-4|PAIRB_HUMAN			5 5 62 75 8 8 15 5	EMTLDEWK	DB Search
EMVELPLR	44.18	985.527	8	75	8	-1.5328	0.85	-14.6	493.77	2	31.9799				85877	23-0922-MUT-191-MR1-TD-D6.wiff	0	0	0	0	P55072|TERA_HUMAN			3 3 56 41 41 0 0 3	EMVELPLR	DB Search
ENALQDSILAR	37.03	1228.64	11	54.5	11	-0.1288	0.67	0.7	615.336	2	28.3556			2080	82936	23-0922-MUT-191-MR1-TD-D6.wiff	1	0	0	1	P46939-4|UTRO_HUMAN:P46939|UTRO_HUMAN:P46939-2|UTRO_HUMAN			0 0 29 29 68 49 0 0 0 33 5	ENALQDSILAR	DB Search
ENDYYTPTGEFR	49.75	1490.63	12	83.3	12	-0.7067	0.69	-13.1	746.323	2	23.2465			2530	78457	23-0922-MUT-191-MR1-TD-D6.wiff	1	0	0	1	P46977|STT3A_HUMAN:P46977-2|STT3A_HUMAN			0 0 8 8 75 85 7 7 5 5 11 5	ENDYYTPTGEFR	DB Search
ENLETSPFITPGKPWEEAR	49.75	2200.08	19	52.6	19	3.5162	0.54	2.4	734.378	3	40.6547			8560	93058	23-0922-MUT-191-MR1-TD-D6.wiff	1	0	0	1	Q9NRY4|RHG35_HUMAN			0 0 15 15 14 14 4 4 9 41 16 0 0 0 0 0 0 0 5	ENLETSPFITPGKPWEEAR	DB Search
ENPPFYGVIR	36.89	1190.61	10	60	10	2.7655	0.68	-6.6	596.315	2	35.5618			4060	88950	23-0922-MUT-191-MR1-TD-D6.wiff	1	0	0	1	Q9NQC7-2|CYLD_HUMAN:Q9NQC7|CYLD_HUMAN			0 0 76 10 10 14 3 3 0 0	ENPPFYGVIR	DB Search
ENVEYIEREESDGEYDEFGR	42.85	2464.03	20	35	20	1.7292	0.5	3.4	822.364	3	29.4448			2070	83728	23-0922-MUT-191-MR1-TD-D6.wiff	1	0	0	1	O95218|ZRAB2_HUMAN:O95218-2|ZRAB2_HUMAN			0 0 0 0 0 71 26 0 0 0 13 13 0 0 23 23 27 0 0 0	ENVEYIEREESDGEYDEFGR	DB Search
EPAASAAAFPSQR	23.19	1301.64	13	30.8	13	13.6385	0.44	-6.9	651.824	2	32.0637		2380		91716	22-1102-MR1_CHAP_42_TD-MUT-131-D6.wiff	1	0	1	0	Q9Y2X9-2|ZN281_HUMAN:Q9Y2X9|ZN281_HUMAN			0 0 3 3 1 43 0 0 0 0 0 0 5	EPAASAAAFPSQR	DB Search
EPALGQGSFSVC(+57.02)R	49.53	1406.66	13	69.2	13	-0.2379	0.77	-3.3	704.344	2	23.9852			4680	79074	23-0922-MUT-191-MR1-TD-D6.wiff	1	0	0	1	O75676-2|KS6A4_HUMAN:O75676|KS6A4_HUMAN	Carbamidomethylation	C12:Carbamidomethylation:1000.00	3 3 25 33 23 23 19 0 0 11 11 0 0	EPALGQGSFSVC(+57.02)R	DB Search
EPFFHGQDNYDQLVR	28.75	1863.85	15	46.7	15	3.2781	0.85	-6.3	622.296	3	33.699			3690	87151	23-0922-MUT-191-MR1-TD-D6.wiff	1	0	0	1	P19784|CSK22_HUMAN			0 0 0 0 0 0 0 0 6 9 28 13 10 5 5	EPFFHGQDNYDQLVR	DB Search
EPLNTIGLIYEK	48.14	1388.76	12	41.7	12	-0.3965	0.83	0.5	695.394	2	42.4518			2730	94696	23-0922-MUT-191-MR1-TD-D6.wiff	1	0	0	1	Q9UHD2|TBK1_HUMAN			0 0 0 39 35 35 0 0 39 18 0 0	EPLNTIGLIYEK	DB Search
EPLPTLPLGR	36.24	1091.63	10	70	10	-0.5609	0.9	-6.7	546.827	2	37.7784			1740	90682	23-0922-MUT-191-MR1-TD-D6.wiff	1	0	0	1	O43464|HTRA2_HUMAN:O43464-3|HTRA2_HUMAN			4 3 7 35 23 23 0 0 0 5	EPLPTLPLGR	DB Search
EPNPPIDEVISTPGVVAR	49.75	1888.99	18	61.1	18	0.8375	0.61	6.3	945.52	2	43.4526			1060	95480	23-0922-MUT-191-MR1-TD-D6.wiff	1	0	0	1	P52294|IMA5_HUMAN			5 0 0 37 28 26 26 21 21 42 28 28 0 0 0 0 0 5	EPNPPIDEVISTPGVVAR	DB Search
EPPLLLGVLHPNTK	49.75	1526.88	14	64.3	14	-0.8985	0.64	-13.7	509.967	3	45.9471			5560	97442	23-0922-MUT-191-MR1-TD-D6.wiff	1	0	0	1	Q9HDC9|APMAP_HUMAN:Q9HDC9-2|APMAP_HUMAN			0 0 5 5 9 9 2 2 11 11 0 0 0 2	EPPLLLGVLHPNTK	DB Search
EPVIC(+57.02)TPVSSGFEK	49.57	1548.75	14	57.1	14	-0.4396	0.85	-2.4	775.39	2	29.9539			4760	84038	23-0922-MUT-191-MR1-TD-D6.wiff	1	0	0	1	Q8TEQ6|GEMI5_HUMAN	Carbamidomethylation	C5:Carbamidomethylation:1000.00	0 0 26 27 69 69 12 12 30 15 0 0 0 0	EPVIC(+57.02)TPVSSGFEK	DB Search
EQAGEAEGAQAVTQLMVDR	49.75	2001.94	19	68.4	19	-0.0747	0.64	7.9	1002	2	41.6234			1970	93961	23-0922-MUT-191-MR1-TD-D6.wiff	1	0	0	1	O14617|AP3D1_HUMAN:O14617-2|AP3D1_HUMAN:O14617-4|AP3D1_HUMAN:O14617-3|AP3D1_HUMAN:O14617-5|AP3D1_HUMAN			0 0 10 10 7 0 0 14 14 32 21 21 5 5 14 0 0 8 5	EQAGEAEGAQAVTQLMVDR	DB Search
EQFLDGDGWTSR	43.72	1409.62	12	83.3	12	-3.5537	0.71	-0.5	705.817	2	43.1766	1570			101195	22-1102-MR1_CHAP_42_TD-MUT-129-D6.wiff	1	1	0	0	P27797|CALR_HUMAN			0 0 61 61 58 19 19 9 7 7 7 5	EQFLDGDGWTSR	DB Search
EQGVLSFWR	48.58	1120.57	9	77.8	9	-1.824	0.9	-8.6	561.293	2	47.5342			6330	98835	23-0922-MUT-191-MR1-TD-D6.wiff	1	0	0	1	P05141|ADT2_HUMAN:P12236|ADT3_HUMAN			0 0 10 10 50 15 11 6 5	EQGVLSFWR	DB Search
EQHDALEFFNSLVDSLDEALK	49.75	2419.15	21	85.7	21	-0.8238	0.76	2.4	807.404	3	105.357			10300	147578	23-0922-MUT-191-MR1-TD-D6.wiff	1	0	0	1	Q93008-1|USP9X_HUMAN:O00507-2|USP9Y_HUMAN:Q93008|USP9X_HUMAN:O00507|USP9Y_HUMAN			0 0 0 5 16 16 28 35 29 12 12 44 81 49 14 14 23 13 8 3 3	EQHDALEFFNSLVDSLDEALK	DB Search
EQILEEFSK	32.24	1121.56	9	55.6	9	-1.2485	0.69	-10	561.789	2	29.1594			1680	83495	23-0922-MUT-191-MR1-TD-D6.wiff	1	0	0	1	O60506-2|HNRPQ_HUMAN:O60506-4|HNRPQ_HUMAN:O60506-5|HNRPQ_HUMAN:O60506-3|HNRPQ_HUMAN:O60506|HNRPQ_HUMAN			5 5 79 60 26 0 0 0 0	EQILEEFSK	DB Search
EQLAIAEFAR	49.15	1146.6	10	60	10	0.0974	0.75	-12	574.309	2	35.9093			12000	89196	23-0922-MUT-191-MR1-TD-D6.wiff	1	0	0	1	P17987|TCPA_HUMAN			0 0 43 49 81 24 11 5 0 0	EQLAIAEFAR	DB Search
EQLDPDELETITMHK	49.75	1797.85	15	40	15	2.262	0.32	-12.4	600.289	3	38.0467			2330	90813	23-0922-MUT-191-MR1-TD-D6.wiff	1	0	0	1	Q9NYU2-2|UGGG1_HUMAN:Q9NYU2|UGGG1_HUMAN			0 0 0 0 0 0 0 8 6 6 13 18 9 0 0	EQLDPDELETITMHK	DB Search
EQLFSSLLR	47.39	1091.6	9	100	9	-5.3029	0.87	-12.2	546.806	2	46.5215				97997	23-0922-MUT-191-MR1-TD-D6.wiff	0	0	0	0	Q03519|TAP2_HUMAN:Q03519-2|TAP2_HUMAN			5 7 75 75 35 12 10 10 5	EQLFSSLLR	DB Search
EQLIQEGLLDR	49.03	1312.7	11	81.8	11	0.0117	0.78	-4.6	657.362	2	34.8657				88335	23-0922-MUT-191-MR1-TD-D6.wiff	0	0	0	0	Q9UBN7|HDAC6_HUMAN			0 0 29 29 35 26 4 4 5 5 5	EQLIQEGLLDR	DB Search
EQLTEGEEIAQEIDGR	49.75	1815.85	16	87.5	16	-2.8051	0.61	9.6	908.952	2	38.9366				91726	23-0922-MUT-191-MR1-TD-D6.wiff	0	0	0	0	Q9NRY4|RHG35_HUMAN			3 3 9 34 46 25 25 29 29 16 15 15 29 44 0 0	EQLTEGEEIAQEIDGR	DB Search
EQNGAIYLPTPDR	49.75	1472.73	13	69.2	13	-1.2963	0.85	0.6	737.38	2	26.4713	7660	1340	231000	81197	23-0922-MUT-191-MR1-TD-D6.wiff	3	1	1	1	MR1-D6INS|MR1-GFP-D6INS:MR1-D6DEL|MR1-GFP-D6DEL			0 0 29 23 23 76 37 37 6 6 1 1 5	EQNGAIYLPTPDR	DB Search
EQNIVFNAETYSNLIK	49.59	1881.95	16	31.2	16	2.0249	0.64	1.5	941.994	2	53.8493			571	104059	23-0922-MUT-191-MR1-TD-D6.wiff	1	0	0	1	P42704|LPPRC_HUMAN			0 0 0 35 75 0 0 0 10 10 0 0 0 0 0 4	EQNIVFNAETYSNLIK	DB Search
EQTLSPTITSGLHNIAR	49.75	1836.97	17	70.6	17	1.9289	0.34	-10.3	613.332	3	30.635			6240	84646	23-0922-MUT-191-MR1-TD-D6.wiff	1	0	0	1	O94979-9|SC31A_HUMAN:O94979|SC31A_HUMAN:O94979-4|SC31A_HUMAN:O94979-7|SC31A_HUMAN:O94979-3|SC31A_HUMAN:O94979-6|SC31A_HUMAN:O94979-10|SC31A_HUMAN:O94979-2|SC31A_HUMAN:O94979-8|SC31A_HUMAN			0 0 16 2 2 14 14 15 24 22 6 6 13 0 0 0 5	EQTLSPTITSGLHNIAR	DB Search
ERDFTSLENTVEER	37.06	1723.8	14	42.9	14	0.3657	0.75	1.8	575.609	3	35.7437	680			94992	22-1102-MR1_CHAP_42_TD-MUT-129-D6.wiff	1	1	0	0	Q07065|CKAP4_HUMAN			0 0 0 0 0 13 61 49 50 50 58 0 0 0	ERDFTSLENTVEER	DB Search
ERHPGSFDVVHVK	43.57	1505.77	13	53.8	13	0.2502	0.56	0.6	502.932	3	19.2277	283			80984	22-1102-MR1_CHAP_42_TD-MUT-129-D6.wiff	1	1	0	0	P22090|RS4Y1_HUMAN:P62701|RS4X_HUMAN			0 0 10 0 1 5 5 13 7 0 0 4 4	ERHPGSFDVVHVK	DB Search
ESALTLAC(+57.02)YK	37.51	1154.56	10	60	10	-0.4293	0.88	-2.5	578.295	2	23.7877				78906	23-0922-MUT-191-MR1-TD-D6.wiff	0	0	0	0	O75179-4|ANR17_HUMAN:Q8IWZ3|ANKH1_HUMAN:O75179-3|ANR17_HUMAN:O75179|ANR17_HUMAN:O75179-6|ANR17_HUMAN:O75179-2|ANR17_HUMAN:Q8IWZ3-3|ANKH1_HUMAN:Q8IWZ3-6|ANKH1_HUMAN:Q8IWZ3-2|ANKH1_HUMAN:O75179-5|ANR17_HUMAN:Q8IWZ3-4|ANKH1_HUMAN:Q8IWZ3-5|ANKH1_HUMAN:O75179-7|ANR17_HUMAN	Carbamidomethylation	C8:Carbamidomethylation:1000.00	0 0 12 11 29 29 24 15 0 0	ESALTLAC(+57.02)YK	DB Search
ESC(+57.02)LEAYTGIVQGLK	49.75	1666.82	15	80	15	-0.8922	0.72	3.9	834.433	2	51.0043			17400	101707	23-0922-MUT-191-MR1-TD-D6.wiff	2	0	0	2	Q14974-2|IMB1_HUMAN:Q14974|IMB1_HUMAN	Carbamidomethylation	C3:Carbamidomethylation:1000.00	5 0 4 19 63 63 61 61 8 8 32 25 6 0 0	ESC(+57.02)LEAYTGIVQGLK	DB Search
ESDYFTPQGEFR	49.75	1474.64	12	75	12	-1.1907	0.91	2	738.336	2	29.2267			11400	83657	23-0922-MUT-191-MR1-TD-D6.wiff	1	0	0	1	Q8TCJ2|STT3B_HUMAN			1 1 1 10 42 56 5 5 4 4 6 5	ESDYFTPQGEFR	DB Search
ESFESQFLADTER	49.55	1557.69	13	69.2	13	-0.2903	0.75	10.9	779.873	2	42.1065				94359	23-0922-MUT-191-MR1-TD-D6.wiff	0	0	0	0	Q13616|CUL1_HUMAN			3 0 0 24 7 7 22 10 6 6 0 0 5	ESFESQFLADTER	DB Search
ESGVGQTDWSGVEAGEFLK	42.78	1994.92	19	47.4	19	-0.0564	0.56	5.3	998.486	2	49.2408			3030	100252	23-0922-MUT-191-MR1-TD-D6.wiff	1	0	0	1	Q9C0C2|TB182_HUMAN:Q9C0C2-2|TB182_HUMAN			0 0 0 0 0 0 9 0 0 35 0 0 20 18 9 9 8 8 5	ESGVGQTDWSGVEAGEFLK	DB Search
ESIVDVEGVVR	49.73	1200.63	11	90.9	11	-0.0654	0.84	-8.6	601.327	2	31.8007			5930	85730	23-0922-MUT-191-MR1-TD-D6.wiff	1	0	0	1	P14868|SYDC_HUMAN:P14868-2|SYDC_HUMAN			2 2 5 55 43 19 19 0 4 2 2	ESIVDVEGVVR	DB Search
ESKVPADLLK	23.76	1098.63	10	20	10	7.9124	0.07	5.4	550.331	2	24.8696			800	79842	23-0922-MUT-191-MR1-TD-D6.wiff	1	0	0	1	P78527|PRKDC_HUMAN:P78527-2|PRKDC_HUMAN			1 0 0 0 0 0 0 1 2 2	ESKVPADLLK	DB Search
ESLEALLQR	38.32	1057.58	9	77.8	9	0.2279	0.72	-8.3	529.798	2	38.9175			6490	91703	23-0922-MUT-191-MR1-TD-D6.wiff	1	0	0	1	O94906-2|PRP6_HUMAN:O94906|PRP6_HUMAN			5 6 6 29 0 0 5 5 5	ESLEALLQR	DB Search
ESLSYVVESIEK	49.7	1381.7	12	66.7	12	-0.5806	0.74	-0.3	691.865	2	45.8927				97481	23-0922-MUT-191-MR1-TD-D6.wiff	0	0	0	0	Q9NRY4|RHG35_HUMAN			0 0 16 31 65 60 23 23 0 0 5 5	ESLSYVVESIEK	DB Search
ESPLLFPYYPR	32.13	1380.71	11	54.5	11	-1.2247	0.87	-2.1	691.368	2	52.4385			1930	102778	23-0922-MUT-191-MR1-TD-D6.wiff	1	0	0	1	Q9UJX5-3|APC4_HUMAN:Q9UJX5|APC4_HUMAN:Q9UJX5-2|APC4_HUMAN			0 0 10 10 35 95 11 0 0 0 5	ESPLLFPYYPR	DB Search
ESPYGLSFNK	45.93	1140.55	10	80	10	-0.2002	0.49	3.1	571.289	2	24.1218				79183	23-0922-MUT-191-MR1-TD-D6.wiff	0	0	0	0	Q07157|ZO1_HUMAN:Q07157-2|ZO1_HUMAN			0 0 40 40 13 13 7 7 9 5	ESPYGLSFNK	DB Search
ESQAKDVIEEYFK	43.72	1584.77	13	100	13	0.4042	0.73	-3.4	529.261	3	51.1575	4540	8560		107761	22-1102-MR1_CHAP_42_TD-MUT-129-D6.wiff	3	1	2	0	P25398|RS12_HUMAN			4 3 3 2 2 2 4 46 28 18 14 3 3	ESQAKDVIEEYFK	DB Search
ESQNSLDESLPFR	49.74	1520.71	13	69.2	13	0.8064	0.7	-2.6	761.37	2	34.2024				87786	23-0922-MUT-191-MR1-TD-D6.wiff	0	0	0	0	Q8IXW5|RPAP2_HUMAN:Q8IXW5-2|RPAP2_HUMAN			0 0 5 37 31 31 19 19 8 8 0 0 5	ESQNSLDESLPFR	DB Search
ESSSEQYVPDVFYK	31.47	1676.76	14	35.7	14	0.1452	0.68	7.2	839.402	2	38.0733			2610	91009	23-0922-MUT-191-MR1-TD-D6.wiff	1	0	0	1	Q8TAT6-2|NPL4_HUMAN:Q8TAT6|NPL4_HUMAN			0 0 0 0 0 0 0 65 17 0 0 11 5 5	ESSSEQYVPDVFYK	DB Search
ESTLHLVLR	49.72	1066.61	9	100	9	-0.7382	0.86	-14.8	534.313	2	22.7449			18700	78068	23-0922-MUT-191-MR1-TD-D6.wiff	1	0	0	1	P0CG48|UBC_HUMAN:P62987|RL40_HUMAN:P62979|RS27A_HUMAN:P0CG47|UBB_HUMAN			5 5 10 10 31 11 4 4 4	ESTLHLVLR	DB Search
ESYSIYVYK	48.31	1150.55	9	100	9	0.4229	0.69	-7.4	576.288	2	24.6643			2540	79647	23-0922-MUT-191-MR1-TD-D6.wiff	1	0	0	1	P23527|H2B1O_HUMAN:Q6DN03|H2B2C_HUMAN:P06899|H2B1J_HUMAN:P33778|H2B1B_HUMAN:Q8N257|H2B3B_HUMAN:Q6DRA6|H2B2D_HUMAN:Q16778|H2B2E_HUMAN			5 7 41 30 30 16 16 17 5	ESYSIYVYK	DB Search
ESYSVYVYK	49.39	1136.54	9	100	9	0.2133	0.81	-5.7	569.281	2	21.41			3020	76854	23-0922-MUT-191-MR1-TD-D6.wiff	1	0	0	1	Q5QNW6|H2B2F_HUMAN:Q99879|H2B1M_HUMAN:P62807|H2B1C_HUMAN:Q93079|H2B1H_HUMAN:P57053|H2BFS_HUMAN:Q5QNW6-2|H2B2F_HUMAN:P58876|H2B1D_HUMAN:O60814|H2B1K_HUMAN:Q99877|H2B1N_HUMAN:Q99880|H2B1L_HUMAN			5 7 33 37 37 36 36 9 5	ESYSVYVYK	DB Search
ETFPGVTALFC(+57.02)K	49.75	1368.67	12	66.7	12	-5.1923	0.79	1.8	685.354	2	53.876	116000	87100	900000	104078	23-0922-MUT-191-MR1-TD-D6.wiff	3	1	1	1	MR1-D6INS|MR1-GFP-D6INS:MR1-D6DEL|MR1-GFP-D6DEL	Carbamidomethylation	C11:Carbamidomethylation:1000.00	1 1 23 25 7 7 16 15 15 20 0 0	ETFPGVTALFC(+57.02)K	DB Search
ETHSALGPALQAAFK	49.75	1539.8	15	60	15	0.7194	0.56	-7.6	514.278	3	31.0476			3550	84977	23-0922-MUT-191-MR1-TD-D6.wiff	2	0	0	2	O95487|SC24B_HUMAN:O95487-2|SC24B_HUMAN:O95487-3|SC24B_HUMAN			0 0 0 0 0 0 48 44 44 74 41 20 20 10 5	ETHSALGPALQAAFK	DB Search
ETIDAVPNAIPGR	46.57	1351.71	13	53.8	13	0.5658	0.88	-1.4	676.87	2	24.7097				79689	23-0922-MUT-191-MR1-TD-D6.wiff	0	0	0	0	O43670-4|ZN207_HUMAN:O43670|ZN207_HUMAN:O43670-2|ZN207_HUMAN			0 0 5 5 5 9 4 0 0 3 0 0 5	ETIDAVPNAIPGR	DB Search
ETLQSDAASLATR	49.23	1361.68	13	69.2	13	0.4107	0.83	-9	681.849	2	22.6935			585	77979	23-0922-MUT-191-MR1-TD-D6.wiff	1	0	0	1	Q8WUY3-4|PRUN2_HUMAN:Q8WUY3-2|PRUN2_HUMAN:Q8WUY3-3|PRUN2_HUMAN:Q8WUY3|PRUN2_HUMAN			0 0 12 37 17 17 30 22 0 0 7 7 5	ETLQSDAASLATR	DB Search
ETNLDSLPLVDTHSK	48.5	1667.84	15	53.3	15	1.3762	0.72	-11.4	556.953	3	29.8857			6380	84239	23-0922-MUT-191-MR1-TD-D6.wiff	1	0	0	1	P08670|VIME_HUMAN			5 0 0 0 27 0 0 32 32 26 24 7 0 0 5	ETNLDSLPLVDTHSK	DB Search
ETNPHHPPAWIASAR	42.51	1682.83	15	26.7	15	-0.0619	0.53	-11.8	561.95	3	16.1753			298	72404	23-0922-MUT-191-MR1-TD-D6.wiff	1	0	0	1	O94906-2|PRP6_HUMAN:O94906|PRP6_HUMAN			0 0 0 0 0 11 12 12 12 1 0 0 0 0 0	ETNPHHPPAWIASAR	DB Search
ETPPDALILESPFTNIR	49.19	1911.99	17	52.9	17	2.4613	0.32	6.1	957.022	2	66.6084			3740	115021	23-0922-MUT-191-MR1-TD-D6.wiff	1	0	0	1	Q8N2K0|ABD12_HUMAN:Q8N2K0-3|ABD12_HUMAN:Q8N2K0-2|ABD12_HUMAN			0 0 0 0 0 0 8 24 12 12 12 7 0 0 3 3 5	ETPPDALILESPFTNIR	DB Search
ETVFTKSPYQEFTDHLVK	43.72	2168.08	18	50	18	4.1421	0.54	-0.3	543.027	4	54.84	1090			110738	22-1102-MR1_CHAP_42_TD-MUT-129-D6.wiff	1	1	0	0	P15880|RS2_HUMAN			5 0 27 11 0 0 0 0 18 13 13 31 0 0 8 0 0 5	ETVFTKSPYQEFTDHLVK	DB Search
ETVNVITLYK	49.75	1178.65	10	100	10	0.2419	0.75	-8.1	590.337	2	32.9762			2470	86586	23-0922-MUT-191-MR1-TD-D6.wiff	1	0	0	1	Q99816|TS101_HUMAN			2 2 49 38 38 45 15 15 11 5	ETVNVITLYK	DB Search
ETVVEVPQVTWEDIGGLEDVKR	49.75	2497.27	22	72.7	22	2.9415	0.45	-4.2	833.438	3	60.6031			2920	109869	23-0922-MUT-191-MR1-TD-D6.wiff	1	0	0	1	P55072|TERA_HUMAN			0 0 17 8 8 0 0 0 0 8 26 24 24 38 7 6 6 9 9 6 6 5	ETVVEVPQVTWEDIGGLEDVKR	DB Search
ETYEVLLSFIQAALGDQPR	49.75	2149.11	19	73.7	19	1.269	0.7	12.2	1075.59	2	105.512			3550	147772	23-0922-MUT-191-MR1-TD-D6.wiff	1	0	0	1	O75643-2|U520_HUMAN:O75643|U520_HUMAN			2 0 0 12 19 14 16 57 55 55 23 23 21 11 5 5 0 0 0	ETYEVLLSFIQAALGDQPR	DB Search
EVAQGLC(+57.02)DAIR	34.9	1230.6	11	63.6	11	-0.3311	0.56	-1.6	616.315	2	21.5546			736	76989	23-0922-MUT-191-MR1-TD-D6.wiff	1	0	0	1	Q6SZW1-2|SARM1_HUMAN:Q6SZW1|SARM1_HUMAN	Carbamidomethylation	C7:Carbamidomethylation:1000.00	0 0 36 47 11 11 36 21 9 0 0	EVAQGLC(+57.02)DAIR	DB Search
EVC(+57.02)TALLEADVNIK	49.74	1573.8	14	71.4	14	0.6004	0.63	-4.3	787.915	2	42.2548				94481	23-0922-MUT-191-MR1-TD-D6.wiff	0	0	0	0	P61011|SRP54_HUMAN	Carbamidomethylation	C3:Carbamidomethylation:1000.00	5 8 23 26 39 39 0 0 13 9 9 10 0 0	EVC(+57.02)TALLEADVNIK	DB Search
EVDEQMLAIQSK	49.65	1389.68	12	50	12	-0.5361	0.72	-6.2	695.852	2	23.6139				78765	23-0922-MUT-191-MR1-TD-D6.wiff	0	0	0	0	Q9BUF5|TBB6_HUMAN:Q13509|TBB3_HUMAN:Q13509-2|TBB3_HUMAN			0 0 0 0 35 29 29 37 42 25 0 0	EVDEQMLAIQSK	DB Search
EVDEQMLNVQNK	49.75	1445.68	12	100	12	1.4839	0.74	-3.4	723.855	2	18.8113			8690	74622	23-0922-MUT-191-MR1-TD-D6.wiff	1	0	0	1	Q9BVA1|TBB2B_HUMAN:P68371|TBB4B_HUMAN:P07437|TBB5_HUMAN:Q13885|TBB2A_HUMAN			5 5 21 21 38 70 64 42 28 25 4 4	EVDEQMLNVQNK	DB Search
EVDIGIPDATGR	49.75	1241.63	12	83.3	12	-0.5254	0.89	-6	621.824	2	27.6588			8740	82221	23-0922-MUT-191-MR1-TD-D6.wiff	1	0	0	1	P55072|TERA_HUMAN			0 0 15 15 13 13 4 4 2 2 2 2	EVDIGIPDATGR	DB Search
EVESLPAVC(+57.02)PSDGC(+57.02)TWK	49.73	1933.86	17	47.1	17	0.3006	0.74	2.5	967.949	2	33.6966			1730	87284	23-0922-MUT-191-MR1-TD-D6.wiff	1	0	0	1	Q12933|TRAF2_HUMAN:Q12933-3|TRAF2_HUMAN:Q12933-4|TRAF2_HUMAN:Q12933-2|TRAF2_HUMAN	Carbamidomethylation;Carbamidomethylation	C9:Carbamidomethylation:1000.00;C14:Carbamidomethylation:1000.00	0 0 8 7 6 0 0 4 28 0 0 0 5 0 0 4 4	EVESLPAVC(+57.02)PSDGC(+57.02)TWK	DB Search
EVFEDAAEIR	49.75	1177.56	10	60	10	-0.3819	0.72	-8	589.791	2	23.5499			10300	78754	23-0922-MUT-191-MR1-TD-D6.wiff	1	0	0	1	P19338|NUCL_HUMAN			1 1 41 41 38 15 9 9 0 0	EVFEDAAEIR	DB Search
EVHDQLLQLHSIQLQLHAK	49.75	2249.23	19	36.8	19	2.9095	0.66	-8.2	563.317	4	37.5609			3190	90628	23-0922-MUT-191-MR1-TD-D6.wiff	1	0	0	1	Q9HD26-2|GOPC_HUMAN:Q9HD26|GOPC_HUMAN:Q9HD26-3|GOPC_HUMAN			0 0 0 0 0 15 0 0 0 2 0 0 2 7 7 11 0 0 2	EVHDQLLQLHSIQLQLHAK	DB Search
EVIPVNVPEAQEEMK	49.72	1710.85	15	46.7	15	1.6605	0.77	5	856.447	2	34.765			6280	88256	23-0922-MUT-191-MR1-TD-D6.wiff	1	0	0	1	P07814|SYEP_HUMAN			0 0 1 5 5 7 7 3 3 3 0 0 0 0 0	EVIPVNVPEAQEEMK	DB Search
EVLEC(+57.02)PIC(+57.02)MESFTEEQLRPK	49.75	2494.15	20	80	20	1.4475	0.37	3.2	832.405	3	49.7352			37800	100617	23-0922-MUT-191-MR1-TD-D6.wiff	1	0	0	1	Q13049|TRI32_HUMAN	Carbamidomethylation;Carbamidomethylation	C5:Carbamidomethylation:1000.00;C8:Carbamidomethylation:1000.00	0 0 7 4 86 3 3 8 8 8 11 11 10 10 10 5 5 5 0 0	EVLEC(+57.02)PIC(+57.02)MESFTEEQLRPK	DB Search
EVNKFQM(+15.99)AYSNLLR	43.09	1727.87	14	57.1	14	2.692	0.63	-3.4	576.961	3	47.2399	1250			104477	22-1102-MR1_CHAP_42_TD-MUT-129-D6.wiff	2	2	0	0	P37108|SRP14_HUMAN	Oxidation (M)	M7:Oxidation (M):1000.00	0 0 16 16 0 0 15 37 45 16 8 0 0 5	EVNKFQM(+15.99)AYSNLLR	DB Search
EVPAVPETLK	49.74	1081.6	10	60	10	-1.1843	0.85	-8.5	541.81	2	21.3832		12200	5520	76853	23-0922-MUT-191-MR1-TD-D6.wiff	2	0	1	1	P18124|RL7_HUMAN			0 0 19 19 21 2 2 2 1 1	EVPAVPETLK	DB Search
EVPMVVVPPVGAK	49.07	1320.75	13	61.5	13	0.0175	0.77	-1.6	661.388	2	36.8771				90012	23-0922-MUT-191-MR1-TD-D6.wiff	0	0	0	0	Q9P2E9|RRBP1_HUMAN:Q9P2E9-2|RRBP1_HUMAN			3 3 24 10 23 19 19 8 0 0 0 0 0	EVPMVVVPPVGAK	DB Search
EVQLLE(+21.98)S(+79.97)GGGLVQPGGSLR	49.69	1996.96	19	57.9	19	12.7235	0.65	4.5	999.504	2	58.9261	919	3100	9750	108415	23-0922-MUT-191-MR1-TD-D6.wiff	11	1	3	7	P01776|HV315_HUMAN:P01765|HV304_HUMAN:P01779|HV318_HUMAN:P01774|HV313_HUMAN	Sodium adduct;Phosphorylation (STY)	E6:Sodium adduct:7.67;S7:Phosphorylation (STY):36.52	0 0 4 2 0 0 0 0 0 0 7 17 30 4 4 2 2 5 5	EVQLLE(+21.98)S(+79.97)GGGLVQPGGSLR	DB Search
EVQLLE(+21.98)SGGGLVQPGGSLR	28.86	1916.99	19	42.1	19	21.0645	0.47	-14.8	959.502	2	65.1232				113745	23-0922-MUT-191-MR1-TD-D6.wiff	0	0	0	0	P01776|HV315_HUMAN:P01765|HV304_HUMAN:P01779|HV318_HUMAN:P01774|HV313_HUMAN	Sodium adduct	E6:Sodium adduct:7.38	1 1 2 2 0 0 0 0 0 0 17 33 37 3 3 0 0 0 5	EVQLLE(+21.98)SGGGLVQPGGSLR	DB Search
EVQLLES(+79.97)GGGLVQPGGSLR	36.93	1974.98	19	52.6	19	33.4315	0.6	10.6	988.519	2	79.3633			1540	125820	23-0922-MUT-191-MR1-TD-D6.wiff	1	0	0	1	P01776|HV315_HUMAN:P01765|HV304_HUMAN:P01779|HV318_HUMAN:P01774|HV313_HUMAN	Phosphorylation (STY)	S7:Phosphorylation (STY):36.52	4 4 8 9 0 0 0 0 0 0 24 24 57 31 9 0 0 0 5	EVQLLES(+79.97)GGGLVQPGGSLR	DB Search
EVQLVE(+21.98)S(+79.97)GGGLVQPGGSLR	48.04	1982.94	19	42.1	19	28.4367	0.55	1.4	992.493	2	66.5099	13800	3920		114935	23-0922-MUT-191-MR1-TD-D6.wiff	2	1	1	0	P01766|HV305_HUMAN:P01777|HV316_HUMAN	Sodium adduct;Phosphorylation (STY)	E6:Sodium adduct:3.39;S7:Phosphorylation (STY):35.22	0 0 0 0 0 0 0 0 8 0 24 30 60 20 0 0 7 16 5	EVQLVE(+21.98)S(+79.97)GGGLVQPGGSLR	DB Search
EVQLVE(+21.98)SGGGLVQPGGSLR	49.17	1902.98	19	36.8	19	34.3059	0.43	2.8	952.511	2	70.4221				118278	23-0922-MUT-191-MR1-TD-D6.wiff	0	0	0	0	P01766|HV305_HUMAN:P01777|HV316_HUMAN	Sodium adduct	E6:Sodium adduct:5.81	0 0 0 0 0 0 0 0 0 0 3 10 22 14 3 2 1 1 2	EVQLVE(+21.98)SGGGLVQPGGSLR	DB Search
EVQLVE(+21.98)T(+79.97)GGGLIQPGGSLR	32.12	2010.98	19	52.6	19	15.3983	0.58	-0.9	1006.49	2	70.8866				124108	22-1102-MR1_CHAP_42_TD-MUT-129-D6.wiff	0	0	0	0	P01767|HV306_HUMAN	Sodium adduct;Phosphorylation (STY)	E6:Sodium adduct:19.67;T7:Phosphorylation (STY):43.92	1 1 5 0 0 0 0 10 10 0 0 0 54 3 3 3 3 3 5	EVQLVE(+21.98)T(+79.97)GGGLIQPGGSLR	DB Search
EVQLVES(+79.97)GGGLVQPGGSLR	49.5	1960.96	19	42.1	19	30.1191	0.57	13	981.513	2	67.9504				116167	23-0922-MUT-191-MR1-TD-D6.wiff	0	0	0	0	P01766|HV305_HUMAN:P01777|HV316_HUMAN	Phosphorylation (STY)	S7:Phosphorylation (STY):36.33	2 0 0 0 0 0 0 0 0 0 8 8 40 10 4 0 0 3 3	EVQLVES(+79.97)GGGLVQPGGSLR	DB Search
EVQLVET(+79.97)GGGLIQPGGSLR	49.74	1988.99	19	36.8	19	14.6421	0.62	-12.6	995.504	2	56.5585	816		7660	106375	23-0922-MUT-191-MR1-TD-D6.wiff	4	2	0	2	P01767|HV306_HUMAN	Phosphorylation (STY)	T7:Phosphorylation (STY):49.37	0 0 0 0 0 0 0 15 10 0 0 0 29 11 0 0 9 9 5	EVQLVET(+79.97)GGGLIQPGGSLR	DB Search
EVQLVETGGGLIQPGGSLR	20.95	1909.03	19	21.1	19	14.9538	0.45	-7	955.514	2	70.442				123737	22-1102-MR1_CHAP_42_TD-MUT-129-D6.wiff	0	0	0	0	P01767|HV306_HUMAN			3 0 0 0 0 0 0 0 10 0 0 0 25 0 0 0 0 0 5	EVQLVETGGGLIQPGGSLR	DB Search
EVSFDVELPK	49.65	1161.59	10	100	10	1.6078	0.54	-9.9	581.805	2	39.9322		1680	5390	92545	23-0922-MUT-191-MR1-TD-D6.wiff	2	0	1	1	Q06033|ITIH3_HUMAN:Q06033-2|ITIH3_HUMAN			2 2 16 16 25 8 7 7 2 2	EVSFDVELPK	DB Search
EVSFQSTGESEWK	49.25	1512.67	13	84.6	13	-0.1493	0.69	-5.1	757.35	2	23.8466			962	78893	23-0922-MUT-191-MR1-TD-D6.wiff	1	0	0	1	Q07021|C1QBP_HUMAN			5 17 35 35 78 38 38 0 0 11 11 5 5	EVSFQSTGESEWK	DB Search
EVTYELDHPGFQIR	49.49	1702.83	14	64.3	14	1.56	0.59	-13.7	568.617	3	33.6741				87337	23-0922-MUT-191-MR1-TD-D6.wiff	0	0	0	0	A5YKK6-2|CNOT1_HUMAN:A5YKK6-3|CNOT1_HUMAN:A5YKK6|CNOT1_HUMAN:A5YKK6-4|CNOT1_HUMAN			4 4 50 50 42 16 10 10 22 0 0 0 0 0	EVTYELDHPGFQIR	DB Search
EVVC(+57.02)TENLTPWK	49.61	1474.71	12	33.3	12	2.4011	0.56	4.6	738.376	2	34.2052			3770	87694	23-0922-MUT-191-MR1-TD-D6.wiff	1	0	0	1	Q969N2-3|PIGT_HUMAN:Q969N2-4|PIGT_HUMAN:Q969N2-5|PIGT_HUMAN:Q969N2-6|PIGT_HUMAN:Q969N2|PIGT_HUMAN	Carbamidomethylation	C4:Carbamidomethylation:1000.00	0 0 0 0 11 11 0 0 31 14 0 0	EVVC(+57.02)TENLTPWK	DB Search
EVVHTVSLHEIDVINSR	49.74	1946.02	17	47.1	17	1.7934	0.64	-10.6	649.683	3	30.1858			3570	84340	23-0922-MUT-191-MR1-TD-D6.wiff	1	0	0	1	Q9Y230-2|RUVB2_HUMAN:Q9Y230|RUVB2_HUMAN			0 0 8 0 0 0 0 7 29 92 45 11 11 0 0 0 5	EVVHTVSLHEIDVINSR	DB Search
EYAQNIWNVEPSDLK	36.48	1804.86	15	46.7	15	0.3633	0.76	4.5	903.454	2	44.3307			1960	96098	23-0922-MUT-191-MR1-TD-D6.wiff	1	0	0	1	P06737|PYGL_HUMAN:P06737-2|PYGL_HUMAN			0 0 0 0 13 21 49 18 17 17 0 0 0 0 5	EYAQNIWNVEPSDLK	DB Search
EYDECT(+79.97)S(+79.97)DGR	35.19	1333.36	10	30	10	0.6655	0.53	7.4	667.699	2	14.8967			991	71282	23-0922-MUT-191-MR1-TD-D6.wiff	1	0	0	1	Q9UBV2-2|SE1L1_HUMAN	Phosphorylation (STY);Phosphorylation (STY)	T6:Phosphorylation (STY):6.67;S7:Phosphorylation (STY):5.59	0 0 0 0 0 0 0 2 3 3	EYDECT(+79.97)S(+79.97)DGR	DB Search
EYFTFPASK	21.75	1088.52	9	33.3	9	-2.1523	0.77	3.2	545.271	2	39.6611				97500	22-1102-MR1_CHAP_42_TD-MUT-131-D6.wiff	0	0	0	0	P55196-3|AFAD_HUMAN:P55196|AFAD_HUMAN:P55196-2|AFAD_HUMAN:P55196-1|AFAD_HUMAN:P55196-5|AFAD_HUMAN:P55196-6|AFAD_HUMAN			0 0 12 21 21 0 0 0 0	EYFTFPASK	DB Search
EYIPGQPPLSQSSDSSPTR	49.74	2044.97	19	57.9	19	-0.477	0.74	9.1	1023.51	2	22.9215			2730	78180	23-0922-MUT-191-MR1-TD-D6.wiff	1	0	0	1	P07814|SYEP_HUMAN			0 0 4 0 0 2 21 6 6 5 5 2 2 4 3 0 0 0 0	EYIPGQPPLSQSSDSSPTR	DB Search
EYLDNVQLGHILER	40.3	1697.87	14	42.9	14	1.1839	0.49	-7.6	566.968	3	44.3255			2200	96263	23-0922-MUT-191-MR1-TD-D6.wiff	1	0	0	1	P28288|ABCD3_HUMAN			0 0 52 38 14 0 0 0 5 0 17 25 0 0	EYLDNVQLGHILER	DB Search
EYQDAFLFNELK	49.75	1515.72	12	83.3	12	-2.0892	0.71	-0.6	758.879	2	53.841			4260	104049	23-0922-MUT-191-MR1-TD-D6.wiff	1	0	0	1	Q9Y230-2|RUVB2_HUMAN:Q9Y230|RUVB2_HUMAN			0 0 24 28 28 57 65 19 11 11 12 5	EYQDAFLFNELK	DB Search
EYSVLNAVDQAR	31.96	1363.67	12	33.3	12	1.4648	0.58	-2.6	682.851	2	31.8833				85802	23-0922-MUT-191-MR1-TD-D6.wiff	0	0	0	0	P46939-4|UTRO_HUMAN:P46939|UTRO_HUMAN:P46939-2|UTRO_HUMAN			0 0 33 33 82 29 0 0 0 0 0 0	EYSVLNAVDQAR	DB Search
EYTAC(+57.02)ELMNIYK	49.74	1533.68	12	83.3	12	1.0723	0.75	0.6	767.86	2	44.9942				96745	23-0922-MUT-191-MR1-TD-D6.wiff	0	0	0	0	Q9NSD9-2|SYFB_HUMAN:Q9NSD9|SYFB_HUMAN	Carbamidomethylation	C5:Carbamidomethylation:1000.00	5 9 13 22 38 38 35 35 0 0 9 5	EYTAC(+57.02)ELMNIYK	DB Search
EYTGFPDPYDELNTGK	49.74	1844.81	16	50	16	1.0553	0.57	5.9	923.43	2	43.7141			1770	95692	23-0922-MUT-191-MR1-TD-D6.wiff	1	0	0	1	Q9NZM1-5|MYOF_HUMAN:Q9NZM1-3|MYOF_HUMAN:Q9NZM1|MYOF_HUMAN:Q9NZM1-2|MYOF_HUMAN:Q9NZM1-6|MYOF_HUMAN			0 0 0 4 10 13 16 0 0 6 6 11 0 0 0 5	EYTGFPDPYDELNTGK	DB Search
EYWDYEAHVPSWGNQDDYQLVR	48.91	2769.21	22	36.4	22	1.6309	0.41	1.3	924.09	3	53.2276			2950	103653	23-0922-MUT-191-MR1-TD-D6.wiff	1	0	0	1	P19784|CSK22_HUMAN			0 0 0 0 10 0 0 0 0 0 0 0 0 0 0 26 26 13 13 16 16 5	EYWDYEAHVPSWGNQDDYQLVR	DB Search
EYWDYESHVVEWGNQDDYQLVR	49.75	2829.23	22	40.9	22	1.5092	0.55	11.5	944.107	3	53.6755			3920	103937	23-0922-MUT-191-MR1-TD-D6.wiff	1	0	0	1	Q8NEV1|CSK23_HUMAN:P68400|CSK21_HUMAN			0 0 0 0 0 0 0 0 0 0 30 61 31 31 48 63 67 25 22 0 0 0	EYWDYESHVVEWGNQDDYQLVR	DB Search
EYYEALPELK	30.93	1253.62	10	40	10	-0.3512	0.62	-6.1	627.82	2	33.895				87525	23-0922-MUT-191-MR1-TD-D6.wiff	0	0	0	0	P06737|PYGL_HUMAN:P06737-2|PYGL_HUMAN			0 0 31 13 13 33 0 0 0 0	EYYEALPELK	DB Search
F(+42.01)LPLPVVQLLDRC(+57.02)GLLTR	28.85	2151.22	18	16.7	18	2.3414	0.14	-8.1	1076.62	2	100.997				143963	23-0922-MUT-191-MR1-TD-D6.wiff	0	0	0	0	Q6NUM9-2|RETST_HUMAN:Q6NUM9|RETST_HUMAN	Acetylation (N-term);Carbamidomethylation	F1:Acetylation (N-term):1000.00;C13:Carbamidomethylation:1000.00	0 0 0 21 0 0 0 0 38 0 0 0 0 0 0 0 0 5	F(+42.01)LPLPVVQLLDRC(+57.02)GLLTR	DB Search
F(+42.01)SRLLDTIGISQPQWR	23.88	1958.04	16	25	16	1.6401	0.11	5.6	980.044	2	51.3035				101955	23-0922-MUT-191-MR1-TD-D6.wiff	0	0	0	0	P27708|PYR1_HUMAN	Acetylation (N-term)	F1:Acetylation (N-term):1000.00	4 0 0 0 0 0 0 0 0 0 0 26 9 0 0 5	F(+42.01)SRLLDTIGISQPQWR	DB Search
FAAATGATPIAGR	41.63	1202.64	13	61.5	13	-1.6426	0.75	-7	602.326	2	18.6746				79776	22-1102-MR1_CHAP_42_TD-MUT-131-D6.wiff	0	0	0	0	P08865|RSSA_HUMAN			5 8 47 47 89 28 23 23 0 0 0 0 0	FAAATGATPIAGR	DB Search
FAATTVEEILAK	49.74	1291.7	12	75	12	-0.9833	0.41	-3.5	646.864	2	48.436		574		99580	23-0922-MUT-191-MR1-TD-D6.wiff	1	0	1	0	Q9C0C2|TB182_HUMAN			5 28 34 34 29 25 8 8 10 0 0 0	FAATTVEEILAK	DB Search
FADQDDIGNVSFDR	49.75	1597.7	14	64.3	14	0.3604	0.74	11.3	799.877	2	30.7778			2030	84970	23-0922-MUT-191-MR1-TD-D6.wiff	1	0	0	1	Q5H9R7-4|PP6R3_HUMAN:Q5H9R7-6|PP6R3_HUMAN:Q5H9R7-3|PP6R3_HUMAN:Q5H9R7-2|PP6R3_HUMAN:Q5H9R7|PP6R3_HUMAN:Q5H9R7-5|PP6R3_HUMAN			0 0 0 38 43 43 45 14 14 22 19 0 0 5	FADQDDIGNVSFDR	DB Search
FAEAFEAIPR	49.75	1149.58	10	100	10	-0.962	0.76	-10.2	575.8	2	34.3614	1390	1430	6480	87989	23-0922-MUT-191-MR1-TD-D6.wiff	3	1	1	1	P50990-2|TCPQ_HUMAN:P50990-3|TCPQ_HUMAN:P50990|TCPQ_HUMAN			5 21 69 65 43 29 10 10 4 4	FAEAFEAIPR	DB Search
FAEAPSC(+57.02)LIIQMPR	49.74	1631.82	14	50	14	1.4149	0.36	1	816.927	2	50.9715			3820	101488	23-0922-MUT-191-MR1-TD-D6.wiff	1	0	0	1	Q9NQC7-2|CYLD_HUMAN:Q9NQC7|CYLD_HUMAN	Carbamidomethylation	C7:Carbamidomethylation:1000.00	0 0 18 18 0 17 0 0 34 34 0 0 16 5	FAEAPSC(+57.02)LIIQMPR	DB Search
FAERPALLELER	48.94	1442.79	12	91.7	12	0.4331	0.37	-14.8	481.936	3	31.0476			1340	85102	23-0922-MUT-191-MR1-TD-D6.wiff	1	0	0	1	Q9BZL4-5|PP12C_HUMAN:Q9BZL4-2|PP12C_HUMAN:Q9BZL4-3|PP12C_HUMAN:Q9BZL4|PP12C_HUMAN:Q9BZL4-4|PP12C_HUMAN			5 44 10 9 0 7 26 33 40 17 17 5	FAERPALLELER	DB Search
FAEWC(+57.02)LEYGEHGC(+57.02)R	49.75	1812.73	14	71.4	14	0.7996	0.72	-3.5	605.258	3	30.2543			4960	84426	23-0922-MUT-191-MR1-TD-D6.wiff	1	0	0	1	O43813|LANC1_HUMAN	Carbamidomethylation;Carbamidomethylation	C5:Carbamidomethylation:1000.00;C13:Carbamidomethylation:1000.00	0 0 23 47 47 78 78 77 15 15 32 11 0 0	FAEWC(+57.02)LEYGEHGC(+57.02)R	DB Search
FAFPLSLFQGSSDGVEVR	49.75	1954.98	18	61.1	18	-5.5751	0.66	13.1	978.522	2	79.4355			5800	125880	23-0922-MUT-191-MR1-TD-D6.wiff	1	0	0	1	Q13144|EI2BE_HUMAN			0 0 16 7 0 0 53 43 43 0 0 0 9 8 5 5 11 5	FAFPLSLFQGSSDGVEVR	DB Search
FAFQAEVNR	39.15	1080.54	9	66.7	9	-0.2268	0.62	-12.1	541.275	2	23.5127			2440	78597	23-0922-MUT-191-MR1-TD-D6.wiff	1	0	0	1	P14625|ENPL_HUMAN			5 10 30 16 7 7 0 0 0	FAFQAEVNR	DB Search
FAKPVYPGQTLQTEMWK	49.75	2023.02	17	70.6	17	2.5063	0.77	-4.1	675.354	3	38.2368			30300	90916	23-0922-MUT-191-MR1-TD-D6.wiff	1	0	0	1	P51659-2|DHB4_HUMAN:P51659|DHB4_HUMAN:P51659-3|DHB4_HUMAN			0 0 0 0 14 14 19 0 20 17 17 65 24 24 38 12 5	FAKPVYPGQTLQTEMWK	DB Search
FALEVPGLR	41.97	1000.57	9	55.6	9	1.1609	0.77	-11.2	501.293	2	47.6342			2660	99142	23-0922-MUT-191-MR1-TD-D6.wiff	1	0	0	1	Q9NXH9-2|TRM1_HUMAN:Q9NXH9|TRM1_HUMAN			5 18 45 44 44 0 0 0 0	FALEVPGLR	DB Search
FALWVGR	31.61	847.471	7	71.4	7	-3.2948	0.77	-12.1	424.743	2	39.102				91855	23-0922-MUT-191-MR1-TD-D6.wiff	0	0	0	0	O75962|TRIO_HUMAN:O75962-5|TRIO_HUMAN:O75962-4|TRIO_HUMAN:O75962-2|TRIO_HUMAN			5 31 100 31 0 0 2	FALWVGR	DB Search
FAMEPEEFDSDTLR	49.73	1685.72	14	50	14	-0.2484	0.7	3.1	843.883	2	41.9737			1460	94237	23-0922-MUT-191-MR1-TD-D6.wiff	1	0	0	1	P13667|PDIA4_HUMAN			0 0 29 25 41 37 21 21 24 0 0 0 0 0	FAMEPEEFDSDTLR	DB Search
FAQPGSFEYEYAMR	49.51	1694.74	14	42.9	14	1.5162	0.64	12.5	848.399	2	38.3758			3180	91261	23-0922-MUT-191-MR1-TD-D6.wiff	1	0	0	1	Q15233|NONO_HUMAN:Q15233-2|NONO_HUMAN			1 0 0 9 9 9 8 8 0 0 0 0 0 5	FAQPGSFEYEYAMR	DB Search
FASYLTFSPSEVK	49.75	1474.73	13	76.9	13	-0.3731	0.83	5.3	738.388	2	44.4651				96310	23-0922-MUT-191-MR1-TD-D6.wiff	0	0	0	0	P54886|P5CS_HUMAN:P54886-2|P5CS_HUMAN			5 10 26 18 61 57 57 72 0 0 0 10 5	FASYLTFSPSEVK	DB Search
FATEAAITILR	49.74	1204.68	11	63.6	11	-2.1518	0.78	-5.3	603.352	2	41.8157			1940	94128	23-0922-MUT-191-MR1-TD-D6.wiff	1	0	0	1	P17987|TCPA_HUMAN			5 9 22 22 34 0 0 7 5 0 0	FATEAAITILR	DB Search
FAVSQMSALLDSAHLLASSTQR	45.34	2332.18	22	50	22	-2.4685	0.43	-5.4	778.408	3	71.7843			2510	119268	23-0922-MUT-191-MR1-TD-D6.wiff	1	0	0	1	O14617|AP3D1_HUMAN:O14617-2|AP3D1_HUMAN:O14617-4|AP3D1_HUMAN:O14617-3|AP3D1_HUMAN:O14617-5|AP3D1_HUMAN			0 0 6 4 4 25 0 0 0 0 0 4 4 17 8 8 10 0 0 0 0 5	FAVSQMSALLDSAHLLASSTQR	DB Search
FC(+57.02)IWTESAFR	49.69	1315.6	10	100	10	-1.0353	0.77	-3.4	658.814	2	50.411			19200	101133	23-0922-MUT-191-MR1-TD-D6.wiff	1	0	0	1	P36578|RL4_HUMAN	Carbamidomethylation	C2:Carbamidomethylation:1000.00	5 5 66 38 15 11 2 2 2 4	FC(+57.02)IWTESAFR	DB Search
FC(+57.02)LGLLSNVNR	36.87	1291.67	11	81.8	11	-1.2267	0.7	-3.5	646.849	2	48.0858			10700	99154	23-0922-MUT-191-MR1-TD-D6.wiff	1	0	0	1	P84022-3|SMAD3_HUMAN:Q99717|SMAD5_HUMAN:Q15796-2|SMAD2_HUMAN:P84022-4|SMAD3_HUMAN:P84022-2|SMAD3_HUMAN:Q15796|SMAD2_HUMAN:O15198|SMAD9_HUMAN:P84022|SMAD3_HUMAN:O15198-2|SMAD9_HUMAN	Carbamidomethylation	C2:Carbamidomethylation:1000.00	5 10 53 15 15 13 6 0 0 2 2	FC(+57.02)LGLLSNVNR	DB Search
FDAGELITQR	45.15	1148.58	10	80	10	-0.5881	0.68	5.6	575.309	2	30.5017			1100	84642	23-0922-MUT-191-MR1-TD-D6.wiff	1	0	0	1	P35232|PHB_HUMAN			5 14 16 11 11 22 17 0 0 5	FDAGELITQR	DB Search
FDC(+57.02)HHC(+57.02)NESLFGK	49.1	1649.67	13	23.1	13	-0.0551	0.38	-10.3	550.899	3	16.385			208	72557	23-0922-MUT-191-MR1-TD-D6.wiff	1	0	0	1	Q14192|FHL2_HUMAN:Q14192-2|FHL2_HUMAN	Carbamidomethylation;Carbamidomethylation	C3:Carbamidomethylation:1000.00;C6:Carbamidomethylation:1000.00	5 5 1 1 1 1 0 0 0 0 0 0 3	FDC(+57.02)HHC(+57.02)NESLFGK	DB Search
FDC(+57.02)SSAPDIC(+57.02)SNLYVFQPSLAVFK	39.22	2764.29	24	45.8	24	2.1189	0.8	7.2	922.455	3	78.0106			1290	124730	23-0922-MUT-191-MR1-TD-D6.wiff	1	0	0	1	Q8IXB1-2|DJC10_HUMAN:Q8IXB1|DJC10_HUMAN	Carbamidomethylation;Carbamidomethylation	C3:Carbamidomethylation:1000.00;C10:Carbamidomethylation:1000.00	0 0 6 0 0 0 0 0 0 0 0 0 3 54 67 18 18 7 7 8 8 13 0 0	FDC(+57.02)SSAPDIC(+57.02)SNLYVFQPSLAVFK	DB Search
FDDPLLGPR	49.74	1028.53	9	100	9	-0.1049	0.74	-9	515.274	2	32.1953	427			86058	23-0922-MUT-191-MR1-TD-D6.wiff	1	1	0	0	Q9P2J5-2|SYLC_HUMAN:Q9P2J5-3|SYLC_HUMAN:Q9P2J5|SYLC_HUMAN			5 32 62 14 14 21 3 3 5	FDDPLLGPR	DB Search
FDGALNVDLTEFQTNLVPYPR	49.75	2408.2	21	47.6	21	2.949	0.79	5.9	803.756	3	75.022	2180		64300	122594	23-0922-MUT-191-MR1-TD-D6.wiff	3	1	0	2	Q9NY65|TBA8_HUMAN:P68363-2|TBA1B_HUMAN:Q71U36-2|TBA1A_HUMAN:Q9NY65-2|TBA8_HUMAN:Q13748-2|TBA3C_HUMAN:P68366-2|TBA4A_HUMAN:Q6PEY2|TBA3E_HUMAN:P68366|TBA4A_HUMAN:Q9BQE3|TBA1C_HUMAN:P68363|TBA1B_HUMAN:Q71U36|TBA1A_HUMAN:Q13748|TBA3C_HUMAN			0 0 0 8 6 0 0 9 0 0 0 0 10 18 12 12 17 0 0 9 5	FDGALNVDLTEFQTNLVPYPR	DB Search
FDNSLINQIENLNIQVEDIR	49.75	2386.21	20	60	20	-1.3579	0.76	4.7	796.425	3	82.766			11100	128510	23-0922-MUT-191-MR1-TD-D6.wiff	2	0	0	2	Q9Y4K0|LOXL2_HUMAN			1 1 4 3 0 0 0 0 4 9 7 7 26 27 22 14 0 0 13 5	FDNSLINQIENLNIQVEDIR	DB Search
FDQLFDDESDPFEVLK	49.73	1942.88	16	75	16	-1.9729	0.82	7.1	972.468	2	69.5318			8210	117529	23-0922-MUT-191-MR1-TD-D6.wiff	1	0	0	1	Q8NC51|PAIRB_HUMAN:Q8NC51-2|PAIRB_HUMAN:Q8NC51-3|PAIRB_HUMAN:Q8NC51-4|PAIRB_HUMAN			0 0 31 16 32 19 9 9 9 9 0 0 9 9 5 5	FDQLFDDESDPFEVLK	DB Search
FDSDAASPR	43.72	964.425	9	100	9	-0.2187	0.84	-3.3	483.218	2	15.9877	259			78251	22-1102-MR1_CHAP_42_TD-MUT-129-D6.wiff	1	1	0	0	P18463|1B37_HUMAN:P30492|1B54_HUMAN:P01889|1B07_HUMAN:Q29940|1B59_HUMAN:P30504|1C04_HUMAN:P30462|1B14_HUMAN:P10319|1B58_HUMAN:P30480|1B42_HUMAN:Q31610|1B81_HUMAN:Q29960-2|1C16_HUMAN:P04222|1C03_HUMAN:P30484|1B46_HUMAN:P30501|1C02_HUMAN:P30493|1B55_HUMAN:Q07000|1C15_HUMAN:Q29865|1C18_HUMAN:P30460|1B08_HUMAN:P30495|1B56_HUMAN:P30685|1B35_HUMAN:P30499|1C01_HUMAN:Q29963|1C06_HUMAN:P30464|1B15_HUMAN:P…			5 39 46 46 51 17 13 2 2	FDSDAASPR	DB Search
FDTGNLC(+57.02)M(+15.99)VTGGANLGR	49.75	1797.81	17	76.5	17	1.5391	0.83	9.8	899.934	2	32.9711				86715	23-0922-MUT-191-MR1-TD-D6.wiff	0	0	0	0	P62701|RS4X_HUMAN	Carbamidomethylation;Oxidation (M)	C7:Carbamidomethylation:1000.00;M8:Oxidation (M):1000.00	0 0 0 0 4 12 22 22 61 74 20 11 11 6 6 4 4	FDTGNLC(+57.02)M(+15.99)VTGGANLGR	DB Search
FDTGNLC(+57.02)MVIGGANLGR	49.75	1793.86	17	58.8	17	0.1353	0.79	2.4	897.948	2	53.6272			6160	103874	23-0922-MUT-191-MR1-TD-D6.wiff	1	0	0	1	P22090|RS4Y1_HUMAN	Carbamidomethylation	C7:Carbamidomethylation:1000.00	0 0 0 9 9 19 81 62 62 84 8 0 0 0 0 11 5	FDTGNLC(+57.02)MVIGGANLGR	DB Search
FDTGNLC(+57.02)MVTGGANLGR	49.75	1781.82	17	76.5	17	-0.5347	0.83	7.6	891.935	2	40.7612	1000		59800	93247	23-0922-MUT-191-MR1-TD-D6.wiff	3	1	0	2	P62701|RS4X_HUMAN	Carbamidomethylation	C7:Carbamidomethylation:1000.00	0 0 5 4 4 39 48 28 28 25 9 5 5 0 0 3 3	FDTGNLC(+57.02)MVTGGANLGR	DB Search
FDTSILPIC(+57.02)K	37.07	1192.62	10	60	10	-0.2847	0.66	0.6	597.323	2	42.2431				94467	23-0922-MUT-191-MR1-TD-D6.wiff	0	0	0	0	Q08629|TICN1_HUMAN:Q9BQ16-7|TICN3_HUMAN:Q9BQ16-4|TICN3_HUMAN:Q9BQ16-1|TICN3_HUMAN:Q9BQ16-9|TICN3_HUMAN:Q9BQ16|TICN3_HUMAN:Q9BQ16-2|TICN3_HUMAN:Q9BQ16-6|TICN3_HUMAN:Q9BQ16-5|TICN3_HUMAN	Carbamidomethylation	C9:Carbamidomethylation:1000.00	0 0 0 0 60 60 28 28 19 5	FDTSILPIC(+57.02)K	DB Search
FDVINLAAEK	35.69	1118.6	10	50	10	-3.3093	0.64	-13.7	560.305	2	37.4656				90501	23-0922-MUT-191-MR1-TD-D6.wiff	0	0	0	0	Q9UGJ0-2|AAKG2_HUMAN:Q9UGJ0|AAKG2_HUMAN:P54619-3|AAKG1_HUMAN:P54619-2|AAKG1_HUMAN:Q9UGJ0-3|AAKG2_HUMAN			5 50 95 65 0 0 0 17 0 0	FDVINLAAEK	DB Search
FDVQFPENNWINPDK	49.74	1861.86	15	73.3	15	1.318	0.69	9.3	931.959	2	55.0668			3640	105094	23-0922-MUT-191-MR1-TD-D6.wiff	1	0	0	1	O60884|DNJA2_HUMAN			0 0 27 22 23 6 6 4 4 9 30 30 3 0 0	FDVQFPENNWINPDK	DB Search
FDVQLKDLEK	43.5	1233.66	10	70	10	0.6414	0.67	-10.4	412.223	3	41.3161	865	623		99667	22-1102-MR1_CHAP_42_TD-MUT-129-D6.wiff	2	1	1	0	P62244|RS15A_HUMAN			5 7 3 3 5 5 3 0 0 1	FDVQLKDLEK	DB Search
FDVSGYPTIK	46.89	1125.57	10	80	10	-1.5913	0.52	-6	563.796	2	28.8627	1370	1630	3530	83277	23-0922-MUT-191-MR1-TD-D6.wiff	4	2	1	1	P13667|PDIA4_HUMAN			5 33 34 31 16 16 7 0 0 3	FDVSGYPTIK	DB Search
FDYSGVGSSDGNSEESTLGK	49.75	2034.87	20	70	20	-1.0276	0.72	8.5	1018.46	2	22.776			1140	78050	23-0922-MUT-191-MR1-TD-D6.wiff	1	0	0	1	Q9NUJ1-3|ABHDA_HUMAN:Q9NUJ1|ABHDA_HUMAN			0 0 7 7 8 20 24 14 14 24 10 10 0 0 13 14 14 14 0 0	FDYSGVGSSDGNSEESTLGK	DB Search
FEDENFILK	49.63	1153.57	9	100	9	-1.4018	0.79	-7.6	577.793	2	34.7144			5150	88209	23-0922-MUT-191-MR1-TD-D6.wiff	1	0	0	1	P62937|PPIA_HUMAN:P62937-2|PPIA_HUMAN			5 55 11 11 9 6 6 8 5	FEDENFILK	DB Search
FEELC(+57.02)SDLFR	49.74	1314.59	10	80	10	-2.1201	0.73	-8.7	658.306	2	43.7441				95714	23-0922-MUT-191-MR1-TD-D6.wiff	0	0	0	0	P0DMV8-2|HS71A_HUMAN:P0DMV9|HS71B_HUMAN:P0DMV8|HS71A_HUMAN:P17066|HSP76_HUMAN:P48741|HSP77_HUMAN	Carbamidomethylation	C5:Carbamidomethylation:1000.00	5 5 50 50 53 10 10 6 0 0	FEELC(+57.02)SDLFR	DB Search
FEELNADLFR	49.74	1252.61	10	100	10	-1.9735	0.62	-3.9	627.317	2	44.8936	1030		21100	96485	23-0922-MUT-191-MR1-TD-D6.wiff	2	1	0	1	P54652|HSP72_HUMAN:P11142-2|HSP7C_HUMAN:P11142|HSP7C_HUMAN			5 22 72 36 28 22 22 4 4 5	FEELNADLFR	DB Search
FEGDTLVNR	49.65	1049.51	9	100	9	0.0572	0.92	-11.6	525.765	2	16.6672	3570	2220	22600	72830	23-0922-MUT-191-MR1-TD-D6.wiff	3	1	1	1	MR1-D6INS|MR1-GFP-D6INS:MR1-D6DEL|MR1-GFP-D6DEL			5 33 11 11 8 8 5 2 2	FEGDTLVNR	DB Search
FEGDTLVNRIELK	43.72	1532.82	13	61.5	13	-2.2363	0.64	4	767.42	2	48.3693	31100	27700		105408	22-1102-MR1_CHAP_42_TD-MUT-129-D6.wiff	4	2	2	0	MR1-D6INS|MR1-GFP-D6INS:MR1-D6DEL|MR1-GFP-D6DEL			4 4 1 1 3 3 7 0 0 1 3 3 3	FEGDTLVNRIELK	DB Search
FEHFSGLLNNQLSPQ	39.93	1729.84	15	40	15	0.0278	0.65	6.1	865.945	2	43.8737			1860	95759	23-0922-MUT-191-MR1-TD-D6.wiff	1	0	0	1	Q9Y4K0|LOXL2_HUMAN			0 0 0 0 0 0 12 22 22 0 0 0 22 18 5	FEHFSGLLNNQLSPQ	DB Search
FELFVMK	44.59	912.478	7	100	7	-0.5011	0.52	-14.2	457.245	2	48.0949				99296	23-0922-MUT-191-MR1-TD-D6.wiff	0	0	0	0	Q15046|SYK_HUMAN:Q15046-2|SYK_HUMAN			5 41 21 14 13 3 3	FELFVMK	DB Search
FELSGIPPAPR(+14.02)	41.15	1196.66	11	45.5	11	-0.1714	0.76	-6.9	599.338	2	35.5591			6760	88676	23-0922-MUT-191-MR1-TD-D6.wiff	1	0	0	1	P0DMV8-2|HS71A_HUMAN:P0DMV9|HS71B_HUMAN:P0DMV8|HS71A_HUMAN:P17066|HSP76_HUMAN	Methylation(KR)	R11:Methylation(KR):1000.00	0 0 16 12 8 10 12 0 0 0 0	FELSGIPPAPR(+14.02)	DB Search
FELTGIPPAPR	46.7	1196.66	11	45.5	11	-0.2303	0.79	-9.4	599.337	2	36.9082			6760	90036	23-0922-MUT-191-MR1-TD-D6.wiff	1	0	0	1	P11142|HSP7C_HUMAN			0 0 26 26 0 7 0 0 9 0 5	FELTGIPPAPR	DB Search
FELTGIPPAPR(+14.02)	49.74	1210.67	11	63.6	11	2.0876	0.67	-6.3	606.347	2	39.226			87400	91962	23-0922-MUT-191-MR1-TD-D6.wiff	1	0	0	1	P11142|HSP7C_HUMAN	Methylation(KR)	R11:Methylation(KR):1000.00	0 0 9 12 5 8 4 2 2 0 0	FELTGIPPAPR(+14.02)	DB Search
FENAFLSHVVSQHQALLGTIR	49.75	2366.25	21	61.9	21	3.7625	0.76	-5.1	592.574	4	53.2276			7960	103452	23-0922-MUT-191-MR1-TD-D6.wiff	2	0	0	2	P25705-3|ATPA_HUMAN:P25705|ATPA_HUMAN:P25705-2|ATPA_HUMAN			0 0 5 4 8 8 8 1 1 10 3 3 14 30 29 11 11 0 0 0 0	FENAFLSHVVSQHQALLGTIR	DB Search
FETFC(+57.02)LDPSLVTK	49.75	1555.76	13	84.6	13	0.5762	0.73	2.9	778.899	2	52.4218	1780		29500	102875	23-0922-MUT-191-MR1-TD-D6.wiff	2	1	0	1	Q9UHB9-2|SRP68_HUMAN:Q9UHB9-3|SRP68_HUMAN:Q9UHB9-4|SRP68_HUMAN:Q9UHB9|SRP68_HUMAN	Carbamidomethylation	C5:Carbamidomethylation:1000.00	1 1 37 37 36 36 44 4 4 8 17 3 3	FETFC(+57.02)LDPSLVTK	DB Search
FEWELPLDEAQR	49.44	1531.73	12	66.7	12	1.4319	0.78	-2.2	766.881	2	55.4161			1930	105342	23-0922-MUT-191-MR1-TD-D6.wiff	1	0	0	1	Q9BSJ8|ESYT1_HUMAN:Q9BSJ8-2|ESYT1_HUMAN			1 1 8 9 24 6 5 5 7 0 0 5	FEWELPLDEAQR	DB Search
FFDDPMLLELAK	49.75	1437.72	12	100	12	-3.223	0.69	-2	719.876	2	68.0279			5420	116228	23-0922-MUT-191-MR1-TD-D6.wiff	1	0	0	1	Q15029-3|U5S1_HUMAN:Q15029-2|U5S1_HUMAN:Q15029|U5S1_HUMAN			5 6 15 15 4 4 8 8 6 6 4 4	FFDDPMLLELAK	DB Search
FFDEESYSLLR	49.75	1404.66	11	100	11	-2.5623	0.88	-1.2	703.343	2	46.9028	2260		21700	98409	23-0922-MUT-191-MR1-TD-D6.wiff	2	1	0	1	P51571|SSRD_HUMAN			5 18 29 26 26 7 7 4 2 2 5	FFDEESYSLLR	DB Search
FFDEESYSLLRK	32.43	1532.75	12	58.3	12	-2.5705	0.25	-1.7	511.923	3	47.9796	422			105102	22-1102-MR1_CHAP_42_TD-MUT-129-D6.wiff	1	1	0	0	P51571|SSRD_HUMAN			5 47 23 9 9 20 25 0 0 0 0 0	FFDEESYSLLRK	DB Search
FFDHSGTLVMDAYEPEISR	49.75	2213.01	19	57.9	19	0.3012	0.76	5.3	738.69	3	47.1469			5730	98662	23-0922-MUT-191-MR1-TD-D6.wiff	1	0	0	1	Q15005|SPCS2_HUMAN			0 0 0 0 0 0 0 4 11 0 15 18 27 42 10 10 11 7 5	FFDHSGTLVMDAYEPEISR	DB Search
FFEVILIDPFHK	49.75	1503.81	12	83.3	12	0.6693	0.66	-9.4	502.28	3	71.8677	265		26100	119353	23-0922-MUT-191-MR1-TD-D6.wiff	3	1	0	2	P61313|RL15_HUMAN			5 23 14 25 44 44 45 45 6 6 0 0	FFEVILIDPFHK	DB Search
FFGPNAEISQPPALSQLVNLYLGR	49.75	2630.39	24	45.8	24	-12.2065	0.5	11.1	877.823	3	93.9742			2530	138188	23-0922-MUT-191-MR1-TD-D6.wiff	1	0	0	1	Q9BQ70|TCF25_HUMAN			0 0 0 0 0 0 0 16 0 0 36 6 6 12 27 27 64 96 26 26 0 0 0 0	FFGPNAEISQPPALSQLVNLYLGR	DB Search
FFLQDPQSQELDVQVK	49.75	1919.96	16	62.5	16	1.7665	0.65	9.7	961.01	2	47.4401			7020	98764	23-0922-MUT-191-MR1-TD-D6.wiff	1	0	0	1	Q9BSJ8|ESYT1_HUMAN:Q9BSJ8-2|ESYT1_HUMAN			0 0 9 2 19 0 0 6 5 5 7 8 0 0 2 2	FFLQDPQSQELDVQVK	DB Search
FFLSSGLIDK	46.01	1125.61	10	100	10	-0.7298	0.61	-11.3	563.812	2	46.1729			8730	97655	23-0922-MUT-191-MR1-TD-D6.wiff	1	0	0	1	Q9BTV4|TMM43_HUMAN			5 20 38 18 10 8 8 8 3 3	FFLSSGLIDK	DB Search
FFMGNQVLK	25.58	1082.56	9	44.4	9	-2.5238	0.89	-0.4	542.293	2	32.1276				85996	23-0922-MUT-191-MR1-TD-D6.wiff	0	0	0	0	P13010|XRCC5_HUMAN			5 9 16 1 0 0 2 1 1	FFMGNQVLK	DB Search
FFNIPFLQLQR	49.75	1421.78	11	54.5	11	0.8513	0.89	0.9	711.908	2	77.8631			7350	124535	23-0922-MUT-191-MR1-TD-D6.wiff	1	0	0	1	Q3YEC7|RABL6_HUMAN:Q3YEC7-3|RABL6_HUMAN:Q3YEC7-2|RABL6_HUMAN			0 0 10 4 5 3 3 1 1 1 3	FFNIPFLQLQR	DB Search
FFTGSLAEVEK	49.75	1226.62	11	100	11	-0.3986	0.86	-7.9	614.319	2	31.8396	3420	4060	21900	85763	23-0922-MUT-191-MR1-TD-D6.wiff	3	1	1	1	Q13049|TRI32_HUMAN			5 6 30 8 6 6 9 8 5 2 2	FFTGSLAEVEK	DB Search
FGAYIVDGLR	36.24	1109.59	10	60	10	-1.6607	0.58	-1.5	555.807	2	38.619				91456	23-0922-MUT-191-MR1-TD-D6.wiff	0	0	0	0	O00763-2|ACACB_HUMAN:O00763|ACACB_HUMAN:Q13085|ACACA_HUMAN:Q13085-3|ACACA_HUMAN:O00763-3|ACACB_HUMAN:Q13085-2|ACACA_HUMAN:Q13085-4|ACACA_HUMAN			5 39 39 61 68 0 0 0 0 5	FGAYIVDGLR	DB Search
FGDILHVINASDDEWWQAR	20.71	2271.07	19	21.1	19	-2.8294	0.68	9.5	758.048	3	68.3404			1320	116693	23-0922-MUT-191-MR1-TD-D6.wiff	1	0	0	1	Q12959-8|DLG1_HUMAN:Q12959-5|DLG1_HUMAN:Q12959-7|DLG1_HUMAN:Q12959-9|DLG1_HUMAN:Q12959-2|DLG1_HUMAN:Q12959-3|DLG1_HUMAN:Q12959|DLG1_HUMAN			0 0 0 0 0 0 0 3 0 0 0 2 0 0 20 10 0 0 0	FGDILHVINASDDEWWQAR	DB Search
FGDLDEQEFVYK	36.37	1488.68	12	33.3	12	0.674	0.49	10.7	745.363	2	38.149			1630	91072	23-0922-MUT-191-MR1-TD-D6.wiff	1	0	0	1	Q96N67-6|DOCK7_HUMAN:Q96N67-5|DOCK7_HUMAN:Q96N67-3|DOCK7_HUMAN:Q96N67-2|DOCK7_HUMAN:Q8NF50-4|DOCK8_HUMAN:Q8NF50|DOCK8_HUMAN:Q96N67|DOCK7_HUMAN:Q8NF50-2|DOCK8_HUMAN:Q96N67-4|DOCK7_HUMAN:Q8NF50-3|DOCK8_HUMAN			0 0 9 25 29 29 0 0 0 0 0 0	FGDLDEQEFVYK	DB Search
FGDYQC(+57.02)NSAMGISQMLK	49.75	1948.85	17	58.8	17	-1.3787	0.63	8.2	975.452	2	47.6797			3520	98952	23-0922-MUT-191-MR1-TD-D6.wiff	1	0	0	1	P54136|SYRC_HUMAN:P54136-2|SYRC_HUMAN	Carbamidomethylation	C6:Carbamidomethylation:1000.00	0 0 0 14 20 35 36 0 0 38 16 16 13 13 26 0 0	FGDYQC(+57.02)NSAMGISQMLK	DB Search
FGEDVVEVIK	49.75	1133.6	10	80	10	-1.0528	0.6	-9	567.808	2	35.1563			5840	88642	23-0922-MUT-191-MR1-TD-D6.wiff	1	0	0	1	Q96N67-6|DOCK7_HUMAN:Q96N67-5|DOCK7_HUMAN:Q96N67-3|DOCK7_HUMAN:Q96N67-2|DOCK7_HUMAN:Q96N67|DOCK7_HUMAN:Q96N67-4|DOCK7_HUMAN			5 50 50 31 31 32 8 7 0 0	FGEDVVEVIK	DB Search
FGEMQLDFR	49.74	1141.52	9	100	9	1.3263	0.67	-9.8	571.77	2	39.7699			5790	92544	23-0922-MUT-191-MR1-TD-D6.wiff	1	0	0	1	Q8TCJ2|STT3B_HUMAN			4 4 5 11 8 8 9 3 3	FGEMQLDFR	DB Search
FGEVVDC(+57.02)TIK	49.75	1166.56	10	100	10	-0.7964	0.78	-11.4	584.29	2	21.6003		2010	6300	77040	23-0922-MUT-191-MR1-TD-D6.wiff	3	0	1	2	O14979-3|HNRDL_HUMAN:O14979-2|HNRDL_HUMAN:Q99729-4|ROAA_HUMAN:Q99729-2|ROAA_HUMAN:O14979|HNRDL_HUMAN:Q99729|ROAA_HUMAN:Q99729-3|ROAA_HUMAN	Carbamidomethylation	C7:Carbamidomethylation:1000.00	5 33 47 49 63 14 3 3 3 5	FGEVVDC(+57.02)TIK	DB Search
FGEVVDC(+57.02)TLK	49.75	1166.56	10	100	10	-1.8828	0.77	-11.4	584.29	2	21.6003		2010	6300	77040	23-0922-MUT-191-MR1-TD-D6.wiff	3	0	1	2	Q14103-4|HNRPD_HUMAN:Q14103|HNRPD_HUMAN:Q14103-3|HNRPD_HUMAN:Q14103-2|HNRPD_HUMAN	Carbamidomethylation	C7:Carbamidomethylation:1000.00	5 33 47 49 63 14 3 3 3 5	FGEVVDC(+57.02)TLK	DB Search
FGFPEGSVELYAEK	49.75	1571.75	14	71.4	14	0.1705	0.59	4	786.896	2	46.9146	1720		64500	98329	23-0922-MUT-191-MR1-TD-D6.wiff	2	1	0	1	P23396|RS3_HUMAN			0 0 11 22 22 6 6 7 2 2 4 0 0 2	FGFPEGSVELYAEK	DB Search
FGGGNPELLTQMVSK	49.75	1576.79	15	66.7	15	-2.7562	0.75	0.5	789.414	2	43.311			8990	95376	23-0922-MUT-191-MR1-TD-D6.wiff	1	0	0	1	P40939|ECHA_HUMAN			5 0 0 0 9 17 17 22 26 17 10 9 9 0 0	FGGGNPELLTQMVSK	DB Search
FGGNPGGFGNQGGFGNSR	49.75	1725.76	18	88.9	18	1.4742	0.67	2.6	863.901	2	23.3599	374		3570	78554	23-0922-MUT-191-MR1-TD-D6.wiff	2	1	0	1	Q13148-4|TADBP_HUMAN:Q13148|TADBP_HUMAN			0 0 6 6 29 21 6 6 12 12 13 8 3 3 8 6 4 4	FGGNPGGFGNQGGFGNSR	DB Search
FGIDDQDFQNSLTR	49.75	1654.76	14	71.4	14	1.0192	0.52	5	828.401	2	40.9809			2210	93427	23-0922-MUT-191-MR1-TD-D6.wiff	1	0	0	1	P48426|PI42A_HUMAN:P48426-2|PI42A_HUMAN			5 0 0 14 28 40 40 45 45 23 0 0 21 5	FGIDDQDFQNSLTR	DB Search
FGKPDPIVSVIFK	49.62	1445.83	13	61.5	13	-3.9605	0.54	-14.3	482.949	3	47.9063			1810	99016	23-0922-MUT-191-MR1-TD-D6.wiff	1	0	0	1	Q9NZM1-5|MYOF_HUMAN:Q9NZM1-3|MYOF_HUMAN:Q9NZM1-4|MYOF_HUMAN:Q9NZM1|MYOF_HUMAN:Q9NZM1-6|MYOF_HUMAN:Q9NZM1-7|MYOF_HUMAN			0 0 0 0 0 13 28 18 8 6 6 3 3	FGKPDPIVSVIFK	DB Search
FGKPDPIVSVIFKDEK	49.75	1817.99	16	43.8	16	-4.3496	0.75	-11.5	607.005	3	40.8019			2470	93196	23-0922-MUT-191-MR1-TD-D6.wiff	1	0	0	1	Q9NZM1-5|MYOF_HUMAN:Q9NZM1-3|MYOF_HUMAN:Q9NZM1-4|MYOF_HUMAN:Q9NZM1|MYOF_HUMAN:Q9NZM1-6|MYOF_HUMAN:Q9NZM1-7|MYOF_HUMAN			0 0 0 0 0 17 20 4 0 0 33 10 10 10 0 0	FGKPDPIVSVIFKDEK	DB Search
FGLLNIVMEPFFK	37.16	1553.83	13	61.5	13	6.7191	0.49	0.4	777.933	2	98.6456				141986	23-0922-MUT-191-MR1-TD-D6.wiff	0	0	0	0	O15228-2|GNPAT_HUMAN:O15228|GNPAT_HUMAN			0 0 0 36 26 26 24 22 40 26 19 0 0	FGLLNIVMEPFFK	DB Search
FGPLTPELMVPR	35.48	1355.73	12	50	12	0.3187	0.84	2.7	678.881	2	53.0774			2550	103424	23-0922-MUT-191-MR1-TD-D6.wiff	1	0	0	1	P40937-2|RFC5_HUMAN:P40937|RFC5_HUMAN			0 0 8 11 28 0 0 3 0 0 4 4	FGPLTPELMVPR	DB Search
FGVPVIADGGIQNVGHIAK	49.75	1891.03	19	52.6	19	1.1959	0.6	-6.8	631.355	3	45.1178			5070	96791	23-0922-MUT-191-MR1-TD-D6.wiff	1	0	0	1	P12268|IMDH2_HUMAN			0 0 7 0 0 24 23 17 0 0 0 12 10 10 12 5 0 0 3	FGVPVIADGGIQNVGHIAK	DB Search
FGVVLDEIKPSSAPELQAVR	49.75	2154.17	20	60	20	2.4909	0.79	-0.1	719.072	3	48.4227			6200	99496	23-0922-MUT-191-MR1-TD-D6.wiff	1	0	0	1	O14579-2|COPE_HUMAN:O14579-3|COPE_HUMAN:O14579|COPE_HUMAN			0 0 23 19 13 5 1 1 16 7 7 6 6 0 0 10 5 0 0 5	FGVVLDEIKPSSAPELQAVR	DB Search
FGWDC(+57.02)HGLPVEYEIDK	49.67	1963.88	16	81.2	16	2.1088	0.69	1.9	655.643	3	47.973			3090	99093	23-0922-MUT-191-MR1-TD-D6.wiff	1	0	0	1	P41252|SYIC_HUMAN	Carbamidomethylation	C5:Carbamidomethylation:1000.00	5 22 10 0 0 3 0 8 6 6 8 8 8 8 7 5	FGWDC(+57.02)HGLPVEYEIDK	DB Search
FGYVDFESAEDLEK	49.75	1647.73	14	64.3	14	1.3011	0.7	0.5	824.883	2	47.436				98759	23-0922-MUT-191-MR1-TD-D6.wiff	0	0	0	0	P19338|NUCL_HUMAN			0 0 0 17 43 29 27 15 15 16 19 9 0 0	FGYVDFESAEDLEK	DB Search
FHLGLFTDR	28.02	1104.57	9	55.6	9	-0.0828	0.76	-4.2	553.298	2	38.2714			3510	91210	23-0922-MUT-191-MR1-TD-D6.wiff	1	0	0	1	Q8TEQ6|GEMI5_HUMAN			5 17 22 0 0 0 0 4 5	FHLGLFTDR	DB Search
FIAVGYVDDTQFVR	49.75	1628.82	14	85.7	14	0.9314	0.71	2.7	815.43	2	48.2943	7740	7050	50600	99466	23-0922-MUT-191-MR1-TD-D6.wiff	3	1	1	1	P05534|1A24_HUMAN:P30492|1B54_HUMAN:P30504|1C04_HUMAN:Q29940|1B59_HUMAN:P10319|1B58_HUMAN:P16189|1A31_HUMAN:Q29960-2|1C16_HUMAN:P30484|1B46_HUMAN:P30455|1A36_HUMAN:P30493|1B55_HUMAN:P10314|1A32_HUMAN:P30512|1A29_HUMAN:P16190|1A33_HUMAN:P10316|1A69_HUMAN:P30459|1A74_HUMAN:P30495|1B56_HUMAN:P30685|1B35_HUMAN:P04439|1A03_HUMAN:P30464|1B15_HUMAN:P16188|1A30_HUMAN:Q29960|1C16_HUMAN:P30450|1A26_HUMAN:P…			0 0 22 11 23 23 34 16 16 2 2 3 4 4	FIAVGYVDDTQFVR	DB Search
FIC(+57.02)ISDLR	41.89	1022.52	8	100	8	-0.3945	0.64	-12.9	512.268	2	35.6345			8880	89040	23-0922-MUT-191-MR1-TD-D6.wiff	1	0	0	1	Q6P2Q9|PRP8_HUMAN	Carbamidomethylation	C3:Carbamidomethylation:1000.00	2 2 12 11 3 3 5 5	FIC(+57.02)ISDLR	DB Search
FIC(+57.02)IYPAYLNNK	49.73	1514.76	12	66.7	12	0.8944	0.63	1.7	758.398	2	47.097			26900	98380	23-0922-MUT-191-MR1-TD-D6.wiff	1	0	0	1	P09132-2|SRP19_HUMAN:P09132|SRP19_HUMAN	Carbamidomethylation	C3:Carbamidomethylation:1000.00	1 1 27 27 72 6 6 13 13 13 1 1	FIC(+57.02)IYPAYLNNK	DB Search
FIEGC(+57.02)LENLGNNR	49.75	1534.72	13	76.9	13	-0.2335	0.54	7.3	768.382	2	30.2606			1330	84472	23-0922-MUT-191-MR1-TD-D6.wiff	1	0	0	1	Q70CQ2-2|UBP34_HUMAN:Q70CQ2|UBP34_HUMAN:Q70CQ2-3|UBP34_HUMAN	Carbamidomethylation	C5:Carbamidomethylation:1000.00	0 0 9 7 7 17 21 15 7 7 0 3 5	FIEGC(+57.02)LENLGNNR	DB Search
FIIENTDLAVANSIR	49.75	1674.89	15	66.7	15	0.0566	0.65	1.9	838.466	2	49.5369			2580	100495	23-0922-MUT-191-MR1-TD-D6.wiff	1	0	0	1	P19387|RPB3_HUMAN			0 0 7 61 47 47 53 53 31 31 25 0 0 0 5	FIIENTDLAVANSIR	DB Search
FIIHAPPGEFNEVFNDVR	49.75	2100.04	18	44.4	18	1.8799	0.75	1.3	701.031	3	53.8061			2040	103985	23-0922-MUT-191-MR1-TD-D6.wiff	1	0	0	1	P47755|CAZA2_HUMAN:P47755-2|CAZA2_HUMAN			0 0 0 0 14 27 0 0 8 18 19 33 53 23 0 0 0 0	FIIHAPPGEFNEVFNDVR	DB Search
FIITALPTIYHC(+57.02)K	49.75	1575.85	13	69.2	13	3.3276	0.73	-8.7	526.292	3	47.6437	2010	1790	26100	98709	23-0922-MUT-191-MR1-TD-D6.wiff	4	1	1	2	Q9H3N1|TMX1_HUMAN	Carbamidomethylation	C12:Carbamidomethylation:1000.00	0 0 29 7 7 14 12 7 7 11 11 0 0	FIITALPTIYHC(+57.02)K	DB Search
FINLFPETK	21.87	1107.6	9	66.7	9	0.298	0.54	-5	554.81	2	45.6584				97285	23-0922-MUT-191-MR1-TD-D6.wiff	0	0	0	0	O95782|AP2A1_HUMAN:O95782-2|AP2A1_HUMAN			5 5 16 16 45 0 0 0 2	FINLFPETK	DB Search
FIQENIFGIC(+57.02)PHMTEDNKDLIQGK	49.75	2846.37	24	29.2	24	3.0623	0.3	-0.6	712.609	4	48.4227			4860	99652	23-0922-MUT-191-MR1-TD-D6.wiff	1	0	0	1	P30101|PDIA3_HUMAN	Carbamidomethylation	C10:Carbamidomethylation:1000.00	0 0 5 0 0 7 23 0 3 6 6 6 1 0 0 0 0 0 0 0 0 0 0 0	FIQENIFGIC(+57.02)PHMTEDNKDLIQGK	DB Search
FIQPNIGELPTALK	49.66	1539.87	14	35.7	14	1.6627	0.71	1	770.951	2	50.9752			1700	101664	23-0922-MUT-191-MR1-TD-D6.wiff	1	0	0	1	Q14008-2|CKAP5_HUMAN:Q14008|CKAP5_HUMAN:Q14008-3|CKAP5_HUMAN			0 0 22 15 0 14 0 0 25 0 0 0 0 5	FIQPNIGELPTALK	DB Search
FISDKDASIVGFFDDSFSEAHSEFLK	49.75	2937.37	26	53.8	26	2.9267	0.52	-1.1	735.358	4	75.3909	2790		7090	122587	23-0922-MUT-191-MR1-TD-D6.wiff	3	1	0	2	P30101|PDIA3_HUMAN			0 0 0 0 0 0 0 10 18 0 14 14 39 20 13 13 13 0 0 9 21 0 0 8 3 3	FISDKDASIVGFFDDSFSEAHSEFLK	DB Search
FISVGYVDDTQFVR	49.75	1644.81	14	85.7	14	0.6661	0.72	3.2	823.428	2	47.6258	12400	11100	36500	98917	23-0922-MUT-191-MR1-TD-D6.wiff	4	1	1	2	P01893|HLAH_HUMAN:Q29963|1C06_HUMAN:P30475|1B39_HUMAN:P30486|1B48_HUMAN:P18463|1B37_HUMAN:P01889|1B07_HUMAN:P30462|1B14_HUMAN:P30480|1B42_HUMAN:P10321|1C07_HUMAN:Q31610|1B81_HUMAN:Q29836|1B67_HUMAN:Q29718|1B82_HUMAN:P13747|HLAE_HUMAN:Q95365|1B38_HUMAN:Q29865|1C18_HUMAN:P30460|1B08_HUMAN:P30499|1C01_HUMAN			0 0 23 23 15 15 17 17 13 3 3 2 2 3	FISVGYVDDTQFVR	DB Search
FITHAPPGEFNEVFNDVR	49.75	2088.01	18	61.1	18	1.7095	0.81	-3.4	697.016	3	44.7778			8640	96429	23-0922-MUT-191-MR1-TD-D6.wiff	1	0	0	1	P52907|CAZA1_HUMAN			0 0 0 0 0 3 0 0 10 13 11 20 41 18 5 5 7 5	FITHAPPGEFNEVFNDVR	DB Search
FITVGYVDDTLFVR	39.03	1643.86	14	42.9	14	0.7998	0.7	6.4	822.94	2	78.1813	1130			130121	22-1102-MR1_CHAP_42_TD-MUT-129-D6.wiff	1	1	0	0	P30479|1B41_HUMAN:P30481|1B44_HUMAN:P30488|1B50_HUMAN:P30483|1B45_HUMAN:P30487|1B49_HUMAN:Q04826|1B40_HUMAN			2 2 19 19 17 0 0 0 0 0 0 0 0 4	FITVGYVDDTLFVR	DB Search
FIYEGSSDFSC(+57.02)LPTFGVIIGQK	49.75	2464.2	22	54.5	22	2.8837	0.8	0.6	822.418	3	76.4238			9250	123365	23-0922-MUT-191-MR1-TD-D6.wiff	1	0	0	1	P51659-2|DHB4_HUMAN:P51659|DHB4_HUMAN:P51659-3|DHB4_HUMAN	Carbamidomethylation	C11:Carbamidomethylation:1000.00	0 0 0 0 0 0 0 0 8 0 0 5 4 4 14 7 7 10 13 3 3 3	FIYEGSSDFSC(+57.02)LPTFGVIIGQK	DB Search
FKEANNFLWPFK	48.54	1539.79	12	66.7	12	1.2929	0.71	-8.3	514.272	3	53.2276			1740	103511	23-0922-MUT-191-MR1-TD-D6.wiff	1	0	0	1	P18124|RL7_HUMAN			0 0 7 7 0 0 31 75 85 26 14 5	FKEANNFLWPFK	DB Search
FKGFPQPILSEDGSR	41.61	1676.85	15	46.7	15	1.2863	0.7	-7.5	559.957	3	43.198	1040	1400		100327	22-1102-MR1_CHAP_42_TD-MUT-131-D6.wiff	2	1	1	0	Q9NZM1-3|MYOF_HUMAN:Q9NZM1|MYOF_HUMAN:Q9NZM1-2|MYOF_HUMAN:Q9NZM1-6|MYOF_HUMAN			0 0 0 7 5 5 18 18 56 19 0 0 0 0 0	FKGFPQPILSEDGSR	DB Search
FKGPFTDVVTTNLK	49.75	1565.85	14	78.6	14	-0.8253	0.67	4.4	783.943	2	36.6636	3090	2460	18800	89837	23-0922-MUT-191-MR1-TD-D6.wiff	4	1	1	2	Q9P0L0-2|VAPA_HUMAN:Q9P0L0|VAPA_HUMAN			5 12 15 8 4 0 0 0 3 6 6 5 4 4	FKGPFTDVVTTNLK	DB Search
FKNENFEIIIVDTSGR	49.75	1880.96	16	50	16	2.8372	0.71	3	941.504	2	45.234	1080		4910	96810	23-0922-MUT-191-MR1-TD-D6.wiff	3	1	0	2	P61011|SRP54_HUMAN:P61011-2|SRP54_HUMAN			0 0 10 21 28 29 30 30 28 0 1 15 0 0 0 0	FKNENFEIIIVDTSGR	DB Search
FKQISQAYEVLSDAK	43.42	1725.89	15	40	15	-0.5766	0.63	-0.9	576.305	3	45.2561	477	403		102865	22-1102-MR1_CHAP_42_TD-MUT-129-D6.wiff	2	1	1	0	P31689-2|DNJA1_HUMAN:P31689|DNJA1_HUMAN			0 0 0 0 0 0 41 56 74 55 55 0 0 0 5	FKQISQAYEVLSDAK	DB Search
FLAEEGFYK	37.78	1102.53	9	66.7	9	-0.4645	0.8	-10.9	552.275	2	28.0387				82556	23-0922-MUT-191-MR1-TD-D6.wiff	0	0	0	0	P46977|STT3A_HUMAN			5 16 15 7 7 0 5 0 0	FLAEEGFYK	DB Search
FLAVGLVDNTVR	45.17	1302.73	12	66.7	12	-0.8658	0.65	-7.9	652.375	2	42.9358			1520	95156	23-0922-MUT-191-MR1-TD-D6.wiff	1	0	0	1	Q15393|SF3B3_HUMAN			0 0 27 15 26 26 19 19 16 0 0 5	FLAVGLVDNTVR	DB Search
FLC(+57.02)IFLEK	45.18	1068.57	8	100	8	-1.8855	0.62	-14.1	535.29	2	51.6492			5490	102273	23-0922-MUT-191-MR1-TD-D6.wiff	1	0	0	1	P78527|PRKDC_HUMAN:P78527-2|PRKDC_HUMAN	Carbamidomethylation	C3:Carbamidomethylation:1000.00	5 10 14 6 3 6 4 4	FLC(+57.02)IFLEK	DB Search
FLDFITNIFA	22.98	1199.62	10	60	10	6.8965	0.34	-5.8	600.818	2	106.51		612		152712	22-1102-MR1_CHAP_42_TD-MUT-131-D6.wiff	1	0	1	0	Q8TBX8|PI42C_HUMAN:Q8TBX8-3|PI42C_HUMAN:Q8TBX8-2|PI42C_HUMAN			0 0 10 29 8 4 4 55 0 0	FLDFITNIFA	DB Search
FLDGIYVSEK	49.75	1169.6	10	100	10	1.6079	0.81	-6.4	585.809	2	33.784	2890	3090	24400	87368	23-0922-MUT-191-MR1-TD-D6.wiff	3	1	1	1	P32969|RL9_HUMAN			5 19 28 5 5 15 15 4 2 2	FLDGIYVSEK	DB Search
FLEEFENNLER	49.75	1438.67	11	63.6	11	-0.8935	0.7	-1	720.352	2	40.8046			4670	93303	23-0922-MUT-191-MR1-TD-D6.wiff	1	0	0	1	Q9Y4G8|RPGF2_HUMAN			0 0 44 44 23 23 11 6 6 0 0	FLEEFENNLER	DB Search
FLEEYLSSTPQR	49.75	1468.72	12	83.3	12	1.0482	0.78	0.5	735.377	2	33.7205			16000	87380	23-0922-MUT-191-MR1-TD-D6.wiff	1	0	0	1	P61803|DAD1_HUMAN			5 6 27 27 64 65 34 14 14 0 0 2	FLEEYLSSTPQR	DB Search
FLEQQNQVLQTK	49.75	1474.78	12	91.7	12	-0.2619	0.71	-4.8	738.402	2	20.3917	1340	9960	6750	75989	23-0922-MUT-191-MR1-TD-D6.wiff	3	1	1	1	P04264|K2C1_HUMAN:P35908|K22E_HUMAN:Q7Z794|K2C1B_HUMAN			4 4 76 73 65 25 25 47 34 34 0 2	FLEQQNQVLQTK	DB Search
FLESVEGNQNYPLLLLTLLEK	49.75	2432.32	21	81	21	0.6823	0.78	1.9	811.792	3	101.487			6340	144323	23-0922-MUT-191-MR1-TD-D6.wiff	1	0	0	1	P55060-2|XPO2_HUMAN:P55060-3|XPO2_HUMAN:P55060-4|XPO2_HUMAN:P55060|XPO2_HUMAN			0 0 17 0 0 10 6 6 6 11 15 14 14 30 29 17 10 10 10 2 2	FLESVEGNQNYPLLLLTLLEK	DB Search
FLEYGKDTLQR	43.72	1368.7	11	72.7	11	3.1906	0.78	3.6	685.362	2	27.5197	66500	6800		88049	22-1102-MR1_CHAP_42_TD-MUT-129-D6.wiff	3	2	1	0	MR1-D6INS|MR1-GFP-D6INS:MR1-D6DEL|MR1-GFP-D6DEL			4 4 22 22 7 7 13 1 1 1 3	FLEYGKDTLQR	DB Search
FLFDSVSSQNVGLR	39.3	1567.8	14	42.9	14	-0.4061	0.69	9.3	784.924	2	48.0357				99253	23-0922-MUT-191-MR1-TD-D6.wiff	0	0	0	0	O00410-2|IPO5_HUMAN:O00410|IPO5_HUMAN:O00410-3|IPO5_HUMAN			5 5 22 17 0 0 0 0 16 0 0 0 0 5	FLFDSVSSQNVGLR	DB Search
FLGSGGFIGYAPNLSK	49.75	1626.84	16	50	16	-0.058	0.71	0.7	814.438	2	50.3356	195		1990	100987	23-0922-MUT-191-MR1-TD-D6.wiff	2	1	0	1	Q02809-2|PLOD1_HUMAN:Q02809|PLOD1_HUMAN			0 0 0 0 25 0 0 44 30 30 39 15 15 18 0 0	FLGSGGFIGYAPNLSK	DB Search
FLIC(+57.02)TDVAAR	35.29	1164.6	10	40	10	0.0447	0.62	0.2	583.313	2	30.4644				84611	23-0922-MUT-191-MR1-TD-D6.wiff	0	0	0	0	Q92499-2|DDX1_HUMAN:Q92499-3|DDX1_HUMAN:Q92499|DDX1_HUMAN	Carbamidomethylation	C4:Carbamidomethylation:1000.00	0 0 24 24 0 0 9 0 0 5	FLIC(+57.02)TDVAAR	DB Search
FLIQNVLR	39.58	1001.6	8	75	8	-2.9449	0.81	-13.5	501.808	2	43.4607			8920	95454	23-0922-MUT-191-MR1-TD-D6.wiff	1	0	0	1	P41252|SYIC_HUMAN			5 9 38 0 0 3 3 4	FLIQNVLR	DB Search
FLLHQETLPEQLLAEK	36.41	1908.04	16	43.8	16	2.7535	0.71	-7.2	637.023	3	48.6853			948	99705	23-0922-MUT-191-MR1-TD-D6.wiff	1	0	0	1	Q8WUM0|NU133_HUMAN			0 0 0 0 0 14 14 31 20 20 20 0 0 0 0 5	FLLHQETLPEQLLAEK	DB Search
FLLQDTVELR	49.14	1232.68	10	80	10	-0.6438	0.82	-9.1	617.348	2	45.288				96983	23-0922-MUT-191-MR1-TD-D6.wiff	0	0	0	0	P78344-2|IF4G2_HUMAN:P78344|IF4G2_HUMAN			5 7 52 47 0 0 3 9 13 5	FLLQDTVELR	DB Search
FLMSLVNQVPK	49.75	1274.71	11	63.6	11	-1.4972	0.63	-6.3	638.364	2	46.7905				98222	23-0922-MUT-191-MR1-TD-D6.wiff	0	0	0	0	O00303|EIF3F_HUMAN			0 0 57 19 19 24 4 4 16 0 0	FLMSLVNQVPK	DB Search
FLNPAVVAPDAFDIVAMAAGGALAAPQR	49.64	2752.44	28	35.7	28	12.376	0.78	13.1	918.51	3	103.416			1630	146033	23-0922-MUT-191-MR1-TD-D6.wiff	1	0	0	1	Q86VI3|IQGA3_HUMAN			0 0 11 0 0 0 37 37 0 0 0 0 0 8 0 0 0 0 63 41 0 0 22 35 35 0 0 5	FLNPAVVAPDAFDIVAMAAGGALAAPQR	DB Search
FLNPDEVHAILR	49.75	1422.76	12	100	12	1.8741	0.63	-14.9	475.26	3	39.4635	1530	1240	12200	92011	23-0922-MUT-191-MR1-TD-D6.wiff	3	1	1	1	Q9H4H8|FA83D_HUMAN:Q9H4H8-2|FA83D_HUMAN			5 10 71 9 9 7 7 19 6 3 3 5	FLNPDEVHAILR	DB Search
FLPLPVVQLLDR	35.39	1408.84	12	58.3	12	-7.0937	0.47	0.8	705.439	2	82.7049				128627	23-0922-MUT-191-MR1-TD-D6.wiff	0	0	0	0	Q6NUM9-2|RETST_HUMAN:Q6NUM9|RETST_HUMAN			3 3 6 6 11 5 0 0 0 0 0 5	FLPLPVVQLLDR	DB Search
FLQDYFDGNLK	49.75	1358.65	11	100	11	0.3659	0.75	-5.2	680.338	2	44.2878			31000	96209	23-0922-MUT-191-MR1-TD-D6.wiff	1	0	0	1	P30101|PDIA3_HUMAN			5 5 67 45 45 41 41 8 8 5 5	FLQDYFDGNLK	DB Search
FLQDYFDGNLKR	49.73	1514.75	12	83.3	12	1.7555	0.61	-11.1	505.925	3	34.9183	9780	9120	6910	88480	23-0922-MUT-191-MR1-TD-D6.wiff	5	2	2	1	P30101|PDIA3_HUMAN			5 24 34 31 31 44 16 0 0 4 4 5	FLQDYFDGNLKR	DB Search
FLQEALTMR	47.58	1107.57	9	100	9	-0.1843	0.79	-7.2	554.798	2	30.8602			6740	84856	23-0922-MUT-191-MR1-TD-D6.wiff	1	0	0	1	Q05397-5|FAK1_HUMAN:Q05397-7|FAK1_HUMAN:Q05397|FAK1_HUMAN			5 7 91 32 16 12 7 7 5	FLQEALTMR	DB Search
FLSSAAAVSK	37.19	979.534	10	40	10	-0.0636	0.8	-12.8	490.774	2	16.2133			512	72397	23-0922-MUT-191-MR1-TD-D6.wiff	1	0	0	1	P27708|PYR1_HUMAN			5 8 14 8 0 0 0 0 0 0	FLSSAAAVSK	DB Search
FLTVMMK	48.18	868.455	7	100	7	-2.3585	0.56	-11.7	435.235	2	29.1975				83547	23-0922-MUT-191-MR1-TD-D6.wiff	0	0	0	0	P62244|RS15A_HUMAN			5 24 14 14 13 7 5	FLTVMMK	DB Search
FLTYFPGR	49.18	999.518	8	75	8	-2.7097	0.83	-12.8	500.766	2	34.668			14200	88167	23-0922-MUT-191-MR1-TD-D6.wiff	1	0	0	1	P21127-2|CD11B_HUMAN:P21127-10|CD11B_HUMAN:P21127-6|CD11B_HUMAN:Q9UQ88-5|CD11A_HUMAN:Q9UQ88-10|CD11A_HUMAN:Q9UQ88-2|CD11A_HUMAN:P21127-3|CD11B_HUMAN:P21127-5|CD11B_HUMAN:Q9UQ88|CD11A_HUMAN:P21127-12|CD11B_HUMAN:Q9UQ88-8|CD11A_HUMAN:P21127-9|CD11B_HUMAN:P21127|CD11B_HUMAN:P21127-4|CD11B_HUMAN:Q9UQ88-4|CD11A_HUMAN:P21127-8|CD11B_HUMAN:Q9UQ88-3|CD11A_HUMAN			3 3 25 15 12 0 0 4	FLTYFPGR	DB Search
FLVGFTNK	36.8	924.507	8	100	8	-1.6224	0.52	-13.6	463.26	2	28.972			7100	83393	23-0922-MUT-191-MR1-TD-D6.wiff	1	0	0	1	P43307-2|SSRA_HUMAN:P43307|SSRA_HUMAN			5 11 39 3 3 6 2 2	FLVGFTNK	DB Search
FLWMVR	41.74	850.452	6	100	6	-2.0323	0.83	12.6	426.244	2	45.9471			1840	97436	23-0922-MUT-191-MR1-TD-D6.wiff	1	0	0	1	P46977|STT3A_HUMAN:P46977-2|STT3A_HUMAN:Q8TCJ2|STT3B_HUMAN			5 10 14 2 2 2	FLWMVR	DB Search
FLYIWPNAR	39.24	1178.62	9	77.8	9	-1.8192	0.83	0.9	590.327	2	50.1998				101038	23-0922-MUT-191-MR1-TD-D6.wiff	0	0	0	0	Q9HCC0-2|MCCB_HUMAN:Q9HCC0|MCCB_HUMAN			5 7 34 39 59 0 0 6 5	FLYIWPNAR	DB Search
FMDDIAALVSTIASDIVSR	49.75	2023.03	19	68.4	19	4.7738	0.76	-3	675.357	3	110.748			3370	152059	23-0922-MUT-191-MR1-TD-D6.wiff	1	0	0	1	Q96N67-6|DOCK7_HUMAN:Q96N67-5|DOCK7_HUMAN:Q96N67-3|DOCK7_HUMAN:Q96N67-2|DOCK7_HUMAN:Q96N67|DOCK7_HUMAN:Q96N67-4|DOCK7_HUMAN			0 0 0 0 0 0 7 32 25 12 12 14 27 5 5 3 3 7 5	FMDDIAALVSTIASDIVSR	DB Search
FMEPYIFGSR	49.73	1245.59	10	80	10	-1.3193	0.81	2.6	623.809	2	45.5905			3090	97232	23-0922-MUT-191-MR1-TD-D6.wiff	1	0	0	1	Q9Y399|RT02_HUMAN			0 0 48 12 12 14 14 5 5 5	FMEPYIFGSR	DB Search
FMQTFVLAPEGSVANK	49.75	1737.88	16	75	16	-1.3485	0.77	3.7	869.959	2	44.5833	457			96409	23-0922-MUT-191-MR1-TD-D6.wiff	1	1	0	0	Q13283|G3BP1_HUMAN			0 0 23 19 24 46 64 64 11 11 0 0 14 17 7 5	FMQTFVLAPEGSVANK	DB Search
FMQTFVLAPEGSVPNK	38.7	1763.89	16	37.5	16	-1.2885	0.71	11	882.974	2	45.1848				96902	23-0922-MUT-191-MR1-TD-D6.wiff	0	0	0	0	Q9UN86-2|G3BP2_HUMAN:Q9UN86|G3BP2_HUMAN			0 0 0 0 0 51 66 66 0 0 11 11 11 0 0 0	FMQTFVLAPEGSVPNK	DB Search
FNADEFEDM(+15.99)VAEK	39.13	1559.64	13	46.2	13	0.4445	0.45	7.1	780.845	2	31.0791			527	85125	23-0922-MUT-191-MR1-TD-D6.wiff	2	0	0	2	P27635|RL10_HUMAN	Oxidation (M)	M9:Oxidation (M):1000.00	0 0 45 21 0 10 17 0 0 11 0 0 5	FNADEFEDM(+15.99)VAEK	DB Search
FNADEFEDMVAEK	49.75	1543.65	13	84.6	13	-0.4677	0.74	1.2	772.843	2	46.3851			21800	97889	23-0922-MUT-191-MR1-TD-D6.wiff	1	0	0	1	P27635|RL10_HUMAN			0 0 76 37 37 33 33 35 35 40 10 3 3	FNADEFEDMVAEK	DB Search
FNAESQGC(+57.02)NHEEDAGVR	43.72	1918.79	17	64.7	17	-0.2946	0.62	1.6	640.604	3	16.4257	48.6			78627	22-1102-MR1_CHAP_42_TD-MUT-129-D6.wiff	1	1	0	0	Q9Y4K0|LOXL2_HUMAN	Carbamidomethylation	C8:Carbamidomethylation:1000.00	5 9 38 38 0 0 7 7 11 11 15 8 8 0 0 0 0	FNAESQGC(+57.02)NHEEDAGVR	DB Search
FNDQDIEEIVK	25.4	1348.65	11	63.6	11	1.5318	0.65	-0.3	675.341	2	37.398				90447	23-0922-MUT-191-MR1-TD-D6.wiff	0	0	0	0	Q92541|RTF1_HUMAN			5 30 29 29 34 34 0 0 0 0 5	FNDQDIEEIVK	DB Search
FNDYFEFPR	49.75	1233.55	9	100	9	-0.7197	0.92	-4.5	617.785	2	45.7536			13000	97568	23-0922-MUT-191-MR1-TD-D6.wiff	1	0	0	1	Q93008-1|USP9X_HUMAN:O00507-2|USP9Y_HUMAN:Q93008|USP9X_HUMAN:O00507|USP9Y_HUMAN			5 17 43 43 24 24 20 10 5	FNDYFEFPR	DB Search
FNFLNPNDPYHAYYR	46.43	1929.88	15	60	15	1.0327	0.37	0.3	644.309	3	43.3858			3500	95494	23-0922-MUT-191-MR1-TD-D6.wiff	1	0	0	1	Q15459|SF3A1_HUMAN:Q15459-2|SF3A1_HUMAN			0 0 7 28 28 22 22 22 0 0 10 0 0 7 5	FNFLNPNDPYHAYYR	DB Search
FNGFDQQTLQK	36.41	1324.64	11	72.7	11	0.112	0.68	-4.3	663.333	2	20.8909				76421	23-0922-MUT-191-MR1-TD-D6.wiff	0	0	0	0	Q52LW3|RHG29_HUMAN			5 6 8 7 0 0 0 7 7 3 3	FNGFDQQTLQK	DB Search
FNLTGLNEQVPHYR	49.75	1686.85	14	100	14	0.7977	0.81	-7.2	563.293	3	35.1452			62500	88674	23-0922-MUT-191-MR1-TD-D6.wiff	2	0	0	2	P67870|CSK2B_HUMAN			5 9 36 27 7 7 13 13 16 22 5 4 2 2	FNLTGLNEQVPHYR	DB Search
FNNWGGSLSLGHPFGATGC(+57.02)R	49.65	2133.98	20	50	20	4.4699	0.7	-2	712.342	3	43.6365				95627	23-0922-MUT-191-MR1-TD-D6.wiff	0	0	0	0	P55084|ECHB_HUMAN:P55084-2|ECHB_HUMAN	Carbamidomethylation	C19:Carbamidomethylation:1000.00	0 0 7 16 16 0 0 0 2 2 6 6 9 8 0 0 0 0 0 5	FNNWGGSLSLGHPFGATGC(+57.02)R	DB Search
FNPFVTSDR	49.65	1081.52	9	77.8	9	-1.9196	0.69	-11.9	541.767	2	25.3122			7860	80200	23-0922-MUT-191-MR1-TD-D6.wiff	1	0	0	1	P61254|RL26_HUMAN:Q9UNX3|RL26L_HUMAN			2 2 12 12 16 3 1 1 3	FNPFVTSDR	DB Search
FNQILTALSR	47.83	1161.65	10	100	10	-3.2123	0.8	-1.8	581.839	2	38.9225				91709	23-0922-MUT-191-MR1-TD-D6.wiff	0	0	0	0	O75815-2|BCAR3_HUMAN:O75815|BCAR3_HUMAN:O75815-3|BCAR3_HUMAN			5 6 43 43 32 4 4 10 9 5	FNQILTALSR	DB Search
FNQLPVELK	49.66	1086.61	9	77.8	9	-0.236	0.79	-8.8	544.313	2	30.5367				84670	23-0922-MUT-191-MR1-TD-D6.wiff	0	0	0	0	Q9NUJ1-2|ABHDA_HUMAN:Q9NUJ1|ABHDA_HUMAN			5 8 24 37 0 0 7 4 4	FNQLPVELK	DB Search
FNVEDGEIVQQVR	38.82	1531.76	13	53.8	13	0.5945	0.8	10.3	766.906	2	31.0154			2200	85059	23-0922-MUT-191-MR1-TD-D6.wiff	1	0	0	1	Q8N766|EMC1_HUMAN:Q8N766-2|EMC1_HUMAN:Q8N766-4|EMC1_HUMAN:Q8N766-3|EMC1_HUMAN			0 0 14 55 65 11 11 25 21 0 0 0 0	FNVEDGEIVQQVR	DB Search
FPDYLTVSPPIGDLQVFYK	36.25	2198.13	19	26.3	19	-7.5039	0.6	9.6	1100.1	2	81.7626				127827	23-0922-MUT-191-MR1-TD-D6.wiff	0	0	0	0	P54136|SYRC_HUMAN:P54136-2|SYRC_HUMAN			0 0 0 10 13 6 13 23 0 0 0 0 0 0 0 0 0 0 0	FPDYLTVSPPIGDLQVFYK	DB Search
FPFFNPIQTQVFNTVYNSDDNVFVGAPTGSGK	40.26	3506.68	32	37.5	32	N/A	NaN	12.8	1169.93	3	89.7179			3280	134384	23-0922-MUT-191-MR1-TD-D6.wiff	1	0	0	1	O75643|U520_HUMAN			0 0 17 0 0 9 9 9 0 0 7 0 0 0 0 0 0 0 0 0 0 0 9 9 27 27 17 17 0 0 0 2	FPFFNPIQTQVFNTVYNSDDNVFVGAPTGSGK	DB Search
FPGQLNADLR	49.75	1129.59	10	100	10	-0.1088	0.72	-8.7	565.803	2	24.5944	4950		170000	79581	23-0922-MUT-191-MR1-TD-D6.wiff	2	1	0	1	Q9BVA1|TBB2B_HUMAN:A6NNZ2|TBB8L_HUMAN:Q9BUF5|TBB6_HUMAN:Q3ZCM7|TBB8_HUMAN:P68371|TBB4B_HUMAN:P07437|TBB5_HUMAN:Q13509|TBB3_HUMAN:Q9H4B7|TBB1_HUMAN:Q13509-2|TBB3_HUMAN:P04350|TBB4A_HUMAN:Q13885|TBB2A_HUMAN			5 36 12 12 16 4 4 4 4 4	FPGQLNADLR	DB Search
FPLFGGWK	49.14	950.501	8	100	8	-0.9814	0.59	-9.7	476.259	2	53.7585				103976	23-0922-MUT-191-MR1-TD-D6.wiff	0	0	0	0	P04843|RPN1_HUMAN			5 47 47 11 6 3 2 2	FPLFGGWK	DB Search
FPLTTESAMK	49.75	1123.56	10	100	10	-1.1529	0.7	-5.7	562.79	2	22.9422			7390	78194	23-0922-MUT-191-MR1-TD-D6.wiff	1	0	0	1	P62750|RL23A_HUMAN			5 55 55 16 6 6 9 9 5 5	FPLTTESAMK	DB Search
FPNNVEPVTNHFITQWLNDVDC(+57.02)FLGLHDR	49.75	3496.66	29	34.5	29	-1.7788	0.6	0.5	875.184	4	103.678			992	146155	23-0922-MUT-191-MR1-TD-D6.wiff	1	0	0	1	O95373|IPO7_HUMAN	Carbamidomethylation	C22:Carbamidomethylation:1000.00	0 0 0 0 23 24 0 0 0 0 0 0 0 0 0 0 0 0 0 11 64 30 30 21 0 0 31 28 5	FPNNVEPVTNHFITQWLNDVDC(+57.02)FLGLHDR	DB Search
FPPVVFYTPK	47.43	1193.65	10	80	10	0.0347	0.62	-7.8	597.834	2	47.0087				98400	23-0922-MUT-191-MR1-TD-D6.wiff	0	0	0	0	Q6P2Q9|PRP8_HUMAN			5 45 7 7 7 4 0 0 4 4	FPPVVFYTPK	DB Search
FPSGNYPPC(+57.02)IGDNR	49.75	1592.7	14	85.7	14	-0.0043	0.82	6.7	797.375	2	23.7993				78920	23-0922-MUT-191-MR1-TD-D6.wiff	0	0	0	0	O43813|LANC1_HUMAN	Carbamidomethylation	C9:Carbamidomethylation:1000.00	2 2 10 3 3 14 8 0 0 3 3 3 4 4	FPSGNYPPC(+57.02)IGDNR	DB Search
FPSLLTHNENMVAK	49.75	1599.81	14	85.7	14	-0.9267	0.4	-10.3	534.278	3	29.4812			28900	83771	23-0922-MUT-191-MR1-TD-D6.wiff	2	0	0	2	P62906|RL10A_HUMAN			5 30 5 5 11 11 11 4 3 1 1 2 4 4	FPSLLTHNENMVAK	DB Search
FPTC(+57.02)FPSFR	24.58	1157.53	9	55.6	9	-1.186	0.4	-6.6	579.777	2	42.6751			2230	94900	23-0922-MUT-191-MR1-TD-D6.wiff	1	0	0	1	Q9UJX5-3|APC4_HUMAN:Q9UJX5|APC4_HUMAN:Q9UJX5-2|APC4_HUMAN	Carbamidomethylation	C4:Carbamidomethylation:1000.00	5 45 45 21 0 0 0 0 5	FPTC(+57.02)FPSFR	DB Search
FPVFNMSYNPAENAVLLC(+57.02)TR	49.75	2342.12	20	45	20	0.049	0.75	6.8	781.729	3	71.3676			9750	119176	23-0922-MUT-191-MR1-TD-D6.wiff	1	0	0	1	P53621-2|COPA_HUMAN:P53621|COPA_HUMAN	Carbamidomethylation	C18:Carbamidomethylation:1000.00	0 0 0 0 0 0 0 0 0 24 34 34 18 18 53 38 29 0 0 5	FPVFNMSYNPAENAVLLC(+57.02)TR	DB Search
FQDVSFAYPNRPDRPVLK	49.75	2148.11	18	61.1	18	3.3906	0.22	-9.4	538.037	4	28.6086	4690	2450	27700	82960	23-0922-MUT-191-MR1-TD-D6.wiff	5	2	1	2	Q03519|TAP2_HUMAN:Q03519-2|TAP2_HUMAN			5 5 12 10 37 37 32 32 0 0 0 0 0 4 0 0 2 2	FQDVSFAYPNRPDRPVLK	DB Search
FQEDIISIWNK	38.93	1391.71	11	63.6	11	-0.1133	0.7	-2.4	696.869	2	52.4459			4630	102964	23-0922-MUT-191-MR1-TD-D6.wiff	1	0	0	1	O60573|IF4E2_HUMAN			0 0 54 16 16 44 7 7 26 0 0	FQEDIISIWNK	DB Search
FQIEANFPR	49.58	1120.57	9	55.6	9	2.3466	0.66	-8.3	561.293	2	34.3987			7100	88082	23-0922-MUT-191-MR1-TD-D6.wiff	1	0	0	1	Q96CS3|FAF2_HUMAN			0 0 37 15 6 2 2 1 1	FQIEANFPR	DB Search
FQIMNEIVYEK	39.08	1412.7	11	63.6	11	0.3968	0.58	1.7	707.368	2	44.0517			6790	95970	23-0922-MUT-191-MR1-TD-D6.wiff	1	0	0	1	O75643|U520_HUMAN			5 25 61 0 0 0 0 25 38 5 5	FQIMNEIVYEK	DB Search
FQLQLLR	38.19	916.549	7	100	7	-1.0944	0.88	-13.7	459.281	2	41.9739			8020	94242	23-0922-MUT-191-MR1-TD-D6.wiff	1	0	0	1	Q9P2R3-4|ANFY1_HUMAN:Q9P2R3-2|ANFY1_HUMAN:Q9P2R3|ANFY1_HUMAN			5 16 20 16 4 4 4	FQLQLLR	DB Search
FQMAYSNLLR	44.16	1241.62	10	80	10	0.4506	0.75	-5.1	621.823	2	43.0657				95152	23-0922-MUT-191-MR1-TD-D6.wiff	0	0	0	0	P37108|SRP14_HUMAN			4 4 17 17 19 7 0 0 5 5	FQMAYSNLLR	DB Search
FQMIPLDPK	47.9	1087.57	9	77.8	9	-0.4526	0.78	-8.8	544.796	2	39.0321				91799	23-0922-MUT-191-MR1-TD-D6.wiff	0	0	0	0	P07996-2|TSP1_HUMAN:P07996|TSP1_HUMAN			4 4 35 25 0 0 8 17 5	FQMIPLDPK	DB Search
FQSGDFHVINGVLR	49.75	1587.82	14	57.1	14	-0.2145	0.7	-8.2	530.282	3	37.375			4640	90406	23-0922-MUT-191-MR1-TD-D6.wiff	1	0	0	1	P55060-2|XPO2_HUMAN:P55060-3|XPO2_HUMAN:P55060-4|XPO2_HUMAN:P55060|XPO2_HUMAN			5 7 6 0 0 19 28 35 18 7 0 0 0 0	FQSGDFHVINGVLR	DB Search
FQSLGVAFYR	49.73	1186.61	10	80	10	-1.8508	0.92	-6.7	594.317	2	39.445			14400	92235	23-0922-MUT-191-MR1-TD-D6.wiff	1	0	0	1	P51149|RAB7A_HUMAN			4 4 21 21 6 6 3 1 1 4	FQSLGVAFYR	DB Search
FQTEIQTVNK	49.26	1206.62	10	90	10	0.1228	0.82	-12.5	604.32	2	16.4662				72620	23-0922-MUT-191-MR1-TD-D6.wiff	0	0	0	0	P14868|SYDC_HUMAN:P14868-2|SYDC_HUMAN			5 5 11 11 7 0 9 9 5 5	FQTEIQTVNK	DB Search
FRGPFTDVVTTNLK	43.42	1593.85	14	42.9	14	-0.0238	0.72	-4.1	532.289	3	51.471	1460			107884	22-1102-MR1_CHAP_42_TD-MUT-129-D6.wiff	1	1	0	0	O95292-2|VAPB_HUMAN:O95292|VAPB_HUMAN			0 0 0 0 8 0 10 77 55 8 0 0 0 2	FRGPFTDVVTTNLK	DB Search
FRISLGLPVGAVINC(+57.02)ADNTGAK	43.09	2272.2	22	31.8	22	1.3772	0.6	1.3	758.408	3	73.9329	398			126709	22-1102-MR1_CHAP_42_TD-MUT-129-D6.wiff	1	1	0	0	P62829|RL23_HUMAN	Carbamidomethylation	C15:Carbamidomethylation:1000.00	0 0 0 0 0 0 13 0 0 5 14 38 22 13 0 0 0 0 0 0 0 2	FRISLGLPVGAVINC(+57.02)ADNTGAK	DB Search
FRNSSMSLDEKSRTMSR	21.55	2030.96	17	29.4	17	1.3497	0.31	-12.6	508.748	4	16.2512			4730	72424	23-0922-MUT-191-MR1-TD-D6.wiff	1	0	0	1	Q8IVL1-13|NAV2_HUMAN:Q8IVL1-6|NAV2_HUMAN:Q8IVL1-4|NAV2_HUMAN:Q8IVL1-2|NAV2_HUMAN:Q8IVL1-3|NAV2_HUMAN:Q8IVL1-10|NAV2_HUMAN:Q8IVL1-12|NAV2_HUMAN:Q8IVL1-5|NAV2_HUMAN:Q8IVL1-11|NAV2_HUMAN:Q8IVL1-9|NAV2_HUMAN:Q8IVL1-8|NAV2_HUMAN:Q8IVL1|NAV2_HUMAN			0 0 3 67 73 20 0 0 0 0 0 0 0 0 0 0 5	FRNSSMSLDEKSRTMSR	DB Search
FRPAGAAPRPPPKPM	49.68	1588.87	15	33.3	15	-0.0317	0.45	-14.5	530.628	3	15.0416			9240	71306	23-0922-MUT-191-MR1-TD-D6.wiff	1	0	0	1	Q5JNZ5|RS26L_HUMAN:P62854|RS26_HUMAN			0 0 0 0 0 3 3 0 0 2 1 0 0 4 4	FRPAGAAPRPPPKPM	DB Search
FS(+79.97)RLLDT(+79.97)IGISQPQWR	24.71	2075.96	16	25	16	31.8764	0.37	2.7	693.004	3	62.0798			23900	111231	23-0922-MUT-191-MR1-TD-D6.wiff	1	0	0	1	P27708|PYR1_HUMAN	Phosphorylation (STY);Phosphorylation (STY)	S2:Phosphorylation (STY):11.53;T7:Phosphorylation (STY):5.30	0 0 0 0 0 15 1 1 0 0 0 34 10 0 0 2	FS(+79.97)RLLDT(+79.97)IGISQPQWR	DB Search
FS(+79.97)RLLDTIGIS(+79.97)QPQWR	20.17	2075.96	16	25	16	33.2489	0.37	2.7	693.004	3	62.0798			23900	111015	23-0922-MUT-191-MR1-TD-D6.wiff	1	0	0	1	P27708|PYR1_HUMAN	Phosphorylation (STY);Phosphorylation (STY)	S2:Phosphorylation (STY):17.73;S11:Phosphorylation (STY):0.00	0 0 0 0 0 10 0 0 0 0 0 27 10 0 0 2	FS(+79.97)RLLDTIGIS(+79.97)QPQWR	DB Search
FSDHVALLSVFQAWDDAR	49.75	2076.01	18	66.7	18	3.5566	0.82	-2.7	693.016	3	74.7646			13500	121775	23-0922-MUT-191-MR1-TD-D6.wiff	1	0	0	1	Q08211|DHX9_HUMAN			0 0 0 0 7 24 18 18 21 15 28 36 41 22 17 17 0 0	FSDHVALLSVFQAWDDAR	DB Search
FSDQFPLPLK	49.75	1190.63	10	80	10	-2.0081	0.71	-8	596.327	2	47.3501			14800	98684	23-0922-MUT-191-MR1-TD-D6.wiff	1	0	0	1	Q92973|TNPO1_HUMAN:Q92973-3|TNPO1_HUMAN:Q92973-2|TNPO1_HUMAN			5 35 11 11 52 0 0 14 12 5	FSDQFPLPLK	DB Search
FSDSYASVIK	49.74	1115.55	10	100	10	-0.2173	0.71	-14.2	558.781	2	23.8641				78970	23-0922-MUT-191-MR1-TD-D6.wiff	0	0	0	0	P17812-2|PYRG1_HUMAN:P17812|PYRG1_HUMAN			5 87 31 23 23 8 3 3 6 5	FSDSYASVIK	DB Search
FSEAEHWLDYFPPLAIQDLK	49.75	2418.19	20	70	20	-4.6833	0.48	-1	807.08	3	81.0366			7940	127214	23-0922-MUT-191-MR1-TD-D6.wiff	1	0	0	1	Q9P2J5-2|SYLC_HUMAN:Q9P2J5|SYLC_HUMAN			0 0 0 0 0 0 5 5 8 26 4 26 3 3 5 3 3 4 5 5	FSEAEHWLDYFPPLAIQDLK	DB Search
FSEYLLEC(+57.02)PSAEVR	49.75	1698.79	14	71.4	14	0.7246	0.81	-1.1	850.413	2	40.2092			2550	92812	23-0922-MUT-191-MR1-TD-D6.wiff	1	0	0	1	Q93008-1|USP9X_HUMAN:Q93008|USP9X_HUMAN:O00507|USP9Y_HUMAN	Carbamidomethylation	C8:Carbamidomethylation:1000.00	0 0 5 10 46 98 74 37 20 5 5 0 0 5	FSEYLLEC(+57.02)PSAEVR	DB Search
FSHLTSLPQQLPSQQLMSK	49.72	2169.13	19	57.9	19	3.0324	0.82	1	724.059	3	37.7851			5260	90665	23-0922-MUT-191-MR1-TD-D6.wiff	1	0	0	1	Q6PKG0|LARP1_HUMAN:Q6PKG0-3|LARP1_HUMAN			0 0 0 10 13 13 15 7 7 8 10 0 0 0 0 0 3 3 3	FSHLTSLPQQLPSQQLMSK	DB Search
FSIQTMC(+57.02)PIEGEGNIAR	49.75	1921.9	17	35.3	17	-1.1682	0.83	8	961.978	2	42.9665			3930	95075	23-0922-MUT-191-MR1-TD-D6.wiff	1	0	0	1	Q13155|AIMP2_HUMAN	Carbamidomethylation	C7:Carbamidomethylation:1000.00	0 0 0 0 17 55 60 9 9 16 1 0 0 0 0 0 0	FSIQTMC(+57.02)PIEGEGNIAR	DB Search
FSLC(+57.02)ILTPEK	35.34	1206.63	10	80	10	-0.7615	0.59	-7.9	604.326	2	47.2179			1430	98524	23-0922-MUT-191-MR1-TD-D6.wiff	1	0	0	1	Q6WCQ1-3|MPRIP_HUMAN:Q6WCQ1-2|MPRIP_HUMAN:Q6WCQ1|MPRIP_HUMAN	Carbamidomethylation	C4:Carbamidomethylation:1000.00	5 26 24 24 30 30 31 0 0 5	FSLC(+57.02)ILTPEK	DB Search
FSLFAGGMLR	49.68	1097.57	10	80	10	-1.733	0.9	-11.5	549.792	2	53.9808				104164	23-0922-MUT-191-MR1-TD-D6.wiff	0	0	0	0	Q9BVK6|TMED9_HUMAN			5 23 38 95 50 5 5 0 0 4	FSLFAGGMLR	DB Search
FSMPGFK	41.85	812.389	7	100	7	-4.9239	0.67	-10.6	407.198	2	44.8757	630			102488	22-1102-MR1_CHAP_42_TD-MUT-129-D6.wiff	1	1	0	0	Q09666|AHNK_HUMAN			5 24 24 13 13 3 3	FSMPGFK	DB Search
FSPAGPILSIR	49.75	1156.66	11	81.8	11	-2.689	0.87	-5.2	579.342	2	40.526	1480	1880	16900	93048	23-0922-MUT-191-MR1-TD-D6.wiff	3	1	1	1	Q4VXU2|PAP1L_HUMAN:P11940|PABP1_HUMAN:Q9H361|PABP3_HUMAN:Q5JQF8|PAP1M_HUMAN:Q4VXU2-2|PAP1L_HUMAN:P11940-2|PABP1_HUMAN			4 4 24 54 34 3 3 6 0 0 3	FSPAGPILSIR	DB Search
FSPAGPVLSIR	49.73	1142.64	11	81.8	11	-2.7542	0.3	-10.1	572.331	2	34.6374			3330	88144	23-0922-MUT-191-MR1-TD-D6.wiff	1	0	0	1	Q13310|PABP4_HUMAN:Q13310-3|PABP4_HUMAN:Q13310-2|PABP4_HUMAN			5 13 11 9 9 4 4 6 0 0 3	FSPAGPVLSIR	DB Search
FSPTDFLAK	27.16	1024.52	9	44.4	9	-1.224	0.51	-9	513.271	2	42.9107				95022	23-0922-MUT-191-MR1-TD-D6.wiff	0	0	0	0	P42704|LPPRC_HUMAN			5 10 9 5 0 0 0 0 0	FSPTDFLAK	DB Search
FSQELLSNGELNHLPLKER	33.04	2223.16	19	31.6	19	4.2932	0.43	-5	556.796	4	51.6512	412			108073	22-1102-MR1_CHAP_42_TD-MUT-129-D6.wiff	1	1	0	0	P17480-2|UBF1_HUMAN:P17480|UBF1_HUMAN			0 0 0 0 0 0 33 33 15 15 22 0 0 0 0 0 0 0 5	FSQELLSNGELNHLPLKER	DB Search
FSSSSGYGGGSSR	43.72	1234.52	13	69.2	13	-0.3676	0.72	5.7	618.271	2	15.8388				78125	22-1102-MR1_CHAP_42_TD-MUT-129-D6.wiff	0	0	0	0	P35527|K1C9_HUMAN			5 28 51 25 25 0 0 6 6 4 0 0 3	FSSSSGYGGGSSR	DB Search
FSVC(+57.02)VLGDQQHC(+57.02)DEAK	49.75	1891.82	16	62.5	16	-0.5659	0.6	4.6	946.933	2	23.3232			3460	78523	23-0922-MUT-191-MR1-TD-D6.wiff	1	0	0	1	P62906|RL10A_HUMAN	Carbamidomethylation;Carbamidomethylation	C4:Carbamidomethylation:1000.00;C12:Carbamidomethylation:1000.00	2 2 13 11 11 41 12 12 0 0 18 9 0 0 0 0	FSVC(+57.02)VLGDQQHC(+57.02)DEAK	DB Search
FSVSGEGEGDATYGK	49.75	1502.65	15	100	15	0.8074	0.79	-1.2	752.342	2	17.5563	555		40700	73542	23-0922-MUT-191-MR1-TD-D6.wiff	7	1	0	6	MR1-D6INS|MR1-GFP-D6INS:MR1-D6DEL|MR1-GFP-D6DEL			5 15 21 64 37 37 22 22 9 9 15 15 19 6 5	FSVSGEGEGDATYGK	DB Search
FSVSGEGEGDATYGKLTLK	43.72	1957.96	19	100	19	2.7485	0.51	2	653.663	3	41.975	3610			100204	22-1102-MR1_CHAP_42_TD-MUT-129-D6.wiff	1	1	0	0	MR1-D6INS|MR1-GFP-D6INS:MR1-D6DEL|MR1-GFP-D6DEL			5 20 45 31 8 8 3 3 6 6 12 8 8 3 3 5 5 2 2	FSVSGEGEGDATYGKLTLK	DB Search
FSYLAVIEGAK	49.71	1196.64	11	81.8	11	1.4618	0.7	-4.3	599.334	2	50.8353			2760	101561	23-0922-MUT-191-MR1-TD-D6.wiff	1	0	0	1	P18031|PTN1_HUMAN			5 39 80 95 48 35 35 23 0 0 5	FSYLAVIEGAK	DB Search
FTDEEVDELYR	47.42	1414.63	11	72.7	11	-0.2052	0.73	-4.1	708.326	2	30.2157			6360	84410	23-0922-MUT-191-MR1-TD-D6.wiff	1	0	0	1	O14950|ML12B_HUMAN:P19105|ML12A_HUMAN			5 28 54 35 35 35 31 11 0 0 0	FTDEEVDELYR	DB Search
FTLLPPTSPGDTAPK	26.76	1540.81	15	40	15	-1.0153	0.83	5.2	771.428	2	37.1063			2630	90206	23-0922-MUT-191-MR1-TD-D6.wiff	1	0	0	1	Q13724-2|MOGS_HUMAN:Q13724|MOGS_HUMAN			0 0 2 9 13 4 0 0 0 0 0 0 0 3 3	FTLLPPTSPGDTAPK	DB Search
FTPGTFTNQIQAAFR	49.75	1697.85	15	73.3	15	-3.7614	0.45	1.3	849.945	2	54.0084			19100	104415	23-0922-MUT-191-MR1-TD-D6.wiff	1	0	0	1	P08865|RSSA_HUMAN			0 0 12 10 10 19 25 7 7 11 16 10 3 0 0	FTPGTFTNQIQAAFR	DB Search
FTQAGSEVSALLGR	49.75	1434.75	14	71.4	14	-0.8058	0.73	-1.7	718.388	2	40.805			5540	93085	23-0922-MUT-191-MR1-TD-D6.wiff	1	0	0	1	P06576|ATPB_HUMAN			0 0 11 61 24 24 34 34 8 0 0 12 13 5	FTQAGSEVSALLGR	DB Search
FTTDDSIC(+57.02)VLGISK	46.86	1554.76	14	35.7	14	-1.6271	0.6	10.4	778.405	2	41.8812			1180	94173	23-0922-MUT-191-MR1-TD-D6.wiff	1	0	0	1	Q01813|PFKAP_HUMAN:Q01813-2|PFKAP_HUMAN	Carbamidomethylation	C8:Carbamidomethylation:1000.00	0 0 2 0 0 0 2 3 3 3 0 0 0 0	FTTDDSIC(+57.02)VLGISK	DB Search
FTTKRPNTFF	32.47	1257.65	10	60	10	-1.0405	0.09	-6.3	420.221	3	34.3375	567			93777	22-1102-MR1_CHAP_42_TD-MUT-129-D6.wiff	1	1	0	0	Q02543|RL18A_HUMAN			5 10 4 0 0 0 0 17 43 5	FTTKRPNTFF	DB Search
FVAAGGLQQLLEIFNSGILEPK	49.75	2343.28	22	50	22	11.0359	0.72	13.3	1172.68	2	105.576			3900	147776	23-0922-MUT-191-MR1-TD-D6.wiff	2	0	0	2	Q70CQ2-2|UBP34_HUMAN:Q70CQ2|UBP34_HUMAN:Q70CQ2-3|UBP34_HUMAN			0 0 21 0 0 15 17 12 0 14 14 33 39 36 0 0 0 0 15 15 0 0	FVAAGGLQQLLEIFNSGILEPK	DB Search
FVADGIFK	45.75	895.48	8	50	8	-0.8095	0.65	-13.6	448.747	2	31.0566	1050	1170	40300	85098	23-0922-MUT-191-MR1-TD-D6.wiff	3	1	1	1	P23396|RS3_HUMAN:P23396-2|RS3_HUMAN			5 14 9 8 1 1 1 1	FVADGIFK	DB Search
FVADGIFKAELNEFLTR	41.63	1969.03	17	70.6	17	-8.2005	0.66	-3.7	657.352	3	86.6016		1650		136248	22-1102-MR1_CHAP_42_TD-MUT-131-D6.wiff	1	0	1	0	P23396|RS3_HUMAN:P23396-2|RS3_HUMAN			3 3 27 0 0 0 32 32 37 22 8 8 0 0 6 3 3	FVADGIFKAELNEFLTR	DB Search
FVDGLM(+15.99)IHSGDPVNYYVDTAVR	49.75	2483.18	22	40.9	22	6.0538	0.72	4.6	828.748	3	49.9605			4260	100837	23-0922-MUT-191-MR1-TD-D6.wiff	1	0	0	1	P23396|RS3_HUMAN:P23396-2|RS3_HUMAN	Oxidation (M)	M6:Oxidation (M):1000.00	0 0 0 0 0 4 0 0 0 0 5 16 16 35 35 39 26 26 0 0 0 0	FVDGLM(+15.99)IHSGDPVNYYVDTAVR	DB Search
FVDGLMIHSGDPVNYYVDTAVR	49.75	2467.18	22	72.7	22	4.0815	0.58	3.1	823.415	3	53.6381			28000	103806	23-0922-MUT-191-MR1-TD-D6.wiff	1	0	0	1	P23396|RS3_HUMAN:P23396-2|RS3_HUMAN			0 0 7 7 8 8 8 4 0 3 3 7 7 55 22 0 51 51 2 0 0 5	FVDGLMIHSGDPVNYYVDTAVR	DB Search
FVDHVFDEQVIDSLTVK	49.74	1990	17	52.9	17	2.0282	0.83	-3.1	664.349	3	53.929			17700	104076	23-0922-MUT-191-MR1-TD-D6.wiff	1	0	0	1	P04843|RPN1_HUMAN			0 0 0 0 16 19 19 36 36 43 59 26 0 0 0 0 4	FVDHVFDEQVIDSLTVK	DB Search
FVDILTNWYVR	49.18	1424.75	11	63.6	11	-4.2077	0.78	-11.3	713.381	2	66.9669				115323	23-0922-MUT-191-MR1-TD-D6.wiff	0	0	0	0	P41252|SYIC_HUMAN			1 1 13 11 39 8 6 4 0 0 5	FVDILTNWYVR	DB Search
FVEGVC(+57.02)PFC(+57.02)GYEEAR	49.75	1818.77	15	66.7	15	-0.2644	0.59	3.8	910.407	2	37.5186			3470	90551	23-0922-MUT-191-MR1-TD-D6.wiff	1	0	0	1	P56192-2|SYMC_HUMAN:P56192|SYMC_HUMAN	Carbamidomethylation;Carbamidomethylation	C6:Carbamidomethylation:1000.00;C9:Carbamidomethylation:1000.00	0 0 8 3 10 0 6 6 14 0 0 7 6 4 4	FVEGVC(+57.02)PFC(+57.02)GYEEAR	DB Search
FVELPGAEMGK	49.75	1176.58	11	72.7	11	-1.5074	0.57	-8.2	589.302	2	29.3106			18900	83645	23-0922-MUT-191-MR1-TD-D6.wiff	1	0	0	1	P07814|SYEP_HUMAN			5 7 30 30 5 5 3 3 1 0 0	FVELPGAEMGK	DB Search
FVFGTTPEDILR	49.75	1393.72	12	50	12	-0.5327	0.66	2	697.88	2	53.9908			2420	104176	23-0922-MUT-191-MR1-TD-D6.wiff	1	0	0	1	P07996-2|TSP1_HUMAN:P07996|TSP1_HUMAN			0 0 69 30 28 28 0 0 8 0 0 5	FVFGTTPEDILR	DB Search
FVFLLC(+57.02)TR	22.91	1054.56	8	50	8	-0.8383	0.86	-14.7	528.288	2	50.3072				101125	23-0922-MUT-191-MR1-TD-D6.wiff	0	0	0	0	Q3L8U1-3|CHD9_HUMAN:Q3L8U1-2|CHD9_HUMAN:Q3L8U1|CHD9_HUMAN:Q9P2D1|CHD7_HUMAN:Q8TD26|CHD6_HUMAN:Q9HCK8|CHD8_HUMAN:Q9HCK8-2|CHD8_HUMAN	Carbamidomethylation	C6:Carbamidomethylation:1000.00	0 0 32 25 8 0 0 5	FVFLLC(+57.02)TR	DB Search
FVFPFDYLPAEQLC(+57.02)IVAK	49.52	2156.1	18	27.8	18	-2.9056	0.83	8.1	1079.08	2	89.3391			6640	134195	23-0922-MUT-191-MR1-TD-D6.wiff	1	0	0	1	Q9NZM1-5|MYOF_HUMAN:Q9NZM1-3|MYOF_HUMAN:Q9NZM1|MYOF_HUMAN:Q9NZM1-2|MYOF_HUMAN:Q9NZM1-6|MYOF_HUMAN	Carbamidomethylation	C14:Carbamidomethylation:1000.00	0 0 15 4 4 0 0 27 0 0 0 0 0 4 0 0 0 0	FVFPFDYLPAEQLC(+57.02)IVAK	DB Search
FVHSENQHLVSPEALDFLDK	49.75	2324.14	20	40	20	1.6528	0.37	-7.5	582.046	4	44.1369	6180	1880	49800	95764	23-0922-MUT-191-MR1-TD-D6.wiff	5	2	1	2	Q8NEV1|CSK23_HUMAN:P68400|CSK21_HUMAN:P68400-2|CSK21_HUMAN			0 0 0 10 0 0 0 24 40 40 58 0 0 41 40 43 0 0 0 0	FVHSENQHLVSPEALDFLDK	DB Search
FVHSENQHLVSPEALDFLDKLLR	43.72	2706.41	23	69.6	23	2.8881	0.63	2.9	677.612	4	86.9341	2040			137461	22-1102-MR1_CHAP_42_TD-MUT-129-D6.wiff	1	1	0	0	Q8NEV1|CSK23_HUMAN:P68400|CSK21_HUMAN:P68400-2|CSK21_HUMAN			0 0 3 0 0 0 0 0 2 19 19 4 4 10 11 17 17 17 19 5 5 5 5	FVHSENQHLVSPEALDFLDKLLR	DB Search
FVIGGPQGDAGLTGR	49.54	1443.75	15	53.3	15	-0.8305	0.74	-3.3	722.888	2	29.5607			2840	83881	23-0922-MUT-191-MR1-TD-D6.wiff	1	0	0	1	P31153-2|METK2_HUMAN:P31153|METK2_HUMAN			0 0 14 31 31 0 0 25 25 9 0 0 5 0 4	FVIGGPQGDAGLTGR	DB Search
FVINYDYPNSSEDYIHR	49.75	2130.96	17	64.7	17	1.97	0.71	-0.4	711.338	3	37.9719	1950		19100	91223	23-0922-MUT-191-MR1-TD-D6.wiff	3	1	0	2	P17844-2|DDX5_HUMAN:P17844|DDX5_HUMAN			0 0 0 0 2 2 5 10 10 19 10 10 18 13 0 0 5	FVINYDYPNSSEDYIHR	DB Search
FVLSQAKDEL	32.58	1148.61	10	70	10	-1.3297	0.62	-4.3	575.309	2	43.9671	631			101751	22-1102-MR1_CHAP_42_TD-MUT-129-D6.wiff	1	1	0	0	Q8NBS9-2|TXND5_HUMAN:Q8NBS9|TXND5_HUMAN			5 9 72 8 0 0 13 0 8 5	FVLSQAKDEL	DB Search
FVMQEEFSR	43.72	1171.53	9	77.8	9	0.1705	0.79	-1.1	586.773	2	36.8615	4040	1280		96041	22-1102-MR1_CHAP_42_TD-MUT-129-D6.wiff	2	1	1	0	P30101|PDIA3_HUMAN			5 10 35 13 9 7 2 0 0	FVMQEEFSR	DB Search
FVNLGIEPPK	49.45	1112.62	10	70	10	0.6823	0.51	-5.5	557.323	2	33.7267			1820	87367	23-0922-MUT-191-MR1-TD-D6.wiff	1	0	0	1	P35998-2|PRS7_HUMAN:P35998|PRS7_HUMAN			3 3 16 16 0 6 13 5 0 0	FVNLGIEPPK	DB Search
FVNVVPTFGK	49.75	1106.61	10	100	10	-0.3123	0.81	-9	554.315	2	37.2772	3510	3140	19900	90343	23-0922-MUT-191-MR1-TD-D6.wiff	3	1	1	1	P62861|RS30_HUMAN			5 8 29 23 62 11 11 4 2 2	FVNVVPTFGK	DB Search
FVNVVPTFGKK	43.64	1234.71	11	45.5	11	4.5289	0.73	-8.8	412.573	3	42.1	1550			100225	22-1102-MR1_CHAP_42_TD-MUT-129-D6.wiff	1	1	0	0	P62861|RS30_HUMAN			0 0 7 14 28 9 8 0 0 0 0	FVNVVPTFGKK	DB Search
FVPLLPGNR	49.75	1011.59	9	55.6	9	-2.8523	0.93	-11.3	506.801	2	31.5965			13700	85442	23-0922-MUT-191-MR1-TD-D6.wiff	1	0	0	1	P78527|PRKDC_HUMAN:P78527-2|PRKDC_HUMAN			0 0 24 24 50 4 0 0 3	FVPLLPGNR	DB Search
FVQC(+57.02)PDGELQK	48.32	1319.62	11	63.6	11	-0.0771	0.82	-6.7	660.82	2	16.2141	812		597	72443	23-0922-MUT-191-MR1-TD-D6.wiff	2	1	0	1	Q9Y230-2|RUVB2_HUMAN:Q9Y230|RUVB2_HUMAN	Carbamidomethylation	C4:Carbamidomethylation:1000.00	0 0 17 61 7 7 0 0 5 4 4	FVQC(+57.02)PDGELQK	DB Search
FVRPSADEFHLDHTSVLSTSDFGGR	49.75	2776.32	25	60	25	6.4848	0.77	-10	556.273	5	39.2811	687		10400	91895	23-0922-MUT-191-MR1-TD-D6.wiff	3	1	0	2	Q9NRY4|RHG35_HUMAN			0 0 0 0 0 0 0 15 14 5 0 0 21 28 15 15 19 17 0 17 74 99 7 5 5	FVRPSADEFHLDHTSVLSTSDFGGR	DB Search
FVSELWK	49.19	907.48	7	71.4	7	-2.4468	0.67	-8.4	454.749	2	30.8326			5680	84913	23-0922-MUT-191-MR1-TD-D6.wiff	1	0	0	1	P35579|MYH9_HUMAN:P35579-2|MYH9_HUMAN			5 16 3 3 6 1 1	FVSELWK	DB Search
FVSFLGR	33.45	824.455	7	71.4	7	-3.6671	0.92	-6.6	413.232	2	46.3681	1350			103698	22-1102-MR1_CHAP_42_TD-MUT-129-D6.wiff	1	1	0	0	P52292|IMA1_HUMAN			5 18 4 0 0 2 2	FVSFLGR	DB Search
FVSNLYNQLAK	49.75	1295.69	11	100	11	0.7422	0.75	-4.6	648.856	2	31.9679			10500	85970	23-0922-MUT-191-MR1-TD-D6.wiff	1	0	0	1	Q9NRY4|RHG35_HUMAN			5 5 16 16 18 19 5 5 4 3 3	FVSNLYNQLAK	DB Search
FWEVISDEHGIDPTGTYHGDSDLQLDR	49.75	3101.4	27	33.3	27	2.4446	0.54	9.1	1034.83	3	49.2475	1960		106000	100158	23-0922-MUT-191-MR1-TD-D6.wiff	3	1	0	2	P07437|TBB5_HUMAN			0 0 20 16 3 3 0 0 0 0 0 0 0 0 0 0 0 0 8 8 4 4 0 0 0 0 5	FWEVISDEHGIDPTGTYHGDSDLQLDR	DB Search
FYALSASFEPFSNK	49.75	1606.77	14	85.7	14	-0.127	0.56	2.1	804.402	2	53.9001			13300	104116	23-0922-MUT-191-MR1-TD-D6.wiff	1	0	0	1	P27797|CALR_HUMAN			0 0 48 34 49 48 13 13 19 9 9 9 2 2	FYALSASFEPFSNK	DB Search
FYEAGEELTGPGAVAAAR	49.75	1807.87	18	44.4	18	-0.2509	0.66	-9.4	904.947	2	30.4037				84566	23-0922-MUT-191-MR1-TD-D6.wiff	0	0	0	0	Q9HAH7-1|FBRS_HUMAN:Q9HAH7|FBRS_HUMAN			0 0 36 0 0 9 67 72 44 40 14 0 0 0 0 0 0 5	FYEAGEELTGPGAVAAAR	DB Search
FYFENLLSK	49.72	1159.59	9	100	9	0.6858	0.79	-6	580.807	2	53.8977			4030	104134	23-0922-MUT-191-MR1-TD-D6.wiff	1	0	0	1	Q13555-5|KCC2G_HUMAN:Q13555-2|KCC2G_HUMAN:Q13555-7|KCC2G_HUMAN:Q13555-6|KCC2G_HUMAN:Q13555-8|KCC2G_HUMAN:Q13555|KCC2G_HUMAN:Q13555-4|KCC2G_HUMAN:Q13555-9|KCC2G_HUMAN:Q13555-3|KCC2G_HUMAN:Q13555-10|KCC2G_HUMAN			5 16 13 10 2 2 5 2 2	FYFENLLSK	DB Search
FYGELALK	49.2	939.506	8	75	8	-1.9671	0.78	-9.7	470.762	2	28.4277			6810	82836	23-0922-MUT-191-MR1-TD-D6.wiff	1	0	0	1	P78527|PRKDC_HUMAN:P78527-2|PRKDC_HUMAN			5 30 5 5 0 0 5 5	FYGELALK	DB Search
FYGPAGPYGIFAGR	49.75	1471.72	14	71.4	14	0.1854	0.68	1.3	736.88	2	49.681			6190	100612	23-0922-MUT-191-MR1-TD-D6.wiff	1	0	0	1	O15173-2|PGRC2_HUMAN:O15173|PGRC2_HUMAN			0 0 51 37 37 53 9 9 2 2 6 0 0 3	FYGPAGPYGIFAGR	DB Search
FYGPEGPYGVFAGR	49.75	1515.71	14	85.7	14	-0.4906	0.73	-0.1	758.874	2	43.311	466	690	6200	95257	23-0922-MUT-191-MR1-TD-D6.wiff	3	1	1	1	O00264|PGRC1_HUMAN			0 0 39 39 51 68 8 8 14 9 9 5 5 5	FYGPEGPYGVFAGR	DB Search
FYGPQGTPYEGGVWK	49.64	1684.79	15	46.7	15	-0.0785	0.56	-1.2	843.411	2	35.5163			3940	88877	23-0922-MUT-191-MR1-TD-D6.wiff	1	0	0	1	P62256-2|UBE2H_HUMAN:P62256|UBE2H_HUMAN			0 0 46 12 11 29 29 0 0 10 0 0 13 0 0	FYGPQGTPYEGGVWK	DB Search
FYMYEILK	49.7	1105.55	8	100	8	-2.9751	0.73	-8.1	553.786	2	48.8832	516		23400	99949	23-0922-MUT-191-MR1-TD-D6.wiff	2	1	0	1	Q8NEV1|CSK23_HUMAN:P68400|CSK21_HUMAN			5 31 27 5 4 4 2 2	FYMYEILK	DB Search
FYMYELLK	49.7	1105.55	8	100	8	-4.0769	0.76	-8.1	553.786	2	48.8832	516		23400	99949	23-0922-MUT-191-MR1-TD-D6.wiff	2	1	0	1	P19784|CSK22_HUMAN			5 31 27 5 4 4 2 2	FYMYELLK	DB Search
FYNLVLLPR	49.74	1133.66	9	100	9	-1.1366	0.82	-8.8	567.839	2	53.3869			3650	103668	23-0922-MUT-191-MR1-TD-D6.wiff	1	0	0	1	Q13895|BYST_HUMAN			5 8 28 28 52 20 16 2 2	FYNLVLLPR	DB Search
FYQPYSEDTQQQIIR	49.75	1914.91	15	60	15	0.9395	0.58	4.8	958.479	2	29.7704	293		9410	84040	23-0922-MUT-191-MR1-TD-D6.wiff	2	1	0	1	Q92572|AP3S1_HUMAN			0 0 0 11 0 0 0 61 33 32 14 7 7 10 5	FYQPYSEDTQQQIIR	DB Search
FYSLWDTGYAK	49.57	1349.63	11	63.6	11	-0.9501	0.71	0.6	675.831	2	45.9312			10900	97513	23-0922-MUT-191-MR1-TD-D6.wiff	1	0	0	1	Q8TCJ2|STT3B_HUMAN			5 10 53 53 33 33 13 0 0 0 0	FYSLWDTGYAK	DB Search
FYTLIPHDFGMK	21.44	1467.72	12	50	12	2.9594	0.59	-1.7	490.253	3	47.4843			1740	98862	23-0922-MUT-191-MR1-TD-D6.wiff	1	0	0	1	P09874|PARP1_HUMAN			0 0 6 5 5 15 15 0 0 0 0 4	FYTLIPHDFGMK	DB Search
FYVHNDIFR	42.6	1209.59	9	66.7	9	2.0779	0.38	-5.3	404.203	3	40.425	946			98830	22-1102-MR1_CHAP_42_TD-MUT-129-D6.wiff	1	1	0	0	Q13283|G3BP1_HUMAN			5 2 2 21 7 0 2 0 0	FYVHNDIFR	DB Search
FYYNVESC(+57.02)GSLRPETIVLSALSGLK	47.41	2802.43	25	40	25	5.3952	0.5	12.6	935.173	3	81.369	2030		5040	127583	23-0922-MUT-191-MR1-TD-D6.wiff	2	1	0	1	P19387|RPB3_HUMAN	Carbamidomethylation	C8:Carbamidomethylation:1000.00	0 0 7 2 2 24 14 0 0 0 0 0 0 0 2 0 0 4 0 0 5 7 0 0 2	FYYNVESC(+57.02)GSLRPETIVLSALSGLK	DB Search
G(+42.01)GGGFRGR(+14.02)GGGGGFQR	35.25	1534.75	16	6.2	16	-1.701	0.52	8.7	512.602	3	13.3818			182	70005	23-0922-MUT-191-MR1-TD-D6.wiff	1	0	0	1	Q9BUJ2-4|HNRL1_HUMAN:Q9BUJ2-5|HNRL1_HUMAN:Q9BUJ2-2|HNRL1_HUMAN:Q9BUJ2-3|HNRL1_HUMAN:Q9BUJ2|HNRL1_HUMAN	Acetylation (N-term);Methylation(KR)	G1:Acetylation (N-term):1000.00;R8:Methylation(KR):5.47	0 0 0 0 0 0 0 0 1 1 0 0 1 0 0 2	G(+42.01)GGGFRGR(+14.02)GGGGGFQR	DB Search
G(+42.01)TRDDEYDYLFK	44.5	1562.69	12	58.3	12	-4.1364	0.8	2.6	782.364	2	39.8007	1470		5360	92440	23-0922-MUT-191-MR1-TD-D6.wiff	2	1	0	1	Q15907-2|RB11B_HUMAN:P62491-2|RB11A_HUMAN:Q15907|RB11B_HUMAN:P62491|RB11A_HUMAN	Acetylation (N-term)	G1:Acetylation (N-term):1000.00	0 0 0 0 2 9 0 2 11 10 5 5	G(+42.01)TRDDEYDYLFK	DB Search
GAAGALLVYDITR	49.39	1318.72	13	69.2	13	-1.8353	0.73	-4.6	660.375	2	47.6755			6650	99056	23-0922-MUT-191-MR1-TD-D6.wiff	1	0	0	1	Q8WUD1-2|RAB2B_HUMAN:P61019-2|RAB2A_HUMAN:P61019|RAB2A_HUMAN:Q8WUD1|RAB2B_HUMAN			0 0 7 12 12 47 67 58 9 9 0 0 5	GAAGALLVYDITR	DB Search
GAAGALMVYDITR	47.72	1336.68	13	46.2	13	-2.3165	0.69	-2.1	669.355	2	40.9718				93416	23-0922-MUT-191-MR1-TD-D6.wiff	0	0	0	0	P61106|RAB14_HUMAN			0 0 0 9 16 63 83 55 0 0 0 0 5	GAAGALMVYDITR	DB Search
GAAGSDGR	22.97	689.309	8	50	8	0.3393	0.41	-3.7	690.317	1	17.6204		885		78908	22-1102-MR1_CHAP_42_TD-MUT-131-D6.wiff	1	0	1	0	Q9Y6Z5|MLAS1_HUMAN:Q9Y6Z5-2|MLAS1_HUMAN			0 0 9 0 0 4 12 5	GAAGSDGR	DB Search
GAAPNVVYTYTGK	35.43	1339.68	13	69.2	13	0.1804	0.42	-5.3	670.851	2	21.5024				76960	23-0922-MUT-191-MR1-TD-D6.wiff	0	0	0	0	Q16630-3|CPSF6_HUMAN:Q16630|CPSF6_HUMAN:Q16630-2|CPSF6_HUMAN			0 0 5 13 13 14 34 5 5 11 2 0 0	GAAPNVVYTYTGK	DB Search
GADFLVTEVENGGSLGSK	22.85	1778.87	18	27.8	18	0.7871	0.68	3.5	890.456	2	46.6512				98111	23-0922-MUT-191-MR1-TD-D6.wiff	0	0	0	0	P14618-2|KPYM_HUMAN:P14618|KPYM_HUMAN:P14618-3|KPYM_HUMAN			0 0 0 0 0 20 15 15 26 24 0 0 0 0 0 0 0 0	GADFLVTEVENGGSLGSK	DB Search
GAEADQIIEYLK	49.75	1348.69	12	83.3	12	-2.517	0.58	-4.2	675.357	2	46.7955				98228	23-0922-MUT-191-MR1-TD-D6.wiff	0	0	0	0	Q12904-2|AIMP1_HUMAN:Q12904|AIMP1_HUMAN			0 0 27 61 38 38 82 31 28 13 13 5	GAEADQIIEYLK	DB Search
GAEEMETVIPVDVMR	49.75	1674.8	15	73.3	15	-1.1948	0.62	9.1	838.423	2	49.8003			5020	100713	23-0922-MUT-191-MR1-TD-D6.wiff	1	0	0	1	Q99497|PARK7_HUMAN			0 0 0 0 20 53 59 59 76 10 10 14 9 9 5	GAEEMETVIPVDVMR	DB Search
GAGFPSIPVGK	43.72	1028.57	11	81.8	11	-1.5631	0.56	-1.7	515.289	2	42.3057	668			100474	22-1102-MR1_CHAP_42_TD-MUT-129-D6.wiff	1	1	0	0	Q9BX40-3|LS14B_HUMAN			0 0 3 6 11 7 7 9 5 3 3	GAGFPSIPVGK	DB Search
GAGSSEPVTGLDAK	43.72	1287.63	14	100	14	-0.1159	0.85	-1.6	644.822	2	19.4679	4720			81213	22-1102-MR1_CHAP_42_TD-MUT-129-D6.wiff	1	1	0	0	Biognosys|iRT-Kit_peptide_5			2 2 5 5 21 21 10 10 9 3 3 9 2 2	GAGSSEPVTGLDAK	DB Search
GAGTGGLGLAIEGPSEAK	31.24	1583.82	18	38.9	18	-0.9897	0.72	-13.3	792.914	2	29.9189				84164	23-0922-MUT-191-MR1-TD-D6.wiff	0	0	0	0	Q14315|FLNC_HUMAN:Q14315-2|FLNC_HUMAN			0 0 0 0 0 0 0 25 25 9 9 23 0 0 0 0 4 4	GAGTGGLGLAIEGPSEAK	DB Search
GAILTTMLVSR	48.29	1160.66	11	81.8	11	-0.856	0.84	-7.5	581.34	2	41.1041			1950	93630	23-0922-MUT-191-MR1-TD-D6.wiff	1	0	0	1	Q13555-5|KCC2G_HUMAN:Q13555-2|KCC2G_HUMAN:Q13555-7|KCC2G_HUMAN:Q13555-6|KCC2G_HUMAN:Q13555-8|KCC2G_HUMAN:Q13555|KCC2G_HUMAN:Q13555-4|KCC2G_HUMAN:Q13555-9|KCC2G_HUMAN:Q13555-3|KCC2G_HUMAN:Q13555-10|KCC2G_HUMAN			0 0 10 66 52 22 15 6 3 3 5	GAILTTMLVSR	DB Search
GALALAQAVQR	49.72	1096.64	11	72.7	11	-0.1134	0.82	-5	549.329	2	24.0732			810	79127	23-0922-MUT-191-MR1-TD-D6.wiff	1	0	0	1	P11586|C1TC_HUMAN			0 0 0 50 77 38 22 22 9 9 5	GALALAQAVQR	DB Search
GALDNLLSQLIAELGMDKK	41.09	2028.09	19	36.8	19	-2.1745	0.36	-4	677.044	3	103.696			181	146206	23-0922-MUT-191-MR1-TD-D6.wiff	1	0	0	1	Q5T4S7-2|UBR4_HUMAN:Q5T4S7-3|UBR4_HUMAN:Q5T4S7-4|UBR4_HUMAN:Q5T4S7|UBR4_HUMAN			0 0 0 0 10 28 11 6 6 9 9 0 0 0 0 0 0 0 0	GALDNLLSQLIAELGMDKK	DB Search
GALQNIIPASTGAAK	38.19	1410.78	15	33.3	15	-0.8853	0.9	-7.9	706.402	2	29.5178	282		5300	83695	23-0922-MUT-191-MR1-TD-D6.wiff	2	1	0	1	P04406-2|G3P_HUMAN:P04406|G3P_HUMAN			0 0 0 0 22 22 37 0 0 0 0 3 0 1 2	GALQNIIPASTGAAK	DB Search
GALQYLVPILTQTLTK	49.75	1758.03	16	43.8	16	1.1864	0.6	3.6	880.036	2	87.793			58300	132579	23-0922-MUT-191-MR1-TD-D6.wiff	2	0	0	2	Q14974-2|IMB1_HUMAN:Q14974|IMB1_HUMAN			0 0 0 14 15 32 35 0 0 10 10 6 0 0 0 0	GALQYLVPILTQTLTK	DB Search
GALVVVNDLGGDFK	49.75	1402.75	14	78.6	14	-0.1399	0.73	-4.6	702.386	2	46.5365			37500	98015	23-0922-MUT-191-MR1-TD-D6.wiff	1	0	0	1	P51659|DHB4_HUMAN			0 0 0 31 99 47 17 17 22 7 6 6 2 2	GALVVVNDLGGDFK	DB Search
GALVVVNDLGGDFKGVGK	43.02	1743.95	18	27.8	18	2.0813	0.69	3.7	582.327	3	57.3462	548	420		112692	22-1102-MR1_CHAP_42_TD-MUT-129-D6.wiff	2	1	1	0	P51659|DHB4_HUMAN			0 0 8 63 18 0 0 0 21 10 0 0 0 0 0 0 0 0	GALVVVNDLGGDFKGVGK	DB Search
GAPVNISSSDLTGR	21.35	1372.69	14	50	14	0.9693	0.69	-3.5	687.361	2	22.7298				78011	23-0922-MUT-191-MR1-TD-D6.wiff	0	0	0	0	P48730-2|KC1D_HUMAN:P48730|KC1D_HUMAN			0 0 9 17 16 16 13 0 0 0 0 0 4 4	GAPVNISSSDLTGR	DB Search
GASQASGPLPGPHFPLPGR	49.75	1841.95	19	52.6	19	-0.1351	0.47	-13.1	614.992	3	34.2124			2230	87685	23-0922-MUT-191-MR1-TD-D6.wiff	1	0	0	1	Q15654|TRIP6_HUMAN			0 0 8 0 37 20 0 0 2 24 3 3 9 32 0 0 0 0 5	GASQASGPLPGPHFPLPGR	DB Search
GATQQILDEAER	49.74	1329.65	12	83.3	12	-1.6605	0.83	-6.7	665.837	2	21.5908			32000	77044	23-0922-MUT-191-MR1-TD-D6.wiff	1	0	0	1	P78371|TCPB_HUMAN:P78371-2|TCPB_HUMAN			0 0 14 15 56 75 66 38 20 13 13 5	GATQQILDEAER	DB Search
GAVDGGLSIPHSTK	43.72	1337.69	14	57.1	14	0.0742	0.77	-13.9	446.899	3	20.0649	1280			81687	22-1102-MR1_CHAP_42_TD-MUT-129-D6.wiff	1	1	0	0	P46777|RL5_HUMAN			0 0 58 35 2 1 1 16 16 8 8 0 0 3	GAVDGGLSIPHSTK	DB Search
GAVGALLVYDIAK	46.4	1288.74	13	46.2	13	-2.4994	0.66	-5.1	645.382	2	52.5651			2040	102991	23-0922-MUT-191-MR1-TD-D6.wiff	1	0	0	1	Q15907-2|RB11B_HUMAN:P62491-2|RB11A_HUMAN:Q15907|RB11B_HUMAN:P62491|RB11A_HUMAN			0 0 0 18 18 42 35 35 0 0 0 0 5	GAVGALLVYDIAK	DB Search
GAVPLFSTVR	33.45	1045.59	10	40	10	-1.5481	0.74	-2.7	523.802	2	47.5449	220			104757	22-1102-MR1_CHAP_42_TD-MUT-129-D6.wiff	1	1	0	0	Q9HCD6|TANC2_HUMAN:Q9HCD6-2|TANC2_HUMAN			0 0 0 36 30 12 0 0 0 5	GAVPLFSTVR	DB Search
GAVYSFDPVGSYQR	48.05	1544.73	14	57.1	14	0.2509	0.8	-0.9	773.379	2	34.0551			2050	87664	23-0922-MUT-191-MR1-TD-D6.wiff	1	0	0	1	P20618|PSB1_HUMAN			0 0 3 21 32 32 38 0 0 14 0 0 5 5	GAVYSFDPVGSYQR	DB Search
GAYDIFLNAK	35.16	1110.57	10	50	10	-2.6966	0.68	-10	556.294	2	38.7946			2450	91678	23-0922-MUT-191-MR1-TD-D6.wiff	1	0	0	1	P42704|LPPRC_HUMAN			0 0 6 19 19 10 6 0 0 0	GAYDIFLNAK	DB Search
GC(+57.02)ALQC(+57.02)AILSPAFK	49.33	1534.76	14	64.3	14	0.7029	0.73	-4	768.396	2	44.9288			2900	96618	23-0922-MUT-191-MR1-TD-D6.wiff	1	0	0	1	O95757|HS74L_HUMAN:P34932|HSP74_HUMAN:Q92598-3|HS105_HUMAN:Q92598-2|HS105_HUMAN:Q92598|HS105_HUMAN:Q92598-4|HS105_HUMAN	Carbamidomethylation;Carbamidomethylation	C2:Carbamidomethylation:1000.00;C6:Carbamidomethylation:1000.00	0 0 19 0 52 42 42 49 59 59 0 0 12 5	GC(+57.02)ALQC(+57.02)AILSPAFK	DB Search
GC(+57.02)ILTLVER	45.93	1059.57	9	77.8	9	0.4654	0.62	-13.2	530.794	2	36.5215			2900	89722	23-0922-MUT-191-MR1-TD-D6.wiff	1	0	0	1	Q99613|EIF3C_HUMAN:B5ME19|EIFCL_HUMAN:Q99613-2|EIF3C_HUMAN	Carbamidomethylation	C2:Carbamidomethylation:1000.00	0 0 75 60 13 10 7 2 3	GC(+57.02)ILTLVER	DB Search
GC(+57.02)IVDANLSVLNLVIVK	49.75	1826.03	17	76.5	17	0.4699	0.65	6.3	914.041	2	77.6282	1710		11600	124362	23-0922-MUT-191-MR1-TD-D6.wiff	2	1	0	1	P62753|RS6_HUMAN	Carbamidomethylation	C2:Carbamidomethylation:1000.00	0 0 58 16 24 24 32 32 9 9 0 0 8 13 15 5 5	GC(+57.02)IVDANLSVLNLVIVK	DB Search
GC(+57.02)PGAAAAALWR	39.29	1199.59	12	66.7	12	-1.8746	0.71	-9.4	600.803	2	28.5178				82964	23-0922-MUT-191-MR1-TD-D6.wiff	0	0	0	0	Q96EB6|SIR1_HUMAN	Carbamidomethylation	C2:Carbamidomethylation:1000.00	0 0 17 14 12 12 17 10 4 0 0 5	GC(+57.02)PGAAAAALWR	DB Search
GC(+57.02)SFLPDPYQK	49.75	1310.6	11	81.8	11	-0.0329	0.79	-3.7	656.311	2	30.7851	2260		9460	84898	23-0922-MUT-191-MR1-TD-D6.wiff	2	1	0	1	P07602-2|SAP_HUMAN:P07602|SAP_HUMAN:P07602-3|SAP_HUMAN	Carbamidomethylation	C2:Carbamidomethylation:1000.00	0 0 10 10 35 7 7 8 7 6 5	GC(+57.02)SFLPDPYQK	DB Search
GC(+57.02)TATLGNFAK	41.63	1138.54	11	81.8	11	-4.7183	0.76	-5.8	570.279	2	18.9258				79987	22-1102-MR1_CHAP_42_TD-MUT-131-D6.wiff	0	0	0	0	P15880|RS2_HUMAN	Carbamidomethylation	C2:Carbamidomethylation:1000.00	0 0 60 60 37 37 16 16 10 4 4	GC(+57.02)TATLGNFAK	DB Search
GDEELDSLIK	34.59	1117.55	10	50	10	-0.3151	0.73	1.1	559.79	2	30.9559				85019	23-0922-MUT-191-MR1-TD-D6.wiff	0	0	0	0	Q71UI9-2|H2AV_HUMAN:Q71UI9|H2AV_HUMAN:Q71UI9-3|H2AV_HUMAN:Q71UI9-4|H2AV_HUMAN:P0C0S5|H2AZ_HUMAN			0 0 24 60 78 45 0 0 0 5	GDEELDSLIK	DB Search
GDFLNYALSLMR	49.75	1398.7	12	58.3	12	-5.1024	0.67	-5.1	700.361	2	83.8095			4410	129553	23-0922-MUT-191-MR1-TD-D6.wiff	1	0	0	1	O95071-2|UBR5_HUMAN:O95071|UBR5_HUMAN			0 0 0 30 63 52 37 18 18 0 0 5	GDFLNYALSLMR	DB Search
GDGEVLEEIVTK	31.88	1287.66	12	83.3	12	-1.0784	0.73	-4.3	644.841	2	36.3132			13700	89534	23-0922-MUT-191-MR1-TD-D6.wiff	1	0	0	1	Q66PJ3-2|AR6P4_HUMAN:Q66PJ3-5|AR6P4_HUMAN:Q66PJ3-4|AR6P4_HUMAN:Q66PJ3-7|AR6P4_HUMAN:Q66PJ3-3|AR6P4_HUMAN:Q66PJ3|AR6P4_HUMAN			0 0 5 5 20 25 8 5 5 13 5 5	GDGEVLEEIVTK	DB Search
GDGPIC(+57.02)LVLAPTR	49.75	1367.72	13	84.6	13	-2.9254	0.85	-3.8	684.875	2	43.9488	1800		38000	95900	23-0922-MUT-191-MR1-TD-D6.wiff	2	1	0	1	Q92841-2|DDX17_HUMAN:Q92841-1|DDX17_HUMAN:Q92841|DDX17_HUMAN:P17844|DDX5_HUMAN:P17844-2|DDX5_HUMAN:Q92841-3|DDX17_HUMAN	Carbamidomethylation	C6:Carbamidomethylation:1000.00	0 0 17 20 23 48 48 58 57 35 2 2 4	GDGPIC(+57.02)LVLAPTR	DB Search
GDINPNIPYPTR	39.18	1355.68	12	41.7	12	-0.1426	0.56	4.6	678.861	2	24.1293				79192	23-0922-MUT-191-MR1-TD-D6.wiff	0	0	0	0	P50416-2|CPT1A_HUMAN			0 0 0 17 9 9 23 0 0 0 0 5	GDINPNIPYPTR	DB Search
GDLENAFLNLVQC(+57.02)IQNKPLYFADR	49.75	2837.42	24	50	24	-2.5547	0.61	8.5	946.833	3	95.1979			8060	139184	23-0922-MUT-191-MR1-TD-D6.wiff	1	0	0	1	P07355-2|ANXA2_HUMAN:P07355|ANXA2_HUMAN	Carbamidomethylation	C13:Carbamidomethylation:1000.00	0 0 0 16 0 0 0 5 0 0 0 0 9 9 9 9 18 5 5 6 6 0 0 5	GDLENAFLNLVQC(+57.02)IQNKPLYFADR	DB Search
GDLGIEIPAEK	42.11	1140.6	11	45.5	11	-0.628	0.67	-5.3	571.313	2	29.7763			2050	84241	23-0922-MUT-191-MR1-TD-D6.wiff	1	0	0	1	P14618-2|KPYM_HUMAN:P14618|KPYM_HUMAN:P14618-3|KPYM_HUMAN:P30613|KPYR_HUMAN:P30613-2|KPYR_HUMAN			0 0 0 18 18 15 15 16 0 0 0	GDLGIEIPAEK	DB Search
GDLLFLTNR	45.81	1047.57	9	77.8	9	-2.7529	0.84	-9.9	524.794	2	41.3666			5640	93695	23-0922-MUT-191-MR1-TD-D6.wiff	1	0	0	1	P67812-4|SC11A_HUMAN:P67812|SC11A_HUMAN:P67812-3|SC11A_HUMAN:P67812-2|SC11A_HUMAN			0 0 3 27 31 18 4 3 3	GDLLFLTNR	DB Search
GDNAVIPYETDEDPR	38.56	1689.75	15	33.3	15	0.6278	0.82	5.2	845.896	2	22.7398			930	78017	23-0922-MUT-191-MR1-TD-D6.wiff	1	0	0	1	Q9NRY4|RHG35_HUMAN			0 0 0 0 13 10 3 0 0 0 0 0 0 15 5	GDNAVIPYETDEDPR	DB Search
GDPVNYILQVLVGR	49.74	1541.86	14	64.3	14	-10.4003	0.68	-13.2	771.935	2	95.1595			368	139078	23-0922-MUT-191-MR1-TD-D6.wiff	1	0	0	1	Q53EP0|FND3B_HUMAN			0 0 3 3 0 6 24 14 9 9 0 0 4 4	GDPVNYILQVLVGR	DB Search
GDQENVHPDVMLVQPR	49.75	1832.88	16	81.2	16	-0.0564	0.56	-8.3	611.971	3	23.5548			9800	78690	23-0922-MUT-191-MR1-TD-D6.wiff	1	0	0	1	Q14974-2|IMB1_HUMAN:Q14974|IMB1_HUMAN			0 0 37 51 7 7 33 11 11 22 3 0 20 10 4 4	GDQENVHPDVMLVQPR	DB Search
GDTSGETLHSLIQQGQQIASK	49.75	2197.1	21	47.6	21	8.447	0.6	0.2	733.382	3	44.476			6640	96153	23-0922-MUT-191-MR1-TD-D6.wiff	1	0	0	1	Q9NRY4|RHG35_HUMAN			0 0 0 0 0 0 0 0 0 0 0 24 55 32 21 21 23 23 24 8 5	GDTSGETLHSLIQQGQQIASK	DB Search
GDVEEVQGPGVVGEFPIISPGR	49.6	2237.13	22	31.8	22	0.8424	0.34	3.6	1119.59	2	54.4627			499	104539	23-0922-MUT-191-MR1-TD-D6.wiff	1	0	0	1	Q9UK99-2|FBX3_HUMAN:Q9UK99-3|FBX3_HUMAN:Q9UK99|FBX3_HUMAN			0 0 0 0 5 5 0 0 0 0 0 14 0 0 14 0 0 6 12 0 0 5	GDVEEVQGPGVVGEFPIISPGR	DB Search
GDYSVLVPGLR	40.96	1174.63	11	45.5	11	-1.8811	0.85	-0.9	588.331	2	39.8606				92485	23-0922-MUT-191-MR1-TD-D6.wiff	0	0	0	0	Q07954|LRP1_HUMAN			0 0 0 29 29 45 45 0 0 0 5	GDYSVLVPGLR	DB Search
GEADILAALK	47.68	999.56	10	80	10	-1.53	0.65	-10.7	500.788	2	40.6921			1520	93129	23-0922-MUT-191-MR1-TD-D6.wiff	1	0	0	1	Q12899|TRI26_HUMAN			0 0 34 13 13 15 9 9 6 5	GEADILAALK	DB Search
GEEILSGAQR	29.79	1058.54	10	30	10	0.0296	0.63	-13.9	530.274	2	15.7412				72020	23-0922-MUT-191-MR1-TD-D6.wiff	0	0	0	0	P14868|SYDC_HUMAN:P14868-2|SYDC_HUMAN			0 0 0 0 36 34 0 0 0 5	GEEILSGAQR	DB Search
GEELFTGVVPILVELDGDVNGHK	49.75	2436.25	23	73.9	23	-19.4559	0.65	3.3	813.105	3	76.4607	5750	5260	916000	123055	23-0922-MUT-191-MR1-TD-D6.wiff	8	1	1	6	MR1-D6INS|MR1-GFP-D6INS:MR1-D6DEL|MR1-GFP-D6DEL			0 0 31 13 10 10 0 0 31 8 8 16 19 12 12 20 10 10 14 5 5 0 0	GEELFTGVVPILVELDGDVNGHK	DB Search
GEGPDVDVNLPK	49.75	1238.61	12	66.7	12	-0.2851	0.66	-6.2	620.318	2	23.4758			3520	78691	23-0922-MUT-191-MR1-TD-D6.wiff	1	0	0	1	Q09666|AHNK_HUMAN			0 0 79 62 44 44 27 13 11 11 0 0	GEGPDVDVNLPK	DB Search
GEGTGVLGSLSLPLSELLVADQLC(+57.02)LDR	42.23	2811.47	27	37	27	13.6391	0.74	8.8	938.184	3	101.487			2480	144237	23-0922-MUT-191-MR1-TD-D6.wiff	1	0	0	1	Q9BSJ8|ESYT1_HUMAN:Q9BSJ8-2|ESYT1_HUMAN	Carbamidomethylation	C24:Carbamidomethylation:1000.00	0 0 0 0 0 0 0 0 0 0 0 0 0 0 0 0 0 47 98 99 34 19 19 9 9 9 5	GEGTGVLGSLSLPLSELLVADQLC(+57.02)LDR	DB Search
GEIGDATPFNDAVNVQK	49.75	1773.85	17	35.3	17	-0.1224	0.79	5.3	887.95	2	30.2914			2240	84473	23-0922-MUT-191-MR1-TD-D6.wiff	1	0	0	1	P30876|RPB2_HUMAN			0 0 0 0 0 0 2 5 0 0 4 2 2 3 1 1 1	GEIGDATPFNDAVNVQK	DB Search
GEIVIGGQNISMGYFK	49.43	1711.86	16	56.2	16	2.9583	0.69	8.3	856.955	2	52.3623			3300	102817	23-0922-MUT-191-MR1-TD-D6.wiff	1	0	0	1	O60488-2|ACSL4_HUMAN:O60488|ACSL4_HUMAN			0 0 17 39 68 36 0 0 6 6 17 9 7 0 0 0	GEIVIGGQNISMGYFK	DB Search
GELEVLLEAAIDLSK	34.43	1598.88	15	40	15	16.2725	0.71	-0.8	800.455	2	101.283				144197	23-0922-MUT-191-MR1-TD-D6.wiff	0	0	0	0	Q93008-1|USP9X_HUMAN:Q93008|USP9X_HUMAN			0 0 0 7 3 6 6 10 0 0 3 0 0 0 0	GELEVLLEAAIDLSK	DB Search
GELSTLLYNTHPYR	49.75	1662.84	14	64.3	14	0.8851	0.73	-10	555.288	3	35.7391			7330	89073	23-0922-MUT-191-MR1-TD-D6.wiff	1	0	0	1	Q969N2-4|PIGT_HUMAN:Q969N2-5|PIGT_HUMAN:Q969N2-2|PIGT_HUMAN:Q969N2|PIGT_HUMAN			0 0 14 52 34 34 54 60 15 11 11 0 0 0	GELSTLLYNTHPYR	DB Search
GEMAATPAGFAQLTHLLMGLAGGK	49.75	2341.19	24	58.3	24	-13.2438	0.74	0.5	781.415	3	94.3855			24500	138337	23-0922-MUT-191-MR1-TD-D6.wiff	1	0	0	1	Q9UBN7|HDAC6_HUMAN:Q9UBN7-2|HDAC6_HUMAN			0 0 13 11 10 33 0 0 0 0 4 5 5 9 8 8 6 6 0 0 9 0 0 2	GEMAATPAGFAQLTHLLMGLAGGK	DB Search
GENIEDIPK	29.04	1013.5	9	55.6	9	20.8525	0.19	-1.1	507.765	2	37.375			22900	90495	23-0922-MUT-191-MR1-TD-D6.wiff	1	0	0	1	Q86WR0|CCD25_HUMAN			0 0 60 28 0 0 16 6 5	GENIEDIPK	DB Search
GENLVSMTVEGPPPK	28.57	1553.78	15	40	15	1.1735	0.6	12.2	777.914	2	30.2539				84442	23-0922-MUT-191-MR1-TD-D6.wiff	0	0	0	0	P63162|RSMN_HUMAN:P63162-2|RSMN_HUMAN:P14678-3|RSMB_HUMAN:P14678|RSMB_HUMAN:P14678-2|RSMB_HUMAN			0 0 0 0 42 12 12 0 0 14 14 0 0 0 5	GENLVSMTVEGPPPK	DB Search
GEVFNELVGK	49.7	1090.57	10	60	10	-1.5986	0.66	-12.1	546.29	2	28.7296			5640	83150	23-0922-MUT-191-MR1-TD-D6.wiff	1	0	0	1	P05556-4|ITB1_HUMAN:P05556-3|ITB1_HUMAN:P05556-2|ITB1_HUMAN:P05556|ITB1_HUMAN:P05556-5|ITB1_HUMAN			0 0 56 31 0 0 5 9 2 2	GEVFNELVGK	DB Search
GFAFVQYVNER	38.85	1328.65	11	81.8	11	-0.1543	0.63	-2.6	665.34	2	42.5482				94724	23-0922-MUT-191-MR1-TD-D6.wiff	0	0	0	0	P07910-4|HNRPC_HUMAN:P07910|HNRPC_HUMAN:P07910-2|HNRPC_HUMAN			4 4 12 48 58 58 20 8 0 0 5	GFAFVQYVNER	DB Search
GFAFVTFDDHDSVDK	49.73	1698.75	15	60	15	-0.7891	0.48	1.9	567.266	3	40.7672			13700	93225	23-0922-MUT-191-MR1-TD-D6.wiff	1	0	0	1	Q32P51|RA1L2_HUMAN:P09651-2|ROA1_HUMAN:P09651|ROA1_HUMAN:P09651-3|ROA1_HUMAN			0 0 55 55 58 40 21 7 7 4 4 0 0 0 0	GFAFVTFDDHDSVDK	DB Search
GFAFVTFDDHDTVDK	49.75	1712.77	15	60	15	-0.4564	0.55	-5	571.934	3	41.329			3520	94060	23-0922-MUT-191-MR1-TD-D6.wiff	1	0	0	1	P51991-2|ROA3_HUMAN:P51991|ROA3_HUMAN			0 0 48 48 61 0 0 10 10 22 22 0 0 25 5	GFAFVTFDDHDTVDK	DB Search
GFAFVTFESPADAK	44.04	1485.71	14	57.1	14	-1.7196	0.57	5.6	743.878	2	50.1854			2470	100981	23-0922-MUT-191-MR1-TD-D6.wiff	1	0	0	1	Q8N7X1|RMXL3_HUMAN:Q96E39|RMXL1_HUMAN:O75526|RMXL2_HUMAN:P38159-3|RBMX_HUMAN:P38159|RBMX_HUMAN			0 0 0 24 33 44 28 28 16 5 5 0 0 0	GFAFVTFESPADAK	DB Search
GFC(+57.02)FITFK	44.97	1018.49	8	75	8	-1.6338	0.63	-14.7	510.254	2	50.2712			3790	101096	23-0922-MUT-191-MR1-TD-D6.wiff	1	0	0	1	Q14103-4|HNRPD_HUMAN:Q14103|HNRPD_HUMAN:Q14103-3|HNRPD_HUMAN:Q14103-2|HNRPD_HUMAN	Carbamidomethylation	C3:Carbamidomethylation:1000.00	0 0 76 32 32 19 10 5	GFC(+57.02)FITFK	DB Search
GFC(+57.02)FLEYEDHK	49.74	1443.61	11	81.8	11	-0.9014	0.64	-14.4	482.211	3	34.8833			3910	88230	23-0922-MUT-191-MR1-TD-D6.wiff	1	0	0	1	O60506-2|HNRPQ_HUMAN:O60506-4|HNRPQ_HUMAN:O60506-5|HNRPQ_HUMAN:O60506-3|HNRPQ_HUMAN:O43390-2|HNRPR_HUMAN:O43390|HNRPR_HUMAN:O43390-3|HNRPR_HUMAN:O60506|HNRPQ_HUMAN:O43390-4|HNRPR_HUMAN	Carbamidomethylation	C3:Carbamidomethylation:1000.00	5 19 14 14 34 34 23 4 4 0 0	GFC(+57.02)FLEYEDHK	DB Search
GFELTFK	40.76	840.438	7	71.4	7	-2.3787	0.55	-12.4	421.223	2	44.9947	567			101869	22-1102-MR1_CHAP_42_TD-MUT-131-D6.wiff	1	1	0	0	P39656|OST48_HUMAN:P39656-3|OST48_HUMAN			2 2 26 0 0 3 3	GFELTFK	DB Search
GFFEGTIASK	43.72	1055.53	10	100	10	-2.581	0.67	1.3	528.772	2	38.2974	2640	3230		97188	22-1102-MR1_CHAP_42_TD-MUT-129-D6.wiff	2	1	1	0	P53621-2|COPA_HUMAN:P53621|COPA_HUMAN			2 2 53 53 5 5 7 9 2 2	GFFEGTIASK	DB Search
GFFIC(+57.02)DQPYEPVSPYSC(+57.02)K	49.75	2192.95	18	50	18	1.2933	0.61	13.7	1097.51	2	49.7352			8780	100563	23-0922-MUT-191-MR1-TD-D6.wiff	2	0	0	2	P07814|SYEP_HUMAN	Carbamidomethylation;Carbamidomethylation	C5:Carbamidomethylation:1000.00;C17:Carbamidomethylation:1000.00	0 0 0 11 0 0 3 8 8 9 0 0 54 18 18 16 0 0	GFFIC(+57.02)DQPYEPVSPYSC(+57.02)K	DB Search
GFGFGLVK	42.1	823.459	8	62.5	8	-0.5693	0.77	-7.6	412.734	2	52.4499	311			108781	22-1102-MR1_CHAP_42_TD-MUT-129-D6.wiff	1	1	0	0	P45880-2|VDAC2_HUMAN:P45880|VDAC2_HUMAN:P45880-1|VDAC2_HUMAN			0 0 12 3 3 3 0 3	GFGFGLVK	DB Search
GFGFVC(+57.02)FSSPEEATK	49.75	1661.74	15	73.3	15	-2.2732	0.61	5.9	831.892	2	47.1003		747	11300	98482	23-0922-MUT-191-MR1-TD-D6.wiff	2	0	1	1	Q4VXU2|PAP1L_HUMAN:P11940|PABP1_HUMAN:Q9H361|PABP3_HUMAN:Q13310|PABP4_HUMAN:Q13310-3|PABP4_HUMAN:Q13310-2|PABP4_HUMAN:P11940-2|PABP1_HUMAN	Carbamidomethylation	C6:Carbamidomethylation:1000.00	0 0 20 20 44 49 49 14 14 5 5 9 0 0 5	GFGFVC(+57.02)FSSPEEATK	DB Search
GFGFVDFNSEEDAK	49.75	1560.67	14	64.3	14	-2.9977	0.57	4.1	781.357	2	43.7909			1880	95756	23-0922-MUT-191-MR1-TD-D6.wiff	2	0	0	2	P19338|NUCL_HUMAN			0 0 4 20 6 34 13 10 7 7 11 0 0 0	GFGFVDFNSEEDAK	DB Search
GFGFVSFER	49.71	1044.5	9	77.8	9	-0.7759	0.73	-9.6	523.26	2	43.4348	1420	1580	15300	95455	23-0922-MUT-191-MR1-TD-D6.wiff	3	1	1	1	P11940|PABP1_HUMAN:Q9H361|PABP3_HUMAN:P11940-2|PABP1_HUMAN			0 0 21 21 39 8 5 5 5	GFGFVSFER	DB Search
GFGFVSYEK	23.75	1032.49	9	44.4	9	-1.8339	0.61	-12.1	517.253	2	28.5811				83022	23-0922-MUT-191-MR1-TD-D6.wiff	0	0	0	0	Q13310|PABP4_HUMAN:Q13310-3|PABP4_HUMAN:Q13310-2|PABP4_HUMAN			0 0 0 3 6 3 0 0 5	GFGFVSYEK	DB Search
GFGFVTFDDHDPVDK	49.74	1694.76	15	40	15	-1.3533	0.62	3.3	848.4	2	42.2283			9250	94455	23-0922-MUT-191-MR1-TD-D6.wiff	2	0	0	2	P22626-2|ROA2_HUMAN:P22626|ROA2_HUMAN			0 0 0 19 10 0 0 18 0 0 10 7 7 0 0	GFGFVTFDDHDPVDK	DB Search
GFGFVYFQNHDAADK	49.75	1714.77	15	53.3	15	0.4224	0.42	-4.3	572.603	3	37.1891			1910	90220	23-0922-MUT-191-MR1-TD-D6.wiff	1	0	0	1	Q13151|ROA0_HUMAN			0 0 15 0 45 38 3 3 7 0 0 4 4 0 0	GFGFVYFQNHDAADK	DB Search
GFGFVYFQNHDAADKAAVVK	28.14	2183.08	20	45	20	4.3411	0.4	-4.3	546.778	4	47.7799		471		104134	22-1102-MR1_CHAP_42_TD-MUT-131-D6.wiff	1	0	1	0	Q13151|ROA0_HUMAN			0 0 0 0 29 25 7 3 0 0 3 3 0 0 0 0 0 5 3 3	GFGFVYFQNHDAADKAAVVK	DB Search
GFGIFVDSVDSGSK	35.71	1413.68	14	42.9	14	-1.3608	0.69	5.9	707.859	2	44.3129				96184	23-0922-MUT-191-MR1-TD-D6.wiff	0	0	0	0	Q9Y4G8|RPGF2_HUMAN			0 0 6 13 43 32 32 15 0 0 0 0 0 0	GFGIFVDSVDSGSK	DB Search
GFLEFVEDFIQVPR	49.75	1694.87	14	64.3	14	5.1916	0.64	8.9	848.459	2	102.485	192	377	4290	145349	23-0922-MUT-191-MR1-TD-D6.wiff	3	1	1	1	P51114-3|FXR1_HUMAN:P51114|FXR1_HUMAN:P51114-2|FXR1_HUMAN			0 0 17 42 8 0 59 56 13 13 11 11 0 0	GFLEFVEDFIQVPR	DB Search
GFLPASLR	38.87	859.492	8	50	8	-1.719	0.82	-13.8	430.753	2	30.6432				84756	23-0922-MUT-191-MR1-TD-D6.wiff	0	0	0	0	O43933-2|PEX1_HUMAN:O43933|PEX1_HUMAN			0 0 5 6 5 0 0 4	GFLPASLR	DB Search
GFPPEAINNFC(+57.02)AR	29.03	1491.69	13	38.5	13	1.0228	0.31	9	746.87	2	36.509			11400	89705	23-0922-MUT-191-MR1-TD-D6.wiff	1	0	0	1	P47897-2|SYQ_HUMAN:P47897|SYQ_HUMAN	Carbamidomethylation	C11:Carbamidomethylation:1000.00	0 0 33 15 15 7 0 0 0 0 0 0 5	GFPPEAINNFC(+57.02)AR	DB Search
GFPQPILSEDGSR	39.3	1401.69	13	30.8	13	-1.5838	0.88	-3.4	701.858	2	29.9722			12100	84342	23-0922-MUT-191-MR1-TD-D6.wiff	2	0	0	2	Q9NZM1-3|MYOF_HUMAN:Q9NZM1|MYOF_HUMAN:Q9NZM1-2|MYOF_HUMAN:Q9NZM1-6|MYOF_HUMAN			0 0 0 0 0 0 4 1 0 0 2 2 4	GFPQPILSEDGSR	DB Search
GFPTIYFSPANK	49.75	1340.68	12	66.7	12	-1.5349	0.44	-5.6	671.35	2	44.5323	15200	10300	25900	96362	23-0922-MUT-191-MR1-TD-D6.wiff	3	1	1	1	P30101|PDIA3_HUMAN			0 0 18 18 30 19 19 23 2 2 0 0	GFPTIYFSPANK	DB Search
GFPTIYFSPANKK	43.72	1468.77	13	61.5	13	-1.1913	0.66	-3.9	490.596	3	49.0078	8250	6710		105994	22-1102-MR1_CHAP_42_TD-MUT-129-D6.wiff	3	2	1	0	P30101|PDIA3_HUMAN			0 0 5 5 10 8 8 10 3 0 0 1 2	GFPTIYFSPANKK	DB Search
GFQFVSSSLPDIC(+57.02)YR	49.75	1774.83	15	53.3	15	-1.8606	0.69	4.1	888.44	2	53.9614			10300	104154	23-0922-MUT-191-MR1-TD-D6.wiff	1	0	0	1	P62633-6|CNBP_HUMAN:P62633-4|CNBP_HUMAN:P62633|CNBP_HUMAN:P62633-8|CNBP_HUMAN:P62633-2|CNBP_HUMAN:P62633-5|CNBP_HUMAN	Carbamidomethylation	C13:Carbamidomethylation:1000.00	0 0 20 32 38 31 31 32 32 0 0 0 0 0 5	GFQFVSSSLPDIC(+57.02)YR	DB Search
GFSAISC(+57.02)TVEGAPASFGK	49.75	1784.84	18	72.2	18	2.5789	0.7	-1.7	893.437	2	40.1372	206		2530	92874	23-0922-MUT-191-MR1-TD-D6.wiff	2	1	0	1	Q96EY5-2|MB12A_HUMAN:Q96EY5-3|MB12A_HUMAN:Q96EY5|MB12A_HUMAN	Carbamidomethylation	C7:Carbamidomethylation:1000.00	0 0 0 9 7 19 19 15 15 30 7 7 5 5 11 0 0 2	GFSAISC(+57.02)TVEGAPASFGK	DB Search
GFSLEELR	49.57	949.487	8	100	8	-0.1632	0.8	-12.2	475.751	2	35.2687	4930	4430	2220	88665	23-0922-MUT-191-MR1-TD-D6.wiff	3	1	1	1	P26373-2|RL13_HUMAN:P26373|RL13_HUMAN			2 2 18 18 7 7 4 4	GFSLEELR	DB Search
GFSVVADTPELQR	49.75	1417.72	13	84.6	13	0.8401	0.86	-1.3	709.875	2	32.0658			7660	85940	23-0922-MUT-191-MR1-TD-D6.wiff	1	0	0	1	Q14847-3|LASP1_HUMAN:Q14847|LASP1_HUMAN:Q14847-2|LASP1_HUMAN			0 0 11 9 89 40 40 40 3 3 2 2 4	GFSVVADTPELQR	DB Search
GFVEIQTPK	49.52	1017.55	9	77.8	9	-0.5391	0.75	-13.2	509.782	2	23.0722			3240	78222	23-0922-MUT-191-MR1-TD-D6.wiff	1	0	0	1	P14868|SYDC_HUMAN:P14868-2|SYDC_HUMAN			0 0 27 27 20 16 16 5 5	GFVEIQTPK	DB Search
GFVENSYLAGLTPTEFFFHAMGGR	49.72	2647.25	24	37.5	24	-7.1686	0.63	13.9	883.448	3	87.83			4620	132909	23-0922-MUT-191-MR1-TD-D6.wiff	1	0	0	1	P24928|RPB1_HUMAN			0 0 0 0 0 0 0 0 0 0 0 21 7 0 0 21 21 21 17 14 7 0 0 5	GFVENSYLAGLTPTEFFFHAMGGR	DB Search
GFVFITFK	49.75	957.532	8	75	8	-0.1257	0.69	-12.6	479.773	2	54.0084			1900	104193	23-0922-MUT-191-MR1-TD-D6.wiff	1	0	0	1	Q99729-4|ROAA_HUMAN:Q99729-2|ROAA_HUMAN:Q99729|ROAA_HUMAN:Q99729-3|ROAA_HUMAN			1 1 57 38 31 14 2 2	GFVFITFK	DB Search
GFVLQDTVEQLR	49.74	1403.74	12	83.3	12	-0.3791	0.6	-0.5	702.886	2	46.4166				97913	23-0922-MUT-191-MR1-TD-D6.wiff	0	0	0	0	P56192-2|SYMC_HUMAN:P56192|SYMC_HUMAN			0 0 39 81 98 39 11 11 13 5 5 5	GFVLQDTVEQLR	DB Search
GFYEGIMLVDGFK	35.46	1474.72	13	69.2	13	-5.4568	0.82	1	738.376	2	64.3305				113063	23-0922-MUT-191-MR1-TD-D6.wiff	0	0	0	0	Q9P2J5-2|SYLC_HUMAN:Q9P2J5|SYLC_HUMAN			0 0 3 13 2 2 7 7 6 6 0 0 3	GFYEGIMLVDGFK	DB Search
GFYPQYGALETR	43.72	1400.67	12	50	12	-1.8839	0.76	5.3	701.347	2	43.7344				101629	22-1102-MR1_CHAP_42_TD-MUT-129-D6.wiff	0	0	0	0	Q63ZY3-3|KANK2_HUMAN:Q63ZY3|KANK2_HUMAN:Q63ZY3-2|KANK2_HUMAN			0 0 13 22 22 21 7 0 0 7 0 0	GFYPQYGALETR	DB Search
GGEHGPQVPLSQPPEDELDR	49.14	2156.01	20	40	20	0.4902	0.61	1.2	719.688	3	23.8466			723	78887	23-0922-MUT-191-MR1-TD-D6.wiff	1	0	0	1	Q15654|TRIP6_HUMAN			0 0 0 0 0 0 0 19 0 0 10 10 59 19 12 12 0 0 0 5	GGEHGPQVPLSQPPEDELDR	DB Search
GGFLGSSQDR	23.2	1022.48	10	60	10	-0.5132	0.11	-13.6	512.246	2	15.7077				71987	23-0922-MUT-191-MR1-TD-D6.wiff	0	0	0	0	Q6RW13-2|ATRAP_HUMAN			0 0 0 3 0 100 34 3 3 5	GGFLGSSQDR	DB Search
GGGALSAVAATK	49.72	1001.55	12	75	12	0.3106	0.75	-13.6	501.782	2	16.2133			1310	72367	23-0922-MUT-191-MR1-TD-D6.wiff	1	0	0	1	P61011|SRP54_HUMAN:P61011-2|SRP54_HUMAN			0 0 0 9 49 26 20 20 16 7 6 5	GGGALSAVAATK	DB Search
GGGGSFGYSYGGGSGGGFSASSLGGGFGGGSR	33.71	2704.15	32	43.8	32	N/A	NaN	4.9	902.396	3	56.3226	416			111988	22-1102-MR1_CHAP_42_TD-MUT-129-D6.wiff	1	1	0	0	P35527|K1C9_HUMAN			0 0 0 0 0 0 0 0 0 0 0 0 0 0 0 4 2 2 8 8 18 18 30 8 7 4 3 3 0 0 0 3	GGGGSFGYSYGGGSGGGFSASSLGGGFGGGSR	DB Search
GGGVGGFLPAMK	49.35	1089.56	12	66.7	12	-0.1867	0.84	9.3	545.801	2	36.2083				89448	23-0922-MUT-191-MR1-TD-D6.wiff	0	0	0	0	Q9Y3I0|RTCB_HUMAN			0 0 0 4 9 2 0 9 4 4 3 4	GGGVGGFLPAMK	DB Search
GGIVDEGALLR	49.33	1098.6	11	72.7	11	-1.1443	0.78	-8.1	550.311	2	30.3497	759		2530	84515	23-0922-MUT-191-MR1-TD-D6.wiff	2	1	0	1	O43175|SERA_HUMAN			0 0 0 97 29 23 17 12 6 6 5	GGIVDEGALLR	DB Search
GGIVGMTLPIAR	49.75	1183.67	12	75	12	0.9414	0.82	-9.3	592.847	2	45.1673			10400	96881	23-0922-MUT-191-MR1-TD-D6.wiff	1	0	0	1	Q99714|HCD2_HUMAN:Q99714-2|HCD2_HUMAN			0 0 0 37 20 20 17 17 2 2 2 5	GGIVGMTLPIAR	DB Search
GGKPEPPAM(+15.99)PQPVPTA	43.72	1588.79	16	43.8	16	-0.0387	0.38	3	795.406	2	19.7556	1310			81435	22-1102-MR1_CHAP_42_TD-MUT-129-D6.wiff	1	1	0	0	P23396|RS3_HUMAN:P23396-2|RS3_HUMAN	Oxidation (M)	M9:Oxidation (M):1000.00	0 0 0 0 0 5 0 0 9 3 3 10 10 8 0 0	GGKPEPPAM(+15.99)PQPVPTA	DB Search
GGKPEPPAMPQPVPTA	49.75	1572.8	16	50	16	-0.3678	0.94	1	787.416	2	22.8834	3470	1660	42600	78149	23-0922-MUT-191-MR1-TD-D6.wiff	3	1	1	1	P23396|RS3_HUMAN:P23396-2|RS3_HUMAN			0 0 2 4 4 2 2 4 8 0 0 0 0 6 0 0	GGKPEPPAMPQPVPTA	DB Search
GGLQEVAEQLELER	48.09	1569.8	14	57.1	14	1.2161	0.75	6.6	785.922	2	50.7727			1400	101514	23-0922-MUT-191-MR1-TD-D6.wiff	1	0	0	1	Q9UIV1-2|CNOT7_HUMAN:Q9UIV1|CNOT7_HUMAN			0 0 0 0 51 63 0 0 21 9 9 13 13 5	GGLQEVAEQLELER	DB Search
GGLRPGSLDAEIDLLSSTLAELNGGR	49.75	2610.36	26	50	26	3.5005	0.59	2.5	871.141	3	91.3484			4460	135923	23-0922-MUT-191-MR1-TD-D6.wiff	1	0	0	1	Q15654|TRIP6_HUMAN			0 0 0 0 0 0 0 0 0 27 27 30 30 27 50 57 31 20 20 32 26 26 0 0 0 0	GGLRPGSLDAEIDLLSSTLAELNGGR	DB Search
GGPILTFPAR	49.71	1027.58	10	60	10	-2.048	0.78	-11	514.799	2	31.523			4840	85377	23-0922-MUT-191-MR1-TD-D6.wiff	1	0	0	1	O75962-5|TRIO_HUMAN:O75962|TRIO_HUMAN:O75962-4|TRIO_HUMAN:O60229-2|KALRN_HUMAN:O60229|KALRN_HUMAN:O75962-2|TRIO_HUMAN			0 0 14 14 100 26 11 0 0 4	GGPILTFPAR	DB Search
GGPNIITLADIVK	49.75	1309.76	13	84.6	13	-2.4186	0.86	-3.6	655.893	2	58.2614			12300	107884	23-0922-MUT-191-MR1-TD-D6.wiff	1	0	0	1	Q8NEV1|CSK23_HUMAN:P68400|CSK21_HUMAN			0 0 6 10 12 45 10 10 9 5 3 2 2	GGPNIITLADIVK	DB Search
GGPNIITLADIVKDPVSR	49.75	1864.04	18	72.2	18	1.4406	0.57	-3.4	622.36	3	56.938	4040	3080	13200	106704	23-0922-MUT-191-MR1-TD-D6.wiff	3	1	1	1	Q8NEV1|CSK23_HUMAN:P68400|CSK21_HUMAN			0 0 2 12 20 32 11 11 16 13 13 17 11 11 0 0 1 3	GGPNIITLADIVKDPVSR	DB Search
GGPTVDPEELFR	38.45	1315.64	12	58.3	12	-1.1842	0.77	-10.3	658.829	2	43.9673	721			95897	23-0922-MUT-191-MR1-TD-D6.wiff	1	1	0	0	Q96EY1|DNJA3_HUMAN:Q96EY1-2|DNJA3_HUMAN			0 0 0 12 14 63 0 0 4 4 6 5	GGPTVDPEELFR	DB Search
GGQLQEQLTQQLSQALSSAVAGRLER	41.63	2767.46	26	23.1	26	-13.5848	0.25	4.8	923.502	3	90.4394	1020	949		139578	22-1102-MR1_CHAP_42_TD-MUT-131-D6.wiff	2	1	1	0	Q6P2E9|EDC4_HUMAN:Q6P2E9-2|EDC4_HUMAN			0 0 3 15 0 50 0 0 0 0 0 14 0 0 0 0 0 0 0 0 0 6 0 0 0 3	GGQLQEQLTQQLSQALSSAVAGRLER	DB Search
GGSSEIAFHTIPVIQR	49.75	1710.91	16	50	16	1.5218	0.83	-10.2	571.31	3	34.9762			1320	88453	23-0922-MUT-191-MR1-TD-D6.wiff	1	0	0	1	Q6NUM9-2|RETST_HUMAN:Q6NUM9|RETST_HUMAN			0 0 0 22 23 0 0 9 13 18 18 13 0 0 0 5	GGSSEIAFHTIPVIQR	DB Search
GGSTTGSQFLEQFK	49.75	1485.71	14	57.1	14	-0.3872	0.63	3.2	743.874	2	35.5875	752		5080	88934	23-0922-MUT-191-MR1-TD-D6.wiff	2	1	0	1	Q14157-1|UBP2L_HUMAN:Q14157|UBP2L_HUMAN:Q14157-3|UBP2L_HUMAN:Q14157-4|UBP2L_HUMAN:Q14157-5|UBP2L_HUMAN			0 0 0 0 57 57 35 35 67 61 24 24 0 0	GGSTTGSQFLEQFK	DB Search
GGVQVPAVDISSSLGGR	23.18	1597.84	17	11.8	17	-0.7396	0.7	8.3	799.939	2	50.201		560		106044	22-1102-MR1_CHAP_42_TD-MUT-131-D6.wiff	1	0	1	0	Q09666|AHNK_HUMAN			0 0 0 6 8 0 0 0 0 0 0 0 0 0 0 0 0	GGVQVPAVDISSSLGGR	DB Search
GGYFLVDFYAPTAAVESMVEHLSR	43.57	2658.28	24	58.3	24	-3.3018	0.53	10.7	887.11	3	107.487	556			154460	22-1102-MR1_CHAP_42_TD-MUT-129-D6.wiff	1	1	0	0	P82932|RT06_HUMAN			0 0 0 35 19 14 0 14 0 0 12 12 18 32 42 26 19 19 19 19 0 0 0 0	GGYFLVDFYAPTAAVESMVEHLSR	DB Search
GHAADVFEAYTQLLTEMVLR	49.74	2263.13	20	60	20	9.979	0.8	-2.5	755.392	3	103.142			44100	145058	23-0922-MUT-191-MR1-TD-D6.wiff	1	0	0	1	Q5T4S7-2|UBR4_HUMAN:Q5T4S7-3|UBR4_HUMAN:Q5T4S7-4|UBR4_HUMAN:Q5T4S7|UBR4_HUMAN			0 0 2 3 0 0 0 0 5 3 4 5 11 19 5 5 2 2 0 0	GHAADVFEAYTQLLTEMVLR	DB Search
GHPQDPLLSQFSAMAHK	35.26	1862.91	17	41.2	17	1.8921	0.65	-0.2	621.985	3	35.5214			4980	88796	23-0922-MUT-191-MR1-TD-D6.wiff	1	0	0	1	P57678|GEMI4_HUMAN			0 0 0 0 0 14 14 6 19 19 29 0 0 0 8 0 0	GHPQDPLLSQFSAMAHK	DB Search
GHRIEEVPELPLVVEDKVEGYKK	43.72	2662.43	23	56.5	23	2.2399	0.34	-0.4	533.494	5	51.8039	590			108196	22-1102-MR1_CHAP_42_TD-MUT-129-D6.wiff	1	1	0	0	P36578|RL4_HUMAN			0 0 0 0 0 7 7 5 5 4 18 18 43 10 5 5 13 13 0 0 0 0 0	GHRIEEVPELPLVVEDKVEGYKK	DB Search
GHVFEESQVAGTPMFVVK	49.74	1960.97	18	50	18	0.7364	0.82	-7.8	654.668	3	38.3259			1640	91215	23-0922-MUT-191-MR1-TD-D6.wiff	1	0	0	1	P13639|EF2_HUMAN			0 0 15 26 26 28 19 19 36 90 0 0 0 0 0 0 0 5	GHVFEESQVAGTPMFVVK	DB Search
GHVTQDAPIPGSPLYTIK	49.75	1893	18	44.4	18	-2.0266	0.76	-4.3	632.012	3	30.3356			5970	84430	23-0922-MUT-191-MR1-TD-D6.wiff	1	0	0	1	Q15029-3|U5S1_HUMAN:Q15029-2|U5S1_HUMAN:Q15029|U5S1_HUMAN			0 0 6 0 0 6 17 5 5 16 6 6 0 0 0 0 0 0	GHVTQDAPIPGSPLYTIK	DB Search
GHYNNVSC(+57.02)AVFHPR	49.75	1656.76	14	71.4	14	0.0287	0.76	-9.8	553.261	3	16.1763			4540	72307	23-0922-MUT-191-MR1-TD-D6.wiff	1	0	0	1	P53621-2|COPA_HUMAN:P53621|COPA_HUMAN	Carbamidomethylation	C8:Carbamidomethylation:1000.00	0 0 2 1 1 5 7 7 6 6 8 8 3 3	GHYNNVSC(+57.02)AVFHPR	DB Search
GHYTEGAELVDAVLDVVR	49.75	1941.98	18	50	18	3.0259	0.41	12.9	972.022	2	74.3976			2310	121538	23-0922-MUT-191-MR1-TD-D6.wiff	1	0	0	1	Q9BUF5|TBB6_HUMAN:P04350|TBB4A_HUMAN			0 0 19 13 13 0 25 14 14 14 14 0 0 0 0 0 0 5	GHYTEGAELVDAVLDVVR	DB Search
GHYTEGAELVDSVLDVVR	49.75	1957.97	18	77.8	18	-1.2608	0.74	-7.3	653.669	3	64.5024	5470		114000	113214	23-0922-MUT-191-MR1-TD-D6.wiff	2	1	0	1	Q9BVA1|TBB2B_HUMAN:P68371|TBB4B_HUMAN:P07437|TBB5_HUMAN:Q13509|TBB3_HUMAN:Q13509-2|TBB3_HUMAN:Q13885|TBB2A_HUMAN			0 0 0 0 5 10 15 39 98 42 81 32 32 21 21 9 7 5	GHYTEGAELVDSVLDVVR	DB Search
GHYTEGAELVDSVLDVVRK	43.72	2086.07	19	68.4	19	-1.8709	0.78	2.4	696.365	3	72.489	21000	15100		125247	22-1102-MR1_CHAP_42_TD-MUT-129-D6.wiff	2	1	1	0	Q9BVA1|TBB2B_HUMAN:P68371|TBB4B_HUMAN:P07437|TBB5_HUMAN:Q13509|TBB3_HUMAN:Q13509-2|TBB3_HUMAN:Q13885|TBB2A_HUMAN			0 0 7 4 8 0 6 7 21 12 14 7 7 17 10 0 0 0 2	GHYTEGAELVDSVLDVVRK	DB Search
GIAQMLEK	21.01	888.474	8	50	8	-1.155	0.72	-6.5	445.241	2	34.5701				94025	22-1102-MR1_CHAP_42_TD-MUT-129-D6.wiff	0	0	0	0	P67870|CSK2B_HUMAN			0 0 8 6 4 0 0 2	GIAQMLEK	DB Search
GIAYIEFK	41.46	939.506	8	50	8	-1.4069	0.62	-14.8	470.76	2	31.9308	472		5380	85757	23-0922-MUT-191-MR1-TD-D6.wiff	2	1	0	1	P19338|NUCL_HUMAN			0 0 45 24 14 14 0 0	GIAYIEFK	DB Search
GIDFKEDGNILGHK	49.75	1541.78	14	64.3	14	-0.7078	0.5	2.1	771.91	2	23.3934	14500	9670	59900	78581	23-0922-MUT-191-MR1-TD-D6.wiff	6	2	1	3	MR1-D6INS|MR1-GFP-D6INS:MR1-D6DEL|MR1-GFP-D6DEL			0 0 6 6 14 7 4 1 1 1 5 2 3 3	GIDFKEDGNILGHK	DB Search
GIDFKEDGNILGHKLEYNYNSHNVYIM(+15.99)ADKQK	32.89	3768.82	32	15.6	32	N/A	NaN	9	754.778	5	49.9108	1210			106688	22-1102-MR1_CHAP_42_TD-MUT-129-D6.wiff	1	1	0	0	MR1-D6INS|MR1-GFP-D6INS:MR1-D6DEL|MR1-GFP-D6DEL	Oxidation (M)	M27:Oxidation (M):1000.00	0 0 0 6 0 0 0 0 0 8 0 0 0 0 0 0 0 0 0 3 0 0 0 0 0 0 7 0 0 0 0 4	GIDFKEDGNILGHKLEYNYNSHNVYIM(+15.99)ADKQK	DB Search
GIDFKEDGNILGHKLEYNYNSHNVYIMADK	43.72	3496.67	30	36.7	30	6.073	0.59	-0.4	700.341	5	58.032	12600			113445	22-1102-MR1_CHAP_42_TD-MUT-129-D6.wiff	2	2	0	0	MR1-D6INS|MR1-GFP-D6INS:MR1-D6DEL|MR1-GFP-D6DEL			0 0 13 0 0 0 0 0 19 18 0 0 0 0 0 0 0 0 3 0 0 8 15 19 7 7 12 18 0 0	GIDFKEDGNILGHKLEYNYNSHNVYIMADK	DB Search
GIDFKEDGNILGHKLEYNYNSHNVYIMADKQK	38.31	3752.83	32	31.2	32	N/A	NaN	6	751.577	5	53.7768	3860			109876	22-1102-MR1_CHAP_42_TD-MUT-129-D6.wiff	1	1	0	0	MR1-D6INS|MR1-GFP-D6INS:MR1-D6DEL|MR1-GFP-D6DEL			0 0 0 2 0 0 7 0 0 8 1 0 0 0 0 0 0 0 0 0 0 0 3 7 14 17 22 9 6 0 0 0	GIDFKEDGNILGHKLEYNYNSHNVYIMADKQK	DB Search
GIDPDSPLFQAILDNPVVQLGLTNPK	38.65	2760.47	26	19.2	26	8.0564	0.55	14.3	921.189	3	102.596			2380	145190	23-0922-MUT-191-MR1-TD-D6.wiff	1	0	0	1	Q9BSL1|UBAC1_HUMAN			0 0 0 0 0 10 0 0 11 0 0 0 0 0 0 0 23 66 0 0 0 0 7 0 0 0	GIDPDSPLFQAILDNPVVQLGLTNPK	DB Search
GIDRYNPENLATLER	43.29	1759.89	15	66.7	15	2.1107	0.78	8.2	587.64	3	42.9413	119			100977	22-1102-MR1_CHAP_42_TD-MUT-129-D6.wiff	1	1	0	0	Q9UBQ5-2|EIF3K_HUMAN:Q9UBQ5|EIF3K_HUMAN			0 0 0 0 0 7 39 8 15 15 21 5 3 3 3	GIDRYNPENLATLER	DB Search
GIFEPFGR	26.05	921.471	8	37.5	8	-1.2129	0.92	-14.3	461.742	2	37.6357			1950	90615	23-0922-MUT-191-MR1-TD-D6.wiff	1	0	0	1	Q14498-2|RBM39_HUMAN:Q14498-3|RBM39_HUMAN:Q14498|RBM39_HUMAN			0 0 16 16 7 0 0 0	GIFEPFGR	DB Search
GIFLGDQWR	28.6	1090.56	9	77.8	9	-3.7027	0.78	-3.2	546.29	2	40.2192				92787	23-0922-MUT-191-MR1-TD-D6.wiff	0	0	0	0	Q14671-2|PUM1_HUMAN:Q14671-3|PUM1_HUMAN:Q14671|PUM1_HUMAN			0 0 67 67 9 9 8 5 5	GIFLGDQWR	DB Search
GIFNGFSVTLK	49.64	1181.64	11	63.6	11	0.0157	0.79	-6.3	591.833	2	53.2276			5780	103418	23-0922-MUT-191-MR1-TD-D6.wiff	1	0	0	1	Q00325|MPCP_HUMAN:Q00325-2|MPCP_HUMAN			0 0 73 96 31 31 9 9 0 0 5	GIFNGFSVTLK	DB Search
GIFPEGFVELLGPLR	22.89	1642.91	15	46.7	15	-2.322	0.59	8.5	822.479	2	92.2177				136601	23-0922-MUT-191-MR1-TD-D6.wiff	0	0	0	0	Q6XZF7|DNMBP_HUMAN			0 0 0 11 11 7 7 20 0 0 6 0 0 0 5	GIFPEGFVELLGPLR	DB Search
GIFTSEIGTK	49.44	1051.55	10	80	10	-0.068	0.72	-11.3	526.785	2	24.4431	1490	2160	5420	79455	23-0922-MUT-191-MR1-TD-D6.wiff	3	1	1	1	P78527|PRKDC_HUMAN:P78527-2|PRKDC_HUMAN			1 1 55 38 5 5 11 8 3 3	GIFTSEIGTK	DB Search
GIFTSGTWEEK	34.79	1253.59	11	36.4	11	-0.9615	0.77	-0.5	627.811	2	30.6565				84772	23-0922-MUT-191-MR1-TD-D6.wiff	0	0	0	0	Q15042|RB3GP_HUMAN:Q15042-3|RB3GP_HUMAN			0 0 77 78 43 7 0 0 0 0 0	GIFTSGTWEEK	DB Search
GIGQVLPTHLMEER	49.73	1578.82	14	57.1	14	2.2027	0.76	-10.2	527.281	3	36.0069	780		7090	89289	23-0922-MUT-191-MR1-TD-D6.wiff	3	1	0	2	Q05397-5|FAK1_HUMAN:Q05397-2|FAK1_HUMAN:Q05397-6|FAK1_HUMAN:Q05397-7|FAK1_HUMAN:Q05397|FAK1_HUMAN			0 0 0 0 5 5 14 11 11 16 4 4 0 0	GIGQVLPTHLMEER	DB Search
GIHPTIISESFQK	40.98	1455.77	13	38.5	13	-0.2102	0.78	-12.9	486.265	3	23.9215			3340	79086	23-0922-MUT-191-MR1-TD-D6.wiff	2	0	0	2	P50991-2|TCPD_HUMAN:P50991|TCPD_HUMAN			0 0 0 0 0 19 7 12 12 0 0 0 3	GIHPTIISESFQK	DB Search
GIIASSVGTILK	49.54	1157.7	12	66.7	12	-1.6881	0.77	-10	579.86	2	42.3402			4000	94685	23-0922-MUT-191-MR1-TD-D6.wiff	1	0	0	1	P17812|PYRG1_HUMAN			0 0 24 74 32 11 11 13 10 7 0 0	GIIASSVGTILK	DB Search
GIIPETATLFK	36.34	1188.68	11	45.5	11	1.1434	0.79	-7.5	595.348	2	48.1981			2050	99299	23-0922-MUT-191-MR1-TD-D6.wiff	1	0	0	1	Q8NEB9|PK3C3_HUMAN			0 0 9 5 5 3 3 0 0 1 1	GIIPETATLFK	DB Search
GILAIAWSMADPELLLSC(+57.02)GK	49.75	2144.1	20	45	20	9.4538	0.59	5.3	1073.08	2	99.4297				142656	23-0922-MUT-191-MR1-TD-D6.wiff	0	0	0	0	O94979-9|SC31A_HUMAN:O94979|SC31A_HUMAN:O94979-4|SC31A_HUMAN:O94979-5|SC31A_HUMAN:O94979-7|SC31A_HUMAN:O94979-3|SC31A_HUMAN:O94979-6|SC31A_HUMAN:O94979-10|SC31A_HUMAN:O94979-2|SC31A_HUMAN:O94979-8|SC31A_HUMAN	Carbamidomethylation	C18:Carbamidomethylation:1000.00	0 0 7 19 10 10 0 26 0 0 20 0 0 13 22 16 0 0 0 0	GILAIAWSMADPELLLSC(+57.02)GK	DB Search
GILIPLC(+57.02)ESGTC(+57.02)TLR	35.79	1688.86	15	40	15	-0.83	0.66	6.5	845.453	2	46.8412			946	98170	23-0922-MUT-191-MR1-TD-D6.wiff	1	0	0	1	Q13895|BYST_HUMAN	Carbamidomethylation;Carbamidomethylation	C7:Carbamidomethylation:1000.00;C12:Carbamidomethylation:1000.00	4 0 5 0 2 2 8 6 0 0 0 0 0 0 0	GILIPLC(+57.02)ESGTC(+57.02)TLR	DB Search
GILLYGPPGC(+57.02)GK	28.9	1230.64	12	66.7	12	-1.0956	0.77	-5.5	616.333	2	30.1301			1280	84335	23-0922-MUT-191-MR1-TD-D6.wiff	1	0	0	1	P46459-2|NSF_HUMAN:P46459|NSF_HUMAN	Carbamidomethylation	C10:Carbamidomethylation:1000.00	0 0 15 27 82 76 17 6 5 0 0 3	GILLYGPPGC(+57.02)GK	DB Search
GILLYGPPGTGK	49.71	1171.66	12	66.7	12	-0.3857	0.64	-9.3	586.839	2	30.9306	2490	3390	12500	84894	23-0922-MUT-191-MR1-TD-D6.wiff	3	1	1	1	P55072|TERA_HUMAN			0 0 11 52 69 53 18 3 2 2 0 0	GILLYGPPGTGK	DB Search
GILSITDQPPLVQAIFSR	32.11	1954.09	18	33.3	18	-6.8378	0.8	-0.1	978.064	2	83.4927				129293	23-0922-MUT-191-MR1-TD-D6.wiff	0	0	0	0	Q8NB46|ANR52_HUMAN			0 0 9 9 0 8 14 16 35 0 0 0 0 0 0 0 0 0	GILSITDQPPLVQAIFSR	DB Search
GINAIFER	45.04	918.492	8	75	8	0.4215	0.86	-13.2	460.253	2	27.2872				81905	23-0922-MUT-191-MR1-TD-D6.wiff	0	0	0	0	Q9HCG8|CWC22_HUMAN			0 0 24 24 37 3 3 5	GINAIFER	DB Search
GINSSNVENQLQATQAAR	49.75	1899.94	18	83.3	18	-1.7895	0.76	6.5	950.995	2	21.9073			3240	77294	23-0922-MUT-191-MR1-TD-D6.wiff	1	0	0	1	P52292|IMA1_HUMAN			0 0 6 8 0 21 47 50 20 20 27 27 27 24 14 13 13 5	GINSSNVENQLQATQAAR	DB Search
GIPDDRDGLFDTIQR	49.73	1716.84	15	60	15	-1.3413	0.46	-10.6	573.289	3	34.0635			10500	87744	23-0922-MUT-191-MR1-TD-D6.wiff	1	0	0	1	Q93008-1|USP9X_HUMAN:Q93008|USP9X_HUMAN:O00507|USP9Y_HUMAN			0 0 6 6 0 0 2 0 0 6 13 5 4 4 4	GIPDDRDGLFDTIQR	DB Search
GIPEFWLTVFK	49.61	1335.72	11	81.8	11	-5.7085	0.37	1.7	668.878	2	83.7354			6840	129491	23-0922-MUT-191-MR1-TD-D6.wiff	1	0	0	1	P55209-3|NP1L1_HUMAN:P55209-2|NP1L1_HUMAN:P55209|NP1L1_HUMAN			0 0 12 12 16 5 5 3 3 2 2	GIPEFWLTVFK	DB Search
GIPLDFSSSLGIIVKDFETIGQNK	43.72	2577.37	24	29.2	24	-3.3865	0.53	10.5	860.139	3	107.861	743			154741	22-1102-MR1_CHAP_42_TD-MUT-129-D6.wiff	1	1	0	0	Q9NZM1-5|MYOF_HUMAN:Q9NZM1-3|MYOF_HUMAN:Q9NZM1|MYOF_HUMAN:Q9NZM1-6|MYOF_HUMAN:Q9NZM1-7|MYOF_HUMAN			0 0 19 0 0 0 0 0 0 0 0 0 37 13 13 21 0 0 11 10 0 0 0 0	GIPLDFSSSLGIIVKDFETIGQNK	DB Search
GISDLAQHYLMR	49.75	1402.7	12	83.3	12	4.7476	0.73	-13.6	468.574	3	42.2226			2490	94490	23-0922-MUT-191-MR1-TD-D6.wiff	1	0	0	1	P49368-2|TCPG_HUMAN:P49368|TCPG_HUMAN			0 0 11 10 10 12 12 11 4 2 2 3	GISDLAQHYLMR	DB Search
GISLNPEQWSQLK	41.9	1498.78	13	46.2	13	3.7008	0.72	-4.7	750.402	2	49.9034			3080	100795	23-0922-MUT-191-MR1-TD-D6.wiff	1	0	0	1	P53999|TCP4_HUMAN			0 0 0 0 50 13 9 9 12 6 0 0 0	GISLNPEQWSQLK	DB Search
GISPVPINLR	33	1064.63	10	60	10	-2.4354	0.85	-12.9	533.317	2	47.7452				104907	22-1102-MR1_CHAP_42_TD-MUT-129-D6.wiff	0	0	0	0	Q05193-5|DYN1_HUMAN:P50570-5|DYN2_HUMAN:P50570-2|DYN2_HUMAN:P50570|DYN2_HUMAN:P50570-3|DYN2_HUMAN:Q05193-2|DYN1_HUMAN:Q05193-3|DYN1_HUMAN:Q05193|DYN1_HUMAN:P50570-4|DYN2_HUMAN			0 0 16 9 9 6 6 0 0 5	GISPVPINLR	DB Search
GITGVDLFGTTDAVVK	49.75	1591.85	16	62.5	16	-0.1771	0.7	2.9	796.942	2	51.7618			12000	102355	23-0922-MUT-191-MR1-TD-D6.wiff	1	0	0	1	P53621-2|COPA_HUMAN:P53621|COPA_HUMAN			0 0 20 14 13 23 23 57 6 6 0 0 0 0 13 5	GITGVDLFGTTDAVVK	DB Search
GITIDISLWKFETTK(+14.02)(+14.02)	36.37	1778.98	15	53.3	15	N/A	0.51	4.3	890.513	2	60.2589			5700	109559	23-0922-MUT-191-MR1-TD-D6.wiff	1	0	0	1	Q05639|EF1A2_HUMAN	Methylation(C-term);Methylation(KR)	K15:Methylation(C-term):5.81;K15:Methylation(KR):5.81	0 0 9 9 19 19 11 11 9 0 0 0 0 0 5	GITIDISLWKFETTK(+14.02)(+14.02)	DB Search
GITNLC(+57.02)VIGGDGSLTGANLFR	49.71	2134.08	21	33.3	21	-1.1919	0.73	11	1068.07	2	63.8817			3660	112760	23-0922-MUT-191-MR1-TD-D6.wiff	1	0	0	1	Q01813|PFKAP_HUMAN:Q01813-2|PFKAP_HUMAN	Carbamidomethylation	C6:Carbamidomethylation:1000.00	0 0 0 0 0 0 4 23 9 0 0 0 0 7 6 0 0 0 0 6 5	GITNLC(+57.02)VIGGDGSLTGANLFR	DB Search
GITQNALDYMK	49.75	1252.61	11	81.8	11	-0.9432	0.73	-9	627.316	2	30.3731			5300	84554	23-0922-MUT-191-MR1-TD-D6.wiff	1	0	0	1	Q5T4S7-2|UBR4_HUMAN:Q5T4S7-3|UBR4_HUMAN:Q5T4S7-4|UBR4_HUMAN:Q5T4S7|UBR4_HUMAN			0 0 7 6 14 14 10 10 7 3 3	GITQNALDYMK	DB Search
GIVDQSQQAYQEAFEISK	49.75	2039.98	18	38.9	18	3.0441	0.53	10.8	1021.02	2	47.1028			3240	98485	23-0922-MUT-191-MR1-TD-D6.wiff	1	0	0	1	P63104|1433Z_HUMAN:P63104-2|1433Z_HUMAN			0 0 0 0 0 0 20 27 50 7 7 33 0 0 18 0 0 0	GIVDQSQQAYQEAFEISK	DB Search
GIVDSITGQR	29.1	1044.56	10	60	10	-0.2073	0.67	-3	523.29	2	22.9388				78190	23-0922-MUT-191-MR1-TD-D6.wiff	0	0	0	0	P15924-2|DESP_HUMAN:P15924-3|DESP_HUMAN:P15924|DESP_HUMAN			0 0 14 9 6 6 4 0 0 5	GIVDSITGQR	DB Search
GIVEESVTGVHR	37.02	1281.67	12	66.7	12	0.0638	0.58	-7.6	428.232	3	16.4404			818	72577	23-0922-MUT-191-MR1-TD-D6.wiff	1	0	0	1	Q96HN2-3|SAHH3_HUMAN:Q96HN2-4|SAHH3_HUMAN:O43865|SAHH2_HUMAN:Q96HN2|SAHH3_HUMAN:O43865-2|SAHH2_HUMAN:Q96HN2-2|SAHH3_HUMAN			0 0 22 19 19 9 9 9 0 0 2 5	GIVEESVTGVHR	DB Search
GIVSLSDILQALVLTGGEK	36.11	1912.09	19	47.4	19	8.9249	0.69	5.4	957.068	2	103.006			556	145628	23-0922-MUT-191-MR1-TD-D6.wiff	1	0	0	1	P54619-3|AAKG1_HUMAN:P54619-2|AAKG1_HUMAN			0 0 14 12 0 0 6 6 46 35 0 0 22 36 24 0 0 0 0	GIVSLSDILQALVLTGGEK	DB Search
GIYAYGFEKPSAIQQR	49.75	1826.93	16	87.5	16	1.6483	0.7	-0.9	609.992	3	26.1274	962		7230	81008	23-0922-MUT-191-MR1-TD-D6.wiff	2	1	0	1	Q14240-2|IF4A2_HUMAN:P38919|IF4A3_HUMAN:P60842|IF4A1_HUMAN:Q14240|IF4A2_HUMAN:P60842-2|IF4A1_HUMAN			0 0 47 47 43 9 9 11 11 8 4 4 4 2 2 4	GIYAYGFEKPSAIQQR	DB Search
GKEFEFSQLPLKVEFLEC(+57.02)SAK	43.36	2485.26	21	33.3	21	3.1841	0.29	3.4	622.323	4	73.7101	343			126420	22-1102-MR1_CHAP_42_TD-MUT-129-D6.wiff	1	1	0	0	Q9Y5M8|SRPRB_HUMAN	Carbamidomethylation	C18:Carbamidomethylation:1000.00	0 0 0 0 0 0 0 0 15 0 0 12 15 14 14 18 0 0 3 0 0	GKEFEFSQLPLKVEFLEC(+57.02)SAK	DB Search
GKWKPPMIDNPSYQGIWKPR	43.72	2397.24	20	45	20	6.214	0.52	-6.9	600.314	4	49.6094	754			106368	22-1102-MR1_CHAP_42_TD-MUT-129-D6.wiff	1	1	0	0	P27824|CALX_HUMAN:P27824-3|CALX_HUMAN:P27824-2|CALX_HUMAN			0 0 0 0 0 0 0 9 9 10 10 10 9 9 0 0 10 10 0 0	GKWKPPMIDNPSYQGIWKPR	DB Search
GLAAHYFFPR	49.75	1177.6	10	80	10	-1.9037	0.83	-3.2	589.814	2	28.5161			6230	82963	23-0922-MUT-191-MR1-TD-D6.wiff	1	0	0	1	O00203-3|AP3B1_HUMAN:O00203|AP3B1_HUMAN			0 0 6 6 20 19 3 3 3 3	GLAAHYFFPR	DB Search
GLAGAVSELLR	33.69	1084.62	11	54.5	11	-3.1366	0.82	-9.5	543.314	2	63.6711				117991	22-1102-MR1_CHAP_42_TD-MUT-129-D6.wiff	0	0	0	0	Q9Y490|TLN1_HUMAN			0 0 53 27 27 55 0 0 0 3 5	GLAGAVSELLR	DB Search
GLALALFGGEPK	49.62	1171.66	12	66.7	12	-1.8025	0.47	8.6	586.85	2	51.5101				102119	23-0922-MUT-191-MR1-TD-D6.wiff	0	0	0	0	P49736|MCM2_HUMAN			0 0 24 30 61 77 30 22 0 0 6 5	GLALALFGGEPK	DB Search
GLAPDLPEDLYHLIK	49.75	1692.91	15	86.7	15	-5.9695	0.68	-8.2	565.313	3	65.1812			57900	113772	23-0922-MUT-191-MR1-TD-D6.wiff	1	0	0	1	P62277|RS13_HUMAN			0 0 80 8 8 18 9 9 9 9 8 6 3 2 2	GLAPDLPEDLYHLIK	DB Search
GLATFC(+57.02)LDK	48.55	1023.51	9	77.8	9	-2.6906	0.81	-13	512.76	2	27.7149			3510	82276	23-0922-MUT-191-MR1-TD-D6.wiff	1	0	0	1	O15173-2|PGRC2_HUMAN:O00264|PGRC1_HUMAN:O15173|PGRC2_HUMAN	Carbamidomethylation	C6:Carbamidomethylation:1000.00	1 1 64 34 34 18 8 6 5	GLATFC(+57.02)LDK	DB Search
GLAVFISDIR	49.32	1089.62	10	80	10	0.9552	0.66	-8.5	545.819	2	50.5729	437		9120	101345	23-0922-MUT-191-MR1-TD-D6.wiff	2	1	0	1	O95782|AP2A1_HUMAN:O94973-2|AP2A2_HUMAN:O94973|AP2A2_HUMAN:O95782-2|AP2A1_HUMAN:O94973-3|AP2A2_HUMAN			0 0 16 37 18 18 6 6 10 5	GLAVFISDIR	DB Search
GLC(+57.02)AIAQAESLR	49.75	1287.66	12	66.7	12	-1.191	0.9	2.6	644.847	2	29.7629	586		66200	84031	23-0922-MUT-191-MR1-TD-D6.wiff	3	2	0	1	P23396|RS3_HUMAN:P23396-2|RS3_HUMAN	Carbamidomethylation	C3:Carbamidomethylation:1000.00	0 0 6 37 38 17 17 12 12 0 0 5	GLC(+57.02)AIAQAESLR	DB Search
GLC(+57.02)GSC(+57.02)NKPIAGQVVTALGR	49.74	2057.05	20	45	20	-0.1389	0.79	-0.3	686.699	3	30.2606	912		1160	84375	23-0922-MUT-191-MR1-TD-D6.wiff	2	1	0	1	O43294|TGFI1_HUMAN:O43294-2|TGFI1_HUMAN	Carbamidomethylation;Carbamidomethylation	C3:Carbamidomethylation:1000.00;C6:Carbamidomethylation:1000.00	0 0 0 0 0 0 0 9 0 0 33 8 8 10 64 17 6 0 0 5	GLC(+57.02)GSC(+57.02)NKPIAGQVVTALGR	DB Search
GLDFALLQK	33.3	1003.57	9	77.8	9	-2.5977	0.71	-4	502.79	2	58.6718	277			113836	22-1102-MR1_CHAP_42_TD-MUT-129-D6.wiff	1	1	0	0	Q13123|RED_HUMAN			2 2 33 13 13 16 9 0 0	GLDFALLQK	DB Search
GLDIPSIK	33.49	841.491	8	50	8	-1.2941	0.58	-3.6	421.751	2	42.7599	574			100845	22-1102-MR1_CHAP_42_TD-MUT-129-D6.wiff	1	1	0	0	Q86XP3-2|DDX42_HUMAN:Q86XP3|DDX42_HUMAN			0 0 17 17 0 0 3 3	GLDIPSIK	DB Search
GLDIYVWR	23.28	1020.54	8	75	8	0.2629	0.79	-11	511.278	2	47.007				98398	23-0922-MUT-191-MR1-TD-D6.wiff	0	0	0	0	Q13045-3|FLII_HUMAN:Q13045|FLII_HUMAN:Q13045-2|FLII_HUMAN			0 0 34 34 19 14 14 5	GLDIYVWR	DB Search
GLDVDSLVIEHIQVNK	49.75	1777.96	16	87.5	16	1.2963	0.45	-6.5	593.663	3	50.7919			13700	101349	23-0922-MUT-191-MR1-TD-D6.wiff	1	0	0	1	P18621|RL17_HUMAN:P18621-3|RL17_HUMAN:P18621-2|RL17_HUMAN			0 0 18 7 5 5 9 10 10 12 7 7 7 6 3 3	GLDVDSLVIEHIQVNK	DB Search
GLDVDSLVIEHIQVNKAPK	25.82	2074.14	19	21.1	19	1.8299	0.1	-5.7	519.54	4	59.0492	507			114144	22-1102-MR1_CHAP_42_TD-MUT-129-D6.wiff	1	1	0	0	P18621|RL17_HUMAN:P18621-3|RL17_HUMAN:P18621-2|RL17_HUMAN			0 0 0 0 0 0 20 29 0 0 6 6 0 0 0 0 0 0 0	GLDVDSLVIEHIQVNKAPK	DB Search
GLEPSPAAVAALPPEVR	49.75	1672.91	17	52.9	17	-0.4434	0.69	3.2	837.478	2	42.0407	900	1750	5240	94454	23-0922-MUT-191-MR1-TD-D6.wiff	3	1	1	1	Q9P265|DIP2B_HUMAN			0 0 0 12 6 0 0 22 22 10 10 34 8 0 0 0 5	GLEPSPAAVAALPPEVR	DB Search
GLESLPPLRPQQNPVLPVAGER	22.64	2366.31	22	18.2	22	3.955	0.66	3.1	789.783	3	56.5733		1000		111313	22-1102-MR1_CHAP_42_TD-MUT-131-D6.wiff	1	0	1	0	P56192-2|SYMC_HUMAN:P56192|SYMC_HUMAN			0 0 0 0 0 0 0 0 4 0 0 0 7 0 0 2 0 0 0 0 0 2	GLESLPPLRPQQNPVLPVAGER	DB Search
GLFEVNPWK	49.67	1088.57	9	77.8	9	-2.6381	0.51	-12	545.29	2	46.9338			9470	98338	23-0922-MUT-191-MR1-TD-D6.wiff	1	0	0	1	Q9HDC9|APMAP_HUMAN:Q9HDC9-2|APMAP_HUMAN			0 0 30 29 22 22 6 2 2	GLFEVNPWK	DB Search
GLFPASYVQVIR	49.75	1348.75	12	83.3	12	0.1556	0.76	1	675.392	2	52.9647			5750	103397	23-0922-MUT-191-MR1-TD-D6.wiff	1	0	0	1	Q96RF0-3|SNX18_HUMAN:Q96RF0-2|SNX18_HUMAN:Q96RF0|SNX18_HUMAN			0 0 14 24 24 12 11 7 3 3 4 5	GLFPASYVQVIR	DB Search
GLFPFTHVK	38.01	1044.58	9	55.6	9	-1.4511	0.81	-6.7	523.298	2	31.0971				85133	23-0922-MUT-191-MR1-TD-D6.wiff	0	0	0	0	P46109|CRKL_HUMAN			0 0 10 12 12 0 0 5 5	GLFPFTHVK	DB Search
GLFSANDWQC(+57.02)K	49.75	1324.59	11	81.8	11	-2.5731	0.71	-0.3	663.309	2	32.9403		3030	15200	86840	23-0922-MUT-191-MR1-TD-D6.wiff	2	0	1	1	O95218|ZRAB2_HUMAN:O95218-2|ZRAB2_HUMAN	Carbamidomethylation	C10:Carbamidomethylation:1000.00	0 0 64 62 62 20 20 10 10 4 4	GLFSANDWQC(+57.02)K	DB Search
GLGHQVATDALVAMEK	49.72	1638.84	16	50	16	1.618	0.7	-12.2	547.287	3	31.8214	246		2780	85882	23-0922-MUT-191-MR1-TD-D6.wiff	2	1	0	1	Q9Y3I0|RTCB_HUMAN			0 0 0 0 0 0 20 20 18 18 50 40 20 20 0 0	GLGHQVATDALVAMEK	DB Search
GLGLDDALEPR	49.75	1154.59	11	81.8	11	-3.5885	0.71	-7.8	578.307	2	31.6706	3000	3630	16100	85635	23-0922-MUT-191-MR1-TD-D6.wiff	3	1	1	1	Q9Y230|RUVB2_HUMAN			0 0 16 11 43 43 25 19 19 4 4	GLGLDDALEPR	DB Search
GLGLDESGLAK	43.72	1058.56	11	45.5	11	-2.5808	0.76	-7.5	530.284	2	32.5259	1750			92320	22-1102-MR1_CHAP_42_TD-MUT-129-D6.wiff	1	1	0	0	Q9Y265|RUVB1_HUMAN:Q9Y265-2|RUVB1_HUMAN			0 0 9 9 9 8 5 0 0 1 1	GLGLDESGLAK	DB Search
GLGMEVFPVDLIYRPWK	31.48	2019.07	17	35.3	17	2.3664	0.21	-2.2	674.036	3	78.4497			1230	124963	23-0922-MUT-191-MR1-TD-D6.wiff	1	0	0	1	A5YKK6-2|CNOT1_HUMAN:A5YKK6-3|CNOT1_HUMAN:A5YKK6|CNOT1_HUMAN:A5YKK6-4|CNOT1_HUMAN			0 0 0 0 15 0 0 0 0 7 7 14 14 7 0 0 0	GLGMEVFPVDLIYRPWK	DB Search
GLGTDEDSLIEIIC(+57.02)SR	49.75	1776.86	16	62.5	16	-0.3841	0.71	11.8	889.457	2	64.6895				113373	23-0922-MUT-191-MR1-TD-D6.wiff	0	0	0	0	P07355-2|ANXA2_HUMAN:P07355|ANXA2_HUMAN:A6NMY6|AXA2L_HUMAN	Carbamidomethylation	C14:Carbamidomethylation:1000.00	0 0 0 0 0 0 49 34 34 41 48 48 51 10 10 5	GLGTDEDSLIEIIC(+57.02)SR	DB Search
GLIAAIC(+57.02)AGPTALLAHEIGFGSK	49.75	2266.21	23	60.9	23	0.614	0.62	-3.6	756.419	3	75.8332			13200	122590	23-0922-MUT-191-MR1-TD-D6.wiff	1	0	0	1	Q99497|PARK7_HUMAN	Carbamidomethylation	C7:Carbamidomethylation:1000.00	0 0 6 19 17 13 11 11 11 3 0 0 8 10 5 5 7 9 0 0 0 0 0	GLIAAIC(+57.02)AGPTALLAHEIGFGSK	DB Search
GLIVYQLENQPSEFR	42.77	1791.92	15	60	15	0.9399	0.64	2.9	896.979	2	47.8925				99138	23-0922-MUT-191-MR1-TD-D6.wiff	0	0	0	0	P78406|RAE1L_HUMAN			0 0 18 15 44 49 30 30 0 0 28 26 0 0 5	GLIVYQLENQPSEFR	DB Search
GLLLYGPPGTGK	49.71	1171.66	12	66.7	12	-3.822	0.63	-9.3	586.839	2	30.9306	2490	3390	12500	84894	23-0922-MUT-191-MR1-TD-D6.wiff	3	1	1	1	Q8IYT4-2|KATL2_HUMAN:Q8IYT4|KATL2_HUMAN			0 0 11 52 69 53 18 3 2 2 0 0	GLLLYGPPGTGK	DB Search
GLLPGLLPAPADK	49.75	1260.74	13	84.6	13	-2.3204	0.7	-4.1	631.385	2	49.6228			6450	100573	23-0922-MUT-191-MR1-TD-D6.wiff	1	0	0	1	Q6P2E9|EDC4_HUMAN:Q6P2E9-2|EDC4_HUMAN			0 0 13 15 13 13 29 9 9 3 3 5 5	GLLPGLLPAPADK	DB Search
GLLPGLLPAPADKLTPK	43.72	1700.02	17	64.7	17	-0.039	0.58	-2.3	567.68	3	63.6608	980			117961	22-1102-MR1_CHAP_42_TD-MUT-129-D6.wiff	1	1	0	0	Q6P2E9|EDC4_HUMAN:Q6P2E9-2|EDC4_HUMAN			0 0 10 15 1 1 5 3 3 4 4 4 4 4 6 1 1	GLLPGLLPAPADKLTPK	DB Search
GLLQLQWK	21.42	984.576	8	62.5	8	0.5653	0.69	-6.5	493.298	2	45.0902			1390	96817	23-0922-MUT-191-MR1-TD-D6.wiff	1	0	0	1	O94826|TOM70_HUMAN			0 0 54 54 21 21 0 5	GLLQLQWK	DB Search
GLLQSGQIPGR	48.2	1124.63	11	63.6	11	-0.9207	0.88	-8.9	563.324	2	21.5329			1650	76984	23-0922-MUT-191-MR1-TD-D6.wiff	1	0	0	1	P09661|RU2A_HUMAN			0 0 13 45 21 8 8 11 0 0 5	GLLQSGQIPGR	DB Search
GLLRPHVPPAAITTLAR	49.75	1782.06	17	47.1	17	1.0511	0.5	-5.8	595.032	3	29.5544			2000	84491	23-0922-MUT-191-MR1-TD-D6.wiff	1	0	0	1	Q96N67-6|DOCK7_HUMAN:Q96N67-7|DOCK7_HUMAN:Q96N67-5|DOCK7_HUMAN:Q96N67-3|DOCK7_HUMAN:Q96N67-2|DOCK7_HUMAN:Q96N67|DOCK7_HUMAN:Q96N67-4|DOCK7_HUMAN			0 0 0 0 0 0 44 44 26 26 44 16 10 0 0 0 5	GLLRPHVPPAAITTLAR	DB Search
GLLSDSMTDVPVDTGVAAR	37.21	1902.94	19	26.3	19	0.7565	0.57	9.2	952.496	2	44.8912			1350	96625	23-0922-MUT-191-MR1-TD-D6.wiff	1	0	0	1	O43399-5|TPD54_HUMAN:O43399-4|TPD54_HUMAN:O43399|TPD54_HUMAN:O43399-3|TPD54_HUMAN:O43399-2|TPD54_HUMAN:O43399-7|TPD54_HUMAN			0 0 10 5 0 0 0 0 0 49 0 0 29 0 0 0 0 0 5	GLLSDSMTDVPVDTGVAAR	DB Search
GLLVNEEILGNQIHMHVTAK	49.39	2215.18	20	30	20	2.2448	0.15	-12.6	554.802	4	43.9865			4240	95864	23-0922-MUT-191-MR1-TD-D6.wiff	1	0	0	1	Q13144|EI2BE_HUMAN			0 0 0 8 18 0 0 18 0 0 0 0 16 4 0 0 6 0 0 0	GLLVNEEILGNQIHMHVTAK	DB Search
GLNTIPLFVQLLYSPIENIQR	49.75	2427.35	21	38.1	21	4.2927	0.74	2.5	810.137	3	104.238			7170	146589	23-0922-MUT-191-MR1-TD-D6.wiff	2	0	0	2	P35222-2|CTNB1_HUMAN:P35222|CTNB1_HUMAN			0 0 0 0 0 0 0 0 0 7 7 44 44 78 0 0 16 0 0 6 5	GLNTIPLFVQLLYSPIENIQR	DB Search
GLPFQANAQDIINFFAPLKPVR	43.72	2455.34	22	45.5	22	-7.218	0.66	4.1	819.456	3	103.877	359	862		151486	22-1102-MR1_CHAP_42_TD-MUT-129-D6.wiff	2	1	1	0	Q12849|GRSF1_HUMAN:Q12849-5|GRSF1_HUMAN			0 0 26 26 0 0 0 0 0 0 5 17 17 18 25 31 0 0 10 0 0 5	GLPFQANAQDIINFFAPLKPVR	DB Search
GLPVTC(+57.02)EVAPHHLFLSHDDLER	49.75	2541.24	22	68.2	22	1.4561	0.38	-5.7	636.323	4	33.0121			8030	86621	23-0922-MUT-191-MR1-TD-D6.wiff	1	0	0	1	P27708|PYR1_HUMAN	Carbamidomethylation	C6:Carbamidomethylation:1000.00	0 0 2 2 0 0 0 2 14 8 8 13 13 11 11 10 10 9 9 0 0 3	GLPVTC(+57.02)EVAPHHLFLSHDDLER	DB Search
GLPWSC(+57.02)SADEVQR	41.63	1503.68	13	84.6	13	-3.1368	0.52	-1.6	752.849	2	35.3517				93873	22-1102-MR1_CHAP_42_TD-MUT-131-D6.wiff	0	0	0	0	P31943|HNRH1_HUMAN	Carbamidomethylation	C6:Carbamidomethylation:1000.00	0 0 28 28 23 18 10 6 6 4 2 2 4	GLPWSC(+57.02)SADEVQR	DB Search
GLSEDTTEETLKESFDGSVR	43.72	2199.02	20	70	20	-6.2757	0.64	2.4	734.015	3	46.7435	1480			104014	22-1102-MR1_CHAP_42_TD-MUT-129-D6.wiff	1	1	0	0	P19338|NUCL_HUMAN			0 0 58 58 12 0 11 11 18 17 17 42 51 14 9 9 0 0 0 5	GLSEDTTEETLKESFDGSVR	DB Search
GLSFLFPLLK	49.7	1133.68	10	70	10	-5.7374	0.61	-5.1	567.854	2	82.1105			5920	128126	23-0922-MUT-191-MR1-TD-D6.wiff	1	0	0	1	P78344-2|IF4G2_HUMAN:P78344|IF4G2_HUMAN			0 0 65 65 77 72 10 0 3 5	GLSFLFPLLK	DB Search
GLSIEQLTTLAEK	36.85	1401.77	13	38.5	13	0.8287	0.71	-0.9	701.901	2	52.7549				103148	23-0922-MUT-191-MR1-TD-D6.wiff	0	0	0	0	P40763-2|STAT3_HUMAN:P40763-3|STAT3_HUMAN:P40763|STAT3_HUMAN			0 0 0 0 43 44 35 0 0 9 0 0 5	GLSIEQLTTLAEK	DB Search
GLSPAQADSQFLENAK	38.92	1674.82	16	31.2	16	-0.5332	0.58	4.2	838.432	2	30.5567			3060	84565	23-0922-MUT-191-MR1-TD-D6.wiff	1	0	0	1	O43491|E41L2_HUMAN:O43491-3|E41L2_HUMAN:O43491-2|E41L2_HUMAN:O43491-4|E41L2_HUMAN			0 0 0 0 0 0 76 28 0 0 46 13 13 0 0 0	GLSPAQADSQFLENAK	DB Search
GLSQSALPYR	49.71	1090.58	10	80	10	-2.527	0.91	-7.9	546.298	2	17.6406			7850	73597	23-0922-MUT-191-MR1-TD-D6.wiff	1	0	0	1	P62277|RS13_HUMAN			0 0 23 23 33 32 32 3 3 4	GLSQSALPYR	DB Search
GLSQSALPYRR	33.62	1246.68	11	54.5	11	-0.0686	0.07	-9.4	416.563	3	19.7339	4970			81409	22-1102-MR1_CHAP_42_TD-MUT-129-D6.wiff	1	1	0	0	P62277|RS13_HUMAN			0 0 11 11 6 3 3 0 0 0 2	GLSQSALPYRR	DB Search
GLSSLLC(+57.02)NFTK	49.72	1238.63	11	81.8	11	-1.3531	0.82	-7.3	620.327	2	52.4385			11500	102838	23-0922-MUT-191-MR1-TD-D6.wiff	1	0	0	1	P78527|PRKDC_HUMAN:P78527-2|PRKDC_HUMAN	Carbamidomethylation	C7:Carbamidomethylation:1000.00	0 0 29 29 31 56 17 17 15 5 5	GLSSLLC(+57.02)NFTK	DB Search
GLSSLLYGSIPK	49.73	1233.7	12	66.7	12	0.5578	0.52	-7.9	617.859	2	50.6506			1420	101410	23-0922-MUT-191-MR1-TD-D6.wiff	1	0	0	1	P53007|TXTP_HUMAN			0 0 27 6 6 59 7 7 7 10 0 0	GLSSLLYGSIPK	DB Search
GLTFTLRPGEVTALVGPNGSGK	49.75	2170.17	22	54.5	22	1.9168	0.83	-4	724.405	3	50.9752	1710		8910	101634	23-0922-MUT-191-MR1-TD-D6.wiff	2	1	0	1	Q03519|TAP2_HUMAN:Q03519-2|TAP2_HUMAN			0 0 0 0 8 0 0 0 0 3 9 9 13 19 53 42 5 5 5 5 0 0	GLTFTLRPGEVTALVGPNGSGK	DB Search
GLTPSQIGVILR	49.75	1252.75	12	83.3	12	-0.5689	0.79	-3	627.388	2	45.2092	640	770	83900	96917	23-0922-MUT-191-MR1-TD-D6.wiff	3	1	1	1	P62277|RS13_HUMAN			0 0 36 37 19 19 29 4 4 4 4 5	GLTPSQIGVILR	DB Search
GLVASLISVK	20.91	985.617	10	20	10	-3.137	0.79	-10.6	493.817	2	41.1041			549	93472	23-0922-MUT-191-MR1-TD-D6.wiff	1	0	0	1	O95347-2|SMC2_HUMAN:O95347|SMC2_HUMAN			0 0 61 54 0 0 0 0 0 0	GLVASLISVK	DB Search
GLVNLQSGAPKPEENPSLNIQFK	49.75	2479.31	23	39.1	23	4.4066	0.39	5	827.458	3	43.5732			11900	95599	23-0922-MUT-191-MR1-TD-D6.wiff	1	0	0	1	Q9Y2T2|AP3M1_HUMAN			0 0 0 0 37 10 69 0 0 0 0 0 0 9 15 22 0 0 0 0 21 8 5	GLVNLQSGAPKPEENPSLNIQFK	DB Search
GLVREDAVLYLLEIPKGEMVTILAQSR	43.72	3012.67	27	33.3	27	11.5549	0.61	4.7	754.178	4	103.272	2930	2480		151103	22-1102-MR1_CHAP_42_TD-MUT-129-D6.wiff	2	1	1	0	Q9UDY2-5|ZO2_HUMAN:Q9UDY2-3|ZO2_HUMAN:Q9UDY2-6|ZO2_HUMAN:Q9UDY2|ZO2_HUMAN:Q9UDY2-4|ZO2_HUMAN:Q9UDY2-2|ZO2_HUMAN:Q9UDY2-7|ZO2_HUMAN			0 0 0 0 0 0 24 33 58 27 19 10 10 0 0 0 0 0 0 0 0 0 90 46 0 0 0	GLVREDAVLYLLEIPKGEMVTILAQSR	DB Search
GM(+15.99)TLVTPLQLLLFASK	46.68	1747	16	50	16	-6.0342	0.71	3.9	874.519	2	93.0516			532	137195	23-0922-MUT-191-MR1-TD-D6.wiff	1	0	0	1	Q08211-2|DHX9_HUMAN:Q08211|DHX9_HUMAN	Oxidation (M)	M2:Oxidation (M):1000.00	0 0 5 7 9 63 0 0 11 0 0 13 9 0 0 3	GM(+15.99)TLVTPLQLLLFASK	DB Search
GMELSVLDSLNAR	49.75	1403.71	13	61.5	13	-1.2214	0.61	2.5	702.872	2	50.6539			29000	101414	23-0922-MUT-191-MR1-TD-D6.wiff	1	0	0	1	O14617|AP3D1_HUMAN:O14617-2|AP3D1_HUMAN:O14617-4|AP3D1_HUMAN:O14617-3|AP3D1_HUMAN:O14617-5|AP3D1_HUMAN			0 0 26 29 56 56 35 35 14 13 0 0 0	GMELSVLDSLNAR	DB Search
GMISTQPGSTPLASFK	42.92	1620.82	16	31.2	16	-0.6413	0.87	8.4	811.433	2	37.1417			2680	90235	23-0922-MUT-191-MR1-TD-D6.wiff	1	0	0	1	Q9Y597|KCTD3_HUMAN:Q8TBC3|SHKB1_HUMAN:Q9Y597-2|KCTD3_HUMAN			0 0 0 6 6 7 0 0 0 0 0 0 3 0 0 5	GMISTQPGSTPLASFK	DB Search
GMLDPLEVHLLDFPNIVIK	49.75	2162.18	19	47.4	19	-0.9229	0.52	0.5	721.744	3	86.5703			4750	131697	23-0922-MUT-191-MR1-TD-D6.wiff	1	0	0	1	Q6P2Q9|PRP8_HUMAN			0 0 0 0 0 0 0 8 8 29 31 22 19 19 0 0 0 6 5	GMLDPLEVHLLDFPNIVIK	DB Search
GMNWLAGLR	35.2	1016.52	9	55.6	9	-0.9726	0.85	-13.5	509.268	2	48.0858			1650	99234	23-0922-MUT-191-MR1-TD-D6.wiff	1	0	0	1	Q9NNW5|WDR6_HUMAN			0 0 40 40 62 8 0 0 5	GMNWLAGLR	DB Search
GMTLVTPLQLLLFASK	49.75	1731	16	68.8	16	5.8179	0.62	9.6	866.527	2	101.734			16400	144574	23-0922-MUT-191-MR1-TD-D6.wiff	1	0	0	1	Q08211-2|DHX9_HUMAN:Q08211|DHX9_HUMAN			0 0 9 16 25 69 5 5 5 5 13 13 7 0 0 0	GMTLVTPLQLLLFASK	DB Search
GNEFFC(+57.02)EVDEDYIQDK	49.75	2006.82	16	43.8	16	0.8554	0.57	5.6	1004.44	2	47.7795			8970	99045	23-0922-MUT-191-MR1-TD-D6.wiff	1	0	0	1	P67870|CSK2B_HUMAN	Carbamidomethylation	C6:Carbamidomethylation:1000.00	0 0 20 16 16 0 0 0 28 28 34 50 0 0 0 0	GNEFFC(+57.02)EVDEDYIQDK	DB Search
GNFGGSFAGSFGGAGGHAPGVAR	43.57	2033.95	23	39.1	23	2.5046	0.57	0.9	678.99	3	42.1449	1010			100484	22-1102-MR1_CHAP_42_TD-MUT-129-D6.wiff	1	1	0	0	P52272-2|HNRPM_HUMAN:P52272|HNRPM_HUMAN			0 0 0 0 0 0 0 14 14 15 15 22 22 42 0 0 0 17 0 0 0 0 5	GNFGGSFAGSFGGAGGHAPGVAR	DB Search
GNFNYIEFTR	41.63	1259.59	10	80	10	-1.6656	0.77	1.1	630.808	2	46.5542				103151	22-1102-MR1_CHAP_42_TD-MUT-131-D6.wiff	0	0	0	0	O14950|ML12B_HUMAN:P19105|ML12A_HUMAN			0 0 33 48 67 54 28 8 8 5	GNFNYIEFTR	DB Search
GNFNYVEFTR	33.69	1245.58	10	60	10	-0.4687	0.79	-0.1	623.796	2	44.1718				102000	22-1102-MR1_CHAP_42_TD-MUT-129-D6.wiff	0	0	0	0	P24844-2|MYL9_HUMAN:P24844|MYL9_HUMAN			0 0 47 47 78 96 10 0 0 5	GNFNYVEFTR	DB Search
GNFSPLELDNVLLK	49.75	1557.84	14	71.4	14	-6.4898	0.82	-1.2	779.936	2	64.6752			6280	113471	23-0922-MUT-191-MR1-TD-D6.wiff	1	0	0	1	Q52LW3-2|RHG29_HUMAN:Q52LW3|RHG29_HUMAN			0 0 18 40 9 9 22 12 12 3 3 0 0 2	GNFSPLELDNVLLK	DB Search
GNKEPNPMVQLSIQDVTQESK	49.75	2341.16	21	47.6	21	-5.1739	0.63	-2.2	781.401	3	37.7477			2890	90643	23-0922-MUT-191-MR1-TD-D6.wiff	1	0	0	1	Q9BSJ8|ESYT1_HUMAN:Q9BSJ8-2|ESYT1_HUMAN			0 0 0 0 0 0 7 7 19 23 16 51 31 0 0 7 18 0 0 0 5	GNKEPNPMVQLSIQDVTQESK	DB Search
GNKPWISLPR	48.8	1166.66	10	30	10	0.0897	0.94	-7.3	584.338	2	24.7609	758	992	12100	79649	23-0922-MUT-191-MR1-TD-D6.wiff	3	1	1	1	P62701|RS4X_HUMAN			0 0 0 14 3 3 1 1 0 0	GNKPWISLPR	DB Search
GNLASYPIDELVDR	23.51	1560.78	14	57.1	14	2.4173	0.81	0.4	781.407	2	49.3485				100339	23-0922-MUT-191-MR1-TD-D6.wiff	0	0	0	0	Q5VV42|CDKAL_HUMAN:Q5VV42-2|CDKAL_HUMAN			0 0 9 43 32 32 0 0 8 10 0 0 7 5	GNLASYPIDELVDR	DB Search
GNPPLWLALANNLEDIASTLVR	49.75	2376.28	22	68.2	22	3.9881	0.51	13.8	1189.18	2	110.893			2610	152228	23-0922-MUT-191-MR1-TD-D6.wiff	1	0	0	1	Q9P2R3-4|ANFY1_HUMAN:Q9P2R3-2|ANFY1_HUMAN:Q9P2R3|ANFY1_HUMAN			0 0 0 0 0 6 10 11 11 29 13 13 13 13 28 16 13 6 6 0 0 5	GNPPLWLALANNLEDIASTLVR	DB Search
GNSIIMLEALER	49.75	1344.71	12	83.3	12	-1.6404	0.77	-2.6	673.368	2	52.2368			9680	102527	23-0922-MUT-191-MR1-TD-D6.wiff	1	0	0	1	A8MWD9|RUXGL_HUMAN:P62308|RUXG_HUMAN			0 0 12 12 93 40 29 16 9 9 13 5	GNSIIMLEALER	DB Search
GNSLQEILER	49.69	1157.6	10	80	10	1.6301	0.77	-3.9	579.814	2	35.2011	558		6980	88612	23-0922-MUT-191-MR1-TD-D6.wiff	2	1	0	1	Q00341|VIGLN_HUMAN			0 0 38 38 67 27 27 20 20 5	GNSLQEILER	DB Search
GNSLTLIDLPGHESLR	49.75	1720.91	16	75	16	-0.7991	0.69	-7.1	574.647	3	40.6921			9770	93071	23-0922-MUT-191-MR1-TD-D6.wiff	2	0	0	2	Q9Y5M8|SRPRB_HUMAN			0 0 3 3 15 15 31 31 31 16 8 8 3 0 0 4	GNSLTLIDLPGHESLR	DB Search
GNTAAYLLYAFTR	49.75	1459.75	13	84.6	13	-3.3868	0.64	3.4	730.892	2	66.0506			6370	114708	23-0922-MUT-191-MR1-TD-D6.wiff	1	0	0	1	P54136|SYRC_HUMAN:P54136-2|SYRC_HUMAN			0 0 8 23 25 23 23 36 10 10 6 6 5	GNTAAYLLYAFTR	DB Search
GNVGFVFTK	49.67	967.513	9	77.8	9	-3.5122	0.71	-14.3	484.763	2	26.3169			10300	81067	23-0922-MUT-191-MR1-TD-D6.wiff	1	0	0	1	P05388-2|RLA0_HUMAN:P05388|RLA0_HUMAN			0 0 38 35 20 20 14 5 5	GNVGFVFTK	DB Search
GNVGFVFTKEDLTEIRDMLLANKVPAAAR	33.71	3174.69	29	17.2	29	7.4225	0.81	8.5	794.685	4	88.3501	3320			138676	22-1102-MR1_CHAP_42_TD-MUT-129-D6.wiff	1	1	0	0	P05388-2|RLA0_HUMAN:P05388|RLA0_HUMAN			0 0 0 0 1 0 0 0 0 0 0 0 0 0 0 0 0 0 0 0 4 4 7 10 0 0 0 0 5	GNVGFVFTKEDLTEIRDMLLANKVPAAAR	DB Search
GPAGNWGPPGDYPDR	49.74	1554.69	15	66.7	15	0.3241	0.74	-3.1	778.357	2	23.5543			2070	78705	23-0922-MUT-191-MR1-TD-D6.wiff	1	0	0	1	P48634|PRC2A_HUMAN:P48634-3|PRC2A_HUMAN:P48634-4|PRC2A_HUMAN			0 0 3 3 3 18 25 5 5 0 5 10 0 0 5	GPAGNWGPPGDYPDR	DB Search
GPAVGIDLGTTYSC(+57.02)VGVFQHGK	49.75	2262.11	22	72.7	22	0.2859	0.79	3.1	755.056	3	46.2854			41100	97517	23-0922-MUT-191-MR1-TD-D6.wiff	1	0	0	1	P11142-2|HSP7C_HUMAN:P11142|HSP7C_HUMAN	Carbamidomethylation	C14:Carbamidomethylation:1000.00	0 0 18 23 13 3 7 11 0 2 19 31 21 21 23 11 11 7 7 0 0 0	GPAVGIDLGTTYSC(+57.02)VGVFQHGK	DB Search
GPAWVGSHGVLQHTQGLPADR	49.75	2182.1	21	47.6	21	0.1691	0.49	-0.3	728.384	3	23.3993			12400	78521	23-0922-MUT-191-MR1-TD-D6.wiff	2	0	0	2	Q15654|TRIP6_HUMAN			0 0 0 0 7 0 0 0 0 0 3 3 12 7 7 3 3 0 0 2 5	GPAWVGSHGVLQHTQGLPADR	DB Search
GPC(+57.02)IIYNEDNGIIK	49.65	1604.79	14	71.4	14	0.3886	0.76	7	803.416	2	32.3167	486		5880	86158	23-0922-MUT-191-MR1-TD-D6.wiff	2	1	0	1	P36578|RL4_HUMAN	Carbamidomethylation	C3:Carbamidomethylation:1000.00	0 0 7 34 55 45 21 17 17 8 0 0 5 5	GPC(+57.02)IIYNEDNGIIK	DB Search
GPC(+57.02)VSENELGVGGTSQWK	49.75	1903.87	18	38.9	18	0.3357	0.7	6.7	952.962	2	28.8264			1130	83226	23-0922-MUT-191-MR1-TD-D6.wiff	1	0	0	1	Q15437|SC23B_HUMAN	Carbamidomethylation	C3:Carbamidomethylation:1000.00	0 0 0 0 29 28 0 0 51 16 16 16 0 0 17 0 0 0	GPC(+57.02)VSENELGVGGTSQWK	DB Search
GPEAASNIQQC(+57.02)LFLK	49.75	1674.84	15	66.7	15	0.6208	0.6	0	838.438	2	39.0496	1130	688	32000	91820	23-0922-MUT-191-MR1-TD-D6.wiff	3	1	1	1	Q13049|TRI32_HUMAN	Carbamidomethylation	C11:Carbamidomethylation:1000.00	0 0 10 32 32 47 54 19 19 35 14 14 0 0 0	GPEAASNIQQC(+57.02)LFLK	DB Search
GPEAASNIQQC(+57.02)LFLKK	43.72	1802.93	16	50	16	1.4082	0.4	-2.8	601.984	3	42.3724	2040			100634	22-1102-MR1_CHAP_42_TD-MUT-129-D6.wiff	1	1	0	0	Q13049|TRI32_HUMAN	Carbamidomethylation	C11:Carbamidomethylation:1000.00	0 0 41 41 16 5 0 0 20 12 0 0 0 0 4 4	GPEAASNIQQC(+57.02)LFLKK	DB Search
GPEAGYVATPIAMVQAAMTLLSDASHLPK	49.73	2938.49	29	27.6	29	-1.7255	0.55	8.7	980.526	3	109.318			1160	150860	23-0922-MUT-191-MR1-TD-D6.wiff	1	0	0	1	Q8NBX0|SCPDL_HUMAN			0 0 0 0 0 0 0 0 0 0 0 23 24 0 0 0 27 27 29 24 24 21 0 0 0 0 0 0 0	GPEAGYVATPIAMVQAAMTLLSDASHLPK	DB Search
GPFTDVVTTNLK	49.75	1290.68	12	83.3	12	-2.2837	0.79	-5.1	646.353	2	35.1635	2490		23800	88581	23-0922-MUT-191-MR1-TD-D6.wiff	2	1	0	1	O95292-2|VAPB_HUMAN:Q9P0L0-2|VAPA_HUMAN:O95292|VAPB_HUMAN:Q9P0L0|VAPA_HUMAN			4 4 39 56 36 36 37 17 10 0 0 3	GPFTDVVTTNLK	DB Search
GPGTSFEFALAIVEALNGK	49.75	1920	19	57.9	19	7.0518	0.62	7.7	961.026	2	102.968			4840	145503	23-0922-MUT-191-MR1-TD-D6.wiff	1	0	0	1	Q99497|PARK7_HUMAN			0 0 0 0 0 0 0 0 31 40 44 28 28 25 17 17 14 3 3	GPGTSFEFALAIVEALNGK	DB Search
GPITAVAFAPDGR	49.75	1270.67	13	76.9	13	-1.0567	0.74	-5.6	636.345	2	30.7474			8280	84863	23-0922-MUT-191-MR1-TD-D6.wiff	1	0	0	1	Q9Y4E6-2|WDR7_HUMAN:Q9Y4E6|WDR7_HUMAN			0 0 5 23 23 30 47 19 6 0 14 14 5	GPITAVAFAPDGR	DB Search
GPLMMYISK	49.73	1038.52	9	77.8	9	-3.6124	0.65	-13.6	520.269	2	31.9824				85880	23-0922-MUT-191-MR1-TD-D6.wiff	0	0	0	0	P13639|EF2_HUMAN			5 20 68 49 34 0 0 9 5	GPLMMYISK	DB Search
GPLPAAPPVAPER	49.56	1270.7	13	53.8	13	-0.2731	0.92	-9.4	636.361	2	22.8099			9170	78007	23-0922-MUT-191-MR1-TD-D6.wiff	1	0	0	1	Q9NQC3-5|RTN4_HUMAN:Q9NQC3|RTN4_HUMAN:Q9NQC3-2|RTN4_HUMAN			0 0 4 14 14 16 14 0 0 2 0 0 5	GPLPAAPPVAPER	DB Search
GPLQSVQVFGR	49.75	1186.65	11	100	11	-0.6956	0.82	-4	594.335	2	32.992	8090	19000	153000	86743	23-0922-MUT-191-MR1-TD-D6.wiff	3	1	1	1	P62249|RS16_HUMAN			5 7 52 95 38 38 17 17 9 3 3	GPLQSVQVFGR	DB Search
GPSGLLVYQGK	46.23	1117.61	11	54.5	11	-0.755	0.66	-8.5	559.816	2	22.9631			1340	78070	23-0922-MUT-191-MR1-TD-D6.wiff	1	0	0	1	P00387-2|NB5R3_HUMAN:P00387|NB5R3_HUMAN:P00387-3|NB5R3_HUMAN			0 0 30 8 8 53 43 0 0 0 5	GPSGLLVYQGK	DB Search
GPSWDPFR	49.48	960.445	8	100	8	-0.5758	0.71	-14.3	481.229	2	36.8158			14800	89780	23-0922-MUT-191-MR1-TD-D6.wiff	1	0	0	1	P04792|HSPB1_HUMAN			5 18 41 41 43 2 2 5	GPSWDPFR	DB Search
GPSWDPFRDWYPHSR	43.72	1901.86	15	40	15	2.1189	0.17	-0.8	634.96	3	62.3306				116877	22-1102-MR1_CHAP_42_TD-MUT-129-D6.wiff	0	0	0	0	P04792|HSPB1_HUMAN			0 0 33 0 0 0 0 0 6 10 6 8 8 0 0	GPSWDPFRDWYPHSR	DB Search
GPVGLEGLLTTK	49.75	1183.68	12	66.7	12	-2.2185	0.87	-7.2	592.851	2	44.6414			10400	96450	23-0922-MUT-191-MR1-TD-D6.wiff	1	0	0	1	P54886|P5CS_HUMAN:P54886-2|P5CS_HUMAN			1 1 13 6 6 21 0 0 9 7 2 2	GPVGLEGLLTTK	DB Search
GPVLEALVAR	49.52	1023.61	10	80	10	-2.7368	0.71	-13	512.811	2	35.3848				88762	23-0922-MUT-191-MR1-TD-D6.wiff	0	0	0	0	O75643|U520_HUMAN			4 4 30 51 23 0 0 3 3 5	GPVLEALVAR	DB Search
GPVREGDVLTLLESER	41.85	1768.93	16	37.5	16	0.9486	0.76	-2.1	590.65	3	61.2662	2130	2400		115882	22-1102-MR1_CHAP_42_TD-MUT-129-D6.wiff	2	1	1	0	P62857|RS28_HUMAN			0 0 0 0 0 0 0 27 15 23 23 74 0 0 0 5	GPVREGDVLTLLESER	DB Search
GPVREGDVLTLLESEREAR	41.63	2125.11	19	57.9	19	1.8165	0.46	-7.1	532.284	4	52.873	1400	2930		108293	22-1102-MR1_CHAP_42_TD-MUT-131-D6.wiff	2	1	1	0	P62857|RS28_HUMAN			0 0 3 3 0 0 0 52 16 41 34 5 5 0 0 0 6 5 5	GPVREGDVLTLLESEREAR	DB Search
[truncated: 3,136 more rows]

## Sheet: proteins (normalized)
sorted by D4 + D6 avg Int/MW; removed iRT-Kit peptides and proteins found in neither D4 or D6 (avg + avg = 0)
[truncated: 1,166 more rows]
