# Supplementary material for: Mutations outside the MR1 antigen binding groove differentially inhibit presentation of exogenous antigens
Source: J Biol Chem. 2026 Feb 26;302(4):111317. doi: 10.1016/j.jbc.2026.111317 (PMC13022675; doi:10.1016/j.jbc.2026.111317)
Supplement: Supplementary Material 3 [file mmc3.xlsx]

## Sheet: protein
ProteinID	EntryName	Protein	Gene	Length	Mass	Organism2	Protein_Description	Protein_Existence	Protein_names	Coverage	Protein_Probability	Top_Peptide_Probability	Total_Peptides	Unique_Peptides	Razor_Peptides	Total_Spectral_Count	Unique_Spectral_Count	Razor_Spectral_Count	Total_Intensity	Unique_Intensity	Razor_Intensity	Razor_Assigned_Modifications	Log2MaxLFQ_D4_1	Log2MaxLFQ_D4_2	Log2MaxLFQ_D4_3	Log2MaxLFQ_D4_4	Log2MaxLFQ_D4_5	Log2MaxLFQ_D4_6	Log2MaxLFQ_D4_7	Log2MaxLFQ_D4_8	Log2MaxLFQ_D4_9	Log2MaxLFQ_D4_10	Log2MaxLFQ_D6_1	Log2MaxLFQ_D6_2	Log2MaxLFQ_D6_3	Log2MaxLFQ_D6_4	Log2MaxLFQ_D6_5	Log2MaxLFQ_D6_6	Log2MaxLFQ_D6_7	Log2MaxLFQ_D6_8	Log2MaxLFQ_D6_9	Log2MaxLFQ_D6_10	Protein.Group	Genes	imputed	num_NAs	D4_vs_D6_CI.L	D4_vs_D6_CI.R	D4_vs_D6_diff
O14773	TPP1_HUMAN	sp|O14773|TPP1_HUMAN	TPP1	563	61248	Homo sapiens	Tripeptidyl-peptidase 1	1:Experimental evidence at protein level	Tripeptidyl-peptidase 1 (TPP-1) (EC 3.4.14.9) (Cell growth-inhibiting gene 1 protein) (Lysosomal pepstatin-insensitive protease) (LPIC) (Tripeptidyl aminopeptidase) (Tripeptidyl-peptidase I) (TPP-I)	3.73	1	0.999	2	0	2	4	0	4	0	0	0		9.96388	13.6375	9.19525	13.1815	9.75928	9.04751	9.73232	10.3188	10.3916	10.0345	14.023	14.018	13.7361	13.5749	12.7918	12.9488	12.692	12.4568	12.2345	12.1622	O14773	TPP1	TRUE	5	-3.62647	-1.44871	-2.53759
P10321	HLAC_HUMAN	sp|P10321|HLAC_HUMAN	HLA-C	366	40649	Homo sapiens	HLA class I histocompatibility antigen, C alpha chain	1:Experimental evidence at protein level	HLA class I histocompatibility antigen, C alpha chain (HLA-C) (HLA-Cw) (Human leukocyte antigen C)	37.7	0.9899	0.999	13	0	10	140	0	117	0	0	0		14.5208	14.3779	14.6042	14.6679	14.6145	14.5789	14.5975	12.9563	13.2999	13.0734	16.068	16.1387	16.0999	16.1527	15.8631	15.9269	15.9431	14.8717	14.8611	14.7247	P10321	HLA-C	FALSE	0	-2.1353	-0.936441	-1.53587
P27824	CALX_HUMAN	sp|P27824|CALX_HUMAN	CANX	592	67568	Homo sapiens	Calnexin	1:Experimental evidence at protein level	Calnexin (IP90) (Major histocompatibility complex class I antigen-binding protein p88) (p90)	28.04	1	0.999	23	0	23	348	0	348	0	0	0	5M(15.9949)	16.4424	16.4572	16.5396	16.622	15.7714	15.9314	15.7722	15.6719	15.7337	15.7281	17.5497	17.4734	17.4892	17.4837	16.7437	16.8282	16.837	16.9567	16.9079	16.9043	P27824	CANX	FALSE	0	-1.41516	-0.685643	-1.0504
P61769	B2MG_HUMAN	sp|P61769|B2MG_HUMAN	B2M	119	13715	Homo sapiens	Beta-2-microglobulin	1:Experimental evidence at protein level	Beta-2-microglobulin [Cleaved into: Beta-2-microglobulin form pI 5.3]	35.29	1	0.999	6	1	6	119	2	119	0	0	0		18.151	18.2229	18.2045	18.2189	18.5389	18.3926	18.5225	18.4077	18.4263	18.5849	16.0593	16.1123	15.9599	16.1293	16.1687	16.2236	16.1173	16.855	16.8572	16.747	P61769	B2M	FALSE	0	1.74825	2.33981	2.04403
Q13501	SQSTM_HUMAN	sp|Q13501|SQSTM_HUMAN	SQSTM1	440	47687	Homo sapiens	Sequestosome-1	1:Experimental evidence at protein level	Sequestosome-1 (EBI3-associated protein of 60 kDa) (EBIAP) (p60) (Phosphotyrosine-independent ligand for the Lck SH2 domain of 62 kDa) (Ubiquitin-binding protein p62) (p62)	21.14	1	0.999	5	1	5	73	26	73	0	0	0		14.3945	14.5447	14.6807	14.6051	13.8424	13.8792	13.8625	13.5828	13.5492	13.8958	15.2518	15.3586	15.2502	15.3262	14.5066	14.5392	14.5872	15.1337	15.2703	15.2862	Q13501	SQSTM1	FALSE	0	-1.35414	-0.580497	-0.967319
Q68BL7	OLM2A_HUMAN	sp|Q68BL7|OLM2A_HUMAN	OLFML2A	652	73054	Homo sapiens	Olfactomedin-like protein 2A	2:Experimental evidence at transcript level	Olfactomedin-like protein 2A (Photomedin-1)	2.45	0.9722	0.999	1	0	1	1	0	1	0	0	0		8.07636	9.86583	8.23954	9.57385	9.78954	8.4688	8.84454	9.43242	8.70246	9.83232	10.5649	10.6562	10.6151	9.92044	10.5636	10.2233	10.0352	9.26764	10.2706	9.98184	Q68BL7	OLFML2A	TRUE	7	-1.66261	-0.592038	-1.12732
A0A0G2JI36	A0A0G2JI36_HUMAN	tr|A0A0G2JI36|A0A0G2JI36_HUMAN	HLA-A	299	34216	Homo sapiens	HLA class I histocompatibility antigen, A alpha chain	1:Experimental evidence at protein level	Major histocompatibility complex, class I, A	48.16	1	0.999	14	0	14	120	0	120	0	0	0		14.2633	13.9771	14.225	14.1639	13.8488	14.1008	13.9366	13.6535	14.1383	14.0488	15.9312	15.8314	15.8471	15.9506	15.5049	15.5667	15.6669	15.2406	15.2961	15.2938	A0A0G2JI36	HLA-A	FALSE	0	-1.84745	-1.30721	-1.57733
A5D8V6	VP37C_HUMAN	sp|A5D8V6|VP37C_HUMAN	VPS37C	355	38659	Homo sapiens	Vacuolar protein sorting-associated protein 37C	1:Experimental evidence at protein level	Vacuolar protein sorting-associated protein 37C (hVps37C) (ESCRT-I complex subunit VPS37C)	8.73	1	0.999	2	0	2	16	0	16	0	0	0		11.0916	10.6222	11.4605	11.2224	11.5606	11.9963	12.048	12.2055	12.5678	12.2841	10.7174	10.3225	10.7034	11.2723	11.635	11.5741	11.5149	12.1586	12.1912	12.142	A5D8V6	VPS37C	FALSE	0	-0.303939	0.8694	0.282731
A5YKK6	CNOT1_HUMAN	sp|A5YKK6|CNOT1_HUMAN	CNOT1	2376	266939	Homo sapiens	CCR4-NOT transcription complex subunit 1	1:Experimental evidence at protein level	CCR4-NOT transcription complex subunit 1 (CCR4-associated factor 1) (Negative regulator of transcription subunit 1 homolog) (NOT1H) (hNOT1)	5.85	1	0.999	13	7	13	39	19	39	0	0	0		12.276	12.2574	12.4373	12.4303	13.5117	13.5338	13.4953	12.7018	12.678	12.7624	11.3798	11.1345	11.1437	11.6194	12.6517	12.6858	12.6043	12.6965	12.5358	12.7157	A5YKK6	CNOT1	FALSE	0	0.125567	1.25776	0.691662
A6ND36	FA83G_HUMAN	sp|A6ND36|FA83G_HUMAN	FAM83G	823	90835	Homo sapiens	Protein FAM83G	1:Experimental evidence at protein level	Protein FAM83G (Protein associated with SMAD1)	2.31	1	0.996	2	2	2	3	3	3	0	0	0		12.9039	12.96	12.8743	12.7231	13.2329	13.2854	13.3271	10.8539	11.9158	10.6721	12.6345	12.483	12.313	12.3375	12.8103	13.0425	12.8959	11.0576	11.2732	7.85492	A6ND36	FAM83G	TRUE	1	-0.549595	1.75883	0.604616
C4AMC7	WASH3_HUMAN	sp|C4AMC7|WASH3_HUMAN	WASH3P	463	49995	Homo sapiens	Putative WAS protein family homolog 3	1:Experimental evidence at protein level	Putative WAS protein family homolog 3 (Protein FAM39DP)	9.72	0.9998	0.9983	4	0	1	12	0	6	0	0	0		11.9789	11.1986	11.4892	11.3687	13.2118	13.3353	13.1153	9.61287	9.24531	9.9748	11.5999	11.6101	11.639	11.5951	13.2577	13.2287	12.9447	10.4284	10.6209	9.4326	C4AMC7	WASH3P	TRUE	4	-1.40498	1.03971	-0.182635
G2XKQ0	SUMO5_HUMAN	sp|G2XKQ0|SUMO5_HUMAN	SUMO1P1	101	11526	Homo sapiens	Small ubiquitin-related modifier 5	1:Experimental evidence at protein level	Small ubiquitin-related modifier 5 (SUMO-5) (SUMO1 pseudogene 1) (Ubiquitin-like 2) (Ubiquitin-like 6)	6.93	0.969	0.9989	1	0	1	5	0	5	0	0	0		12.8987	12.6531	12.9002	12.957	13.5521	13.4779	13.658	12.3997	12.1154	12.6007	12.6916	12.8889	12.702	12.8309	13.5665	13.4988	13.4325	12.3675	12.2076	12.1646	G2XKQ0	SUMO1P1	FALSE	0	-0.397901	0.570236	0.0861675
O00116	ADAS_HUMAN	sp|O00116|ADAS_HUMAN	AGPS	658	72912	Homo sapiens	Alkyldihydroxyacetonephosphate synthase, peroxisomal	1:Experimental evidence at protein level	Alkyldihydroxyacetonephosphate synthase, peroxisomal (Alkyl-DHAP synthase) (EC 2.5.1.26) (Aging-associated gene 5 protein) (Alkylglycerone-phosphate synthase)	7.14	1	0.999	3	0	3	9	0	9	0	0	0		10.9815	11.2817	11.0274	11.1185	10.5365	10.5329	10.4413	10.2108	11.0127	10.4881	11.1672	11.2383	11.2591	11.1997	10.6586	10.534	10.8053	10.2538	10.3018	10.7478	O00116	AGPS	FALSE	0	-0.423746	0.316891	-0.0534278
O00139	KIF2A_HUMAN	sp|O00139|KIF2A_HUMAN	KIF2A	706	79955	Homo sapiens	Kinesin-like protein KIF2A	1:Experimental evidence at protein level	Kinesin-like protein KIF2A (Kinesin-2) (hK2)	2.69	1	0.997	2	0	2	6	0	6	0	0	0		13.0169	13.2247	13.3584	13.222	13.1507	13.2524	13.3691	12.1043	11.5685	12.0244	12.8077	13.0449	13.0469	13.0741	13.197	13.3493	13.2069	11.4868	11.9944	11.8738	O00139	KIF2A	FALSE	0	-0.485703	0.727632	0.120964
O00151	PDLI1_HUMAN	sp|O00151|PDLI1_HUMAN	PDLIM1	329	36072	Homo sapiens	PDZ and LIM domain protein 1	1:Experimental evidence at protein level	PDZ and LIM domain protein 1 (C-terminal LIM domain protein 1) (Elfin) (LIM domain protein CLP-36)	10.03	1	0.9942	2	2	2	2	2	2	0	0	0		10.9465	10.0022	9.64306	9.96726	11.4774	11.577	11.5703	8.8565	9.74654	9.21321	10.2489	10.558	9.91067	10.7654	11.0012	10.0306	10.0993	9.85102	9.95695	8.62745	O00151	PDLIM1	TRUE	3	-0.569647	0.959759	0.195056
O00165	HAX1_HUMAN	sp|O00165|HAX1_HUMAN	HAX1	279	31621	Homo sapiens	HCLS1-associated protein X-1	1:Experimental evidence at protein level	HCLS1-associated protein X-1 (HS1-associating protein X-1) (HAX-1) (HS1-binding protein 1) (HSP1BP-1)	3.94	0.9715	0.999	1	0	1	3	0	3	0	0	0		12.0785	12.2204	12.1871	11.5682	12.2544	12.2255	12.5744	8.17815	10.9623	10.9378	11.9635	11.7934	11.6771	11.7694	12.2807	11.9943	12.4271	10.8725	10.894	10.9817	O00165	HAX1	TRUE	1	-1.0411	0.747693	-0.146706
O00203	AP3B1_HUMAN	sp|O00203|AP3B1_HUMAN	AP3B1	1094	121320	Homo sapiens	AP-3 complex subunit beta-1	1:Experimental evidence at protein level	AP-3 complex subunit beta-1 (Adaptor protein complex AP-3 subunit beta-1) (Adaptor-related protein complex 3 subunit beta-1) (Beta-3A-adaptin) (Clathrin assembly protein complex 3 beta-1 large chain)	18.19	1	0.999	20	0	20	149	0	149	0	0	0		15.4548	15.5477	15.5304	15.3907	15.6463	15.5815	15.6083	11.9031	12.4903	13.1254	15.2993	15.366	15.345	15.3538	15.284	15.2202	15.107	12.723	11.8332	13.0462	O00203	AP3B1	FALSE	0	-1.09267	1.43285	0.170087
O00231	PSD11_HUMAN	sp|O00231|PSD11_HUMAN	PSMD11	422	47464	Homo sapiens	26S proteasome non-ATPase regulatory subunit 11	1:Experimental evidence at protein level	26S proteasome non-ATPase regulatory subunit 11 (26S proteasome regulatory subunit RPN6) (26S proteasome regulatory subunit S9) (26S proteasome regulatory subunit p44.5)	19.67	1	0.999	7	3	7	47	16	47	0	0	0	N-term(42.0106)	13.8771	13.4698	13.7493	13.7837	13.7678	13.6686	14.1308	13.8356	13.8981	14.1128	13.6834	13.9741	13.9026	13.7316	14.1931	14.1906	14.0403	13.8167	13.5965	13.7981	O00231	PSMD11	FALSE	0	-0.311895	0.18519	-0.0633523
O00232	PSD12_HUMAN	sp|O00232|PSD12_HUMAN	PSMD12	456	52904	Homo sapiens	26S proteasome non-ATPase regulatory subunit 12	1:Experimental evidence at protein level	26S proteasome non-ATPase regulatory subunit 12 (26S proteasome regulatory subunit RPN5) (26S proteasome regulatory subunit p55)	3.95	0.9932	0.9941	2	0	1	2	0	1	0	0	0		10.2482	8.99184	9.05625	10.2076	9.09354	9.51793	9.13497	11.5708	11.1049	10.9974	10.2546	9.5415	8.88657	9.8906	9.58924	10.4565	10.134	11.4445	11.0847	11.1452	O00232	PSMD12	TRUE	6	-1.05241	0.551593	-0.250409
O00264	PGRC1_HUMAN	sp|O00264|PGRC1_HUMAN	PGRMC1	195	21671	Homo sapiens	Membrane-associated progesterone receptor component 1	1:Experimental evidence at protein level	Membrane-associated progesterone receptor component 1 (mPR) (Dap1) (IZA)	11.79	1	0.999	3	2	3	17	16	17	0	0	0		14.4448	14.1773	14.4372	14.3103	14.4629	14.3727	14.6721	13.3992	13.6736	13.4522	13.9322	14.0172	14.2313	14.0964	14.6928	14.7937	14.9021	14.0059	13.7073	13.8205	O00264	PGRMC1	FALSE	0	-0.504553	0.345113	-0.0797196
O00303	EIF3F_HUMAN	sp|O00303|EIF3F_HUMAN	EIF3F	357	37564	Homo sapiens	Eukaryotic translation initiation factor 3 subunit F	1:Experimental evidence at protein level	Eukaryotic translation initiation factor 3 subunit F (eIF3f) (Deubiquitinating enzyme eIF3f) (EC 3.4.19.12) (Eukaryotic translation initiation factor 3 subunit 5) (eIF-3-epsilon) (eIF3 p47)	12.32	1	0.999	3	0	3	6	0	6	0	0	0		9.34132	9.07422	9.30888	9.41545	9.85622	9.72393	10.0514	10.634	10.2639	10.7551	10.1203	9.9222	9.85705	8.73541	10.5069	11.5014	10.3374	10.6702	10.5176	10.1329	O00303	EIF3F	FALSE	0	-0.978157	0.202727	-0.387715
O00410	IPO5_HUMAN	sp|O00410|IPO5_HUMAN	IPO5	1097	123630	Homo sapiens	Importin-5	1:Experimental evidence at protein level	Importin-5 (Imp5) (Importin subunit beta-3) (Karyopherin beta-3) (Ran-binding protein 5) (RanBP5)	4.38	1	0.999	3	0	3	9	0	9	0	0	0	N-term(42.0106)	9.00608	8.22603	10.3833	9.7241	10.6015	10.6368	10.92	11.6794	11.7725	11.8259	9.31034	8.68342	9.56581	10.176	9.83117	9.89306	10.1064	11.8501	11.7563	11.7607	O00410	IPO5	TRUE	4	-0.845454	1.2139	0.184222
O00425	IF2B3_HUMAN	sp|O00425|IF2B3_HUMAN	IGF2BP3	579	63705	Homo sapiens	Insulin-like growth factor 2 mRNA-binding protein 3	1:Experimental evidence at protein level	Insulin-like growth factor 2 mRNA-binding protein 3 (IGF2 mRNA-binding protein 3) (IMP-3) (IGF-II mRNA-binding protein 3) (KH domain-containing protein overexpressed in cancer) (hKOC) (VICKZ family member 3)	27.12	1	0.999	12	9	12	78	54	78	0	0	0		13.6488	13.5878	13.6361	13.5679	13.4491	13.2792	13.4181	13.0774	13.0219	13.3651	13.0972	13.3873	13.194	13.1304	13.3283	13.5168	13.5247	12.9527	12.5957	12.6482	O00425	IGF2BP3	FALSE	0	-0.0339309	0.569127	0.267598
O00469	PLOD2_HUMAN	sp|O00469|PLOD2_HUMAN	PLOD2	737	84686	Homo sapiens	Procollagen-lysine,2-oxoglutarate 5-dioxygenase 2	1:Experimental evidence at protein level	Procollagen-lysine,2-oxoglutarate 5-dioxygenase 2 (EC 1.14.11.4) (Lysyl hydroxylase 2) (LH2)	3.53	1	0.9988	2	0	2	7	0	7	0	0	0		10.844	11.0932	11.3762	11.4726	11.7059	10.9535	11.2947	12.0913	12.009	11.9532	11.264	10.8866	11.1268	11.01	11.3661	11.201	11.8769	12.1139	11.8709	11.9112	O00469	PLOD2	FALSE	0	-0.409081	0.442327	0.016623
O00487	PSDE_HUMAN	sp|O00487|PSDE_HUMAN	PSMD14	310	34577	Homo sapiens	26S proteasome non-ATPase regulatory subunit 14	1:Experimental evidence at protein level	26S proteasome non-ATPase regulatory subunit 14 (EC 3.4.19.-) (26S proteasome regulatory subunit RPN11) (26S proteasome-associated PAD1 homolog 1)	11.29	1	0.9955	2	1	2	5	4	5	0	0	0		10.694	10.7746	11.2127	10.59	11.2445	10.9851	11.1352	11.8983	11.6601	11.6728	11.299	11.4161	10.7145	10.7319	11.0165	11.1418	11.0553	11.5019	11.589	10.4661	O00487	PSMD14	FALSE	0	-0.305555	0.492616	0.0935307
O00505	IMA4_HUMAN	sp|O00505|IMA4_HUMAN	KPNA3	521	57811	Homo sapiens	Importin subunit alpha-4	1:Experimental evidence at protein level	Importin subunit alpha-4 (Importin alpha Q2) (Qip2) (Karyopherin subunit alpha-3) (SRP1-gamma)	9.98	1	0.999	4	2	4	24	20	24	0	0	0	5M(15.9949), N-term(42.0106)	12.7336	12.5349	12.2191	12.2717	13.2663	13.0313	13.2976	11.0739	9.98668	11.3227	12.4902	12.5013	13.0267	12.4928	13.1939	13.4915	13.133	11.2811	8.4788	10.6411	O00505	KPNA3	TRUE	1	-1.07508	1.27654	0.10073
O00541	PESC_HUMAN	sp|O00541|PESC_HUMAN	PES1	588	68003	Homo sapiens	Pescadillo homolog	1:Experimental evidence at protein level	Pescadillo homolog	1.36	0.9667	0.9988	1	0	1	1	0	1	0	0	0		11.8149	11.8484	12.0124	12.1504	11.9278	11.4754	11.598	7.99975	10.4389	8.73984	12.3498	12.243	12.5543	11.8286	12.4003	12.054	12.1512	10.3244	8.3955	8.82237	O00541	PES1	TRUE	4	-1.65115	1.0276	-0.311774
O00567	NOP56_HUMAN	sp|O00567|NOP56_HUMAN	NOP56	594	66050	Homo sapiens	Nucleolar protein 56	1:Experimental evidence at protein level	Nucleolar protein 56 (Nucleolar protein 5A)	4.38	1	0.999	2	0	2	5	0	5	0	0	0		11.5687	11.3968	11.5004	11.7308	11.2061	11.2034	11.2425	11.3611	11.795	8.92445	11.5193	11.3166	11.7299	11.7777	10.8601	10.9445	10.5707	11.1039	11.5013	11.9385	O00567	NOP56	TRUE	1	-0.7389	0.472228	-0.133336
O00571	DDX3X_HUMAN	sp|O00571|DDX3X_HUMAN	DDX3X	662	73243	Homo sapiens	ATP-dependent RNA helicase DDX3X	1:Experimental evidence at protein level	ATP-dependent RNA helicase DDX3X (EC 3.6.4.13) (CAP-Rf) (DEAD box protein 3, X-chromosomal) (DEAD box, X isoform) (DBX) (Helicase-like protein 2) (HLP2)	45.77	1	0.999	29	0	28	351	0	282	0	0	0	N-term(42.0106)	14.8883	14.8627	14.9509	14.9309	14.9769	15.0008	14.898	17.0925	17.1737	17.072	14.8539	14.9464	14.949	14.862	15.0724	15.1136	15.1513	16.9508	16.8979	16.9177	O00571	DDX3X	FALSE	0	-0.877484	0.903846	0.0131811
O00629	IMA3_HUMAN	sp|O00629|IMA3_HUMAN	KPNA4	521	57887	Homo sapiens	Importin subunit alpha-3	1:Experimental evidence at protein level	Importin subunit alpha-3 (Importin alpha Q1) (Qip1) (Karyopherin subunit alpha-4)	6.33	1	0.999	4	0	3	11	0	8	0	0	0	N-term(42.0106)	12.125	12.094	12.2745	12.0451	12.6089	12.9284	12.4176	10.8475	10.9766	8.7699	12.172	12.2409	12.1902	12.1239	12.5524	12.4189	12.4124	10.8098	10.5429	7.78162	O00629	KPNA4	TRUE	2	-1.01902	1.38753	0.184258
O14578	CTRO_HUMAN	sp|O14578|CTRO_HUMAN	CIT	2027	231431	Homo sapiens	Citron Rho-interacting kinase	1:Experimental evidence at protein level	Citron Rho-interacting kinase (CRIK) (EC 2.7.11.1) (Serine/threonine-protein kinase 21)	3.65	1	0.999	7	2	7	17	2	17	0	0	0		12.7329	12.9413	13.084	13.0869	12.6253	12.2162	12.6472	12.6123	12.6746	12.4521	11.3716	11.5441	11.8097	11.8635	11.9234	11.8375	11.602	12.5008	12.465	12.5845	O14578	CIT	FALSE	0	0.398281	1.11583	0.757055
O14579	COPE_HUMAN	sp|O14579|COPE_HUMAN	COPE	308	34482	Homo sapiens	Coatomer subunit epsilon	1:Experimental evidence at protein level	Coatomer subunit epsilon (Epsilon-coat protein) (Epsilon-COP)	28.57	1	0.999	7	0	7	53	0	53	0	0	0		11.6542	11.628	11.8983	12.1126	12.7232	12.7161	12.67	9.62284	10.9844	10.4715	11.8158	11.844	12.2735	12.1375	13.1455	12.8574	12.9229	10.5296	10.9541	10.1338	O14579	COPE	FALSE	0	-1.13237	0.705777	-0.213298
O14617	AP3D1_HUMAN	sp|O14617|AP3D1_HUMAN	AP3D1	1153	130158	Homo sapiens	AP-3 complex subunit delta-1	1:Experimental evidence at protein level	AP-3 complex subunit delta-1 (AP-3 complex subunit delta) (Adaptor-related protein complex 3 subunit delta-1) (Delta-adaptin)	11.97	1	0.999	10	0	10	165	0	165	0	0	0		14.1361	14.0949	13.8551	13.4902	14.3432	14.3372	14.3782	8.38977	8.97953	13.231	14.0256	13.9229	13.4824	13.4098	14.2928	14.3014	14.2396	11.6927	12.7839	13.255	O14617	AP3D1	TRUE	2	-2.12087	0.886683	-0.617094
O14646	CHD1_HUMAN	sp|O14646|CHD1_HUMAN	CHD1	1710	196688	Homo sapiens	Chromodomain-helicase-DNA-binding protein 1	1:Experimental evidence at protein level	Chromodomain-helicase-DNA-binding protein 1 (CHD-1) (EC 3.6.4.12) (ATP-dependent helicase CHD1)	7.54	1	0.999	12	0	12	41	0	41	0	0	0		12.6672	12.5671	12.7164	12.675	13.6603	13.6066	13.5869	10.8393	8.40586	8.76205	11.8527	12.1194	11.9474	11.8833	12.894	12.5882	12.5888	11.5187	10.5282	9.89853	O14646	CHD1	TRUE	2	-1.18406	1.51755	0.166745
O14653	GOSR2_HUMAN	sp|O14653|GOSR2_HUMAN	GOSR2	212	24775	Homo sapiens	Golgi SNAP receptor complex member 2	1:Experimental evidence at protein level	Golgi SNAP receptor complex member 2 (27 kDa Golgi SNARE protein) (Membrin)	5.19	0.8765	0.9951	1	0	1	2	0	2	0	0	0		12.7226	12.872	12.8488	12.3946	12.8641	12.931	12.6558	7.74276	9.24837	9.53596	12.7059	12.9234	12.7744	12.5973	13.4778	13.3514	13.2256	8.0283	9.95175	8.92846	O14653	GOSR2	TRUE	4	-1.96133	1.53163	-0.214847
O14730	RIOK3_HUMAN	sp|O14730|RIOK3_HUMAN	RIOK3	519	59093	Homo sapiens	Serine/threonine-protein kinase RIO3	1:Experimental evidence at protein level	Serine/threonine-protein kinase RIO3 (EC 2.7.11.1) (RIO kinase 3) (sudD homolog)	1.73	0.9723	0.999	1	0	1	11	0	11	0	0	0		12.2792	12.1039	12.223	12.1513	12.2356	11.7086	12.5207	10.2615	10.1478	8.66176	12.626	12.4182	12.2336	12.448	12.8448	12.5272	12.5398	10.4292	10.354	10.7437	O14730	RIOK3	TRUE	1	-1.5062	0.531967	-0.487118
O14744	ANM5_HUMAN	sp|O14744|ANM5_HUMAN	PRMT5	637	72684	Homo sapiens	Protein arginine N-methyltransferase 5	1:Experimental evidence at protein level	Protein arginine N-methyltransferase 5 (PRMT5) (EC 2.1.1.320) (72 kDa ICln-binding protein) (Histone-arginine N-methyltransferase PRMT5) (Jak-binding protein 1) (Shk1 kinase-binding protein 1 homolog) (SKB1 homolog) (SKB1Hs) [Cleaved into: Protein arginine N-methyltransferase 5, N-terminally processed]	1.88	0.9435	0.9979	1	0	1	2	0	2	0	0	0	N-term(42.0106)	10.9444	11.2894	11.6829	11.375	11.8212	11.9519	10.7878	10.5606	11.3895	9.61704	10.6505	11.2676	11.0989	11.4262	12.0794	12.0573	11.7318	10.8681	10.7951	11.0542	O14744	PRMT5	TRUE	1	-0.723751	0.40186	-0.160945
O14818	PSA7_HUMAN	sp|O14818|PSA7_HUMAN	PSMA7	248	27887	Homo sapiens	Proteasome subunit alpha type-7	1:Experimental evidence at protein level	Proteasome subunit alpha type-7 (Proteasome subunit RC6-1) (Proteasome subunit XAPC7) (Proteasome subunit alpha-4) (alpha-4)	23.79	1	0.999	5	1	5	27	1	27	0	0	0		12.4253	12.3119	12.5153	12.3241	12.3741	12.7521	12.6566	12.6998	12.9274	12.8702	12.0475	12.3557	12.226	12.1126	12.8687	12.5002	12.4771	12.9225	12.8008	12.8584	O14818	PSMA7	FALSE	0	-0.235105	0.372592	0.0687436
O14828	SCAM3_HUMAN	sp|O14828|SCAM3_HUMAN	SCAMP3	347	38287	Homo sapiens	Secretory carrier-associated membrane protein 3	1:Experimental evidence at protein level	Secretory carrier-associated membrane protein 3 (Secretory carrier membrane protein 3)	4.61	0.9723	0.999	1	1	1	13	13	13	0	0	0		11.5397	11.6093	11.6092	11.6352	11.8093	11.4142	11.7072	9.05585	10.2726	10.3454	11.4464	11.8319	11.8512	11.1754	11.8514	11.5444	11.7449	10.7078	10.4646	8.60176	O14828	SCAMP3	TRUE	3	-0.880403	0.836027	-0.0221878
O14950	ML12B_HUMAN	sp|O14950|ML12B_HUMAN	MYL12B	172	19779	Homo sapiens	Myosin regulatory light chain 12B	1:Experimental evidence at protein level	Myosin regulatory light chain 12B (MLC-2A) (MLC-2) (Myosin regulatory light chain 2-B, smooth muscle isoform) (Myosin regulatory light chain 20 kDa) (MLC20) (Myosin regulatory light chain MRLC2) (SHUJUN-1)	33.72	1	0.999	5	0	5	45	0	45	0	0	0		13.3251	13.2564	13.7106	13.6131	13.246	13.3925	13.4761	13.4756	13.4935	13.5727	13.2709	13.0498	13.1358	13.2616	14.1274	13.958	14.0716	13.8212	13.7451	13.9164	O14950	MYL12B	FALSE	0	-0.503347	0.144075	-0.179636
O14974	MYPT1_HUMAN	sp|O14974|MYPT1_HUMAN	PPP1R12A	1030	115281	Homo sapiens	Protein phosphatase 1 regulatory subunit 12A	1:Experimental evidence at protein level	Protein phosphatase 1 regulatory subunit 12A (Myosin phosphatase-targeting subunit 1) (Myosin phosphatase target subunit 1) (Protein phosphatase myosin-binding subunit)	29.61	1	0.999	31	2	31	309	17	309	0	0	0	8M(15.9949)	14.6889	14.7288	14.7459	14.7655	14.9342	14.9002	14.9471	12.1804	12.0712	11.9821	14.7724	14.7377	14.8083	14.8441	15.1096	15.0662	15.0626	12.2803	12.6149	12.1834	O14974	PPP1R12A	FALSE	0	-1.29253	0.985452	-0.153541
O14979	HNRDL_HUMAN	sp|O14979|HNRDL_HUMAN	HNRNPDL	420	46438	Homo sapiens	Heterogeneous nuclear ribonucleoprotein D-like	1:Experimental evidence at protein level	Heterogeneous nuclear ribonucleoprotein D-like (hnRNP D-like) (hnRNP DL) (AU-rich element RNA-binding factor) (JKT41-binding protein) (Protein laAUF1)	10.24	1	0.999	3	0	3	7	0	7	0	0	0	16M(15.9949)	12.6207	12.0444	11.6295	11.719	10.9461	11.4794	10.9702	13.1356	13.0522	13.0115	12.0652	11.6685	11.6865	11.3758	11.564	11.3896	11.1228	12.6955	12.5884	12.8217	O14979	HNRNPDL	FALSE	0	-0.504716	0.830894	0.163089
O14980	XPO1_HUMAN	sp|O14980|XPO1_HUMAN	XPO1	1071	123386	Homo sapiens	Exportin-1	1:Experimental evidence at protein level	Exportin-1 (Exp1) (Chromosome region maintenance 1 protein homolog)	7	1	0.9983	4	0	4	9	0	9	0	0	0		10.7289	9.56241	10.5105	10.5174	10.7764	10.8912	10.1644	11.3825	11.4271	11.4405	9.75804	10.2693	10.4362	10.0855	11.192	10.3297	10.5643	10.876	11.3372	11.5484	O14980	XPO1	FALSE	0	-0.444496	0.645392	0.100448
O15013	ARHGA_HUMAN	sp|O15013|ARHGA_HUMAN	ARHGEF10	1369	151612	Homo sapiens	Rho guanine nucleotide exchange factor 10	1:Experimental evidence at protein level	Rho guanine nucleotide exchange factor 10	1.61	0.6779	0.9836	1	0	1	2	0	2	0	0	0		7.68297	10.1135	8.65667	9.9192	10.602	10.1431	10.337	9.71735	8.569	7.93636	9.81472	8.71989	9.02425	8.93947	10.7974	9.6626	9.01837	8.51297	8.72021	9.2245	O15013	ARHGEF10	TRUE	7	-0.674093	0.922661	0.124284
O15027	SC16A_HUMAN	sp|O15027|SC16A_HUMAN	SEC16A	2357	251894	Homo sapiens	Protein transport protein Sec16A	1:Experimental evidence at protein level	Protein transport protein Sec16A (SEC16 homolog A) (p250)	4.03	1	0.9988	8	0	8	15	0	15	0	0	0		10.24	10.8364	11.1792	10.2241	10.5197	11.0485	10.9342	12.4306	12.6631	12.5922	8.67142	9.4679	9.31248	10.1958	10.6414	9.97454	10.936	12.6285	12.6221	12.6611	O15027	SEC16A	TRUE	1	-0.544907	1.65627	0.555683
O15042	SR140_HUMAN	sp|O15042|SR140_HUMAN	U2SURP	1029	118292	Homo sapiens	U2 snRNP-associated SURP motif-containing protein	1:Experimental evidence at protein level	U2 snRNP-associated SURP motif-containing protein (140 kDa Ser/Arg-rich domain protein) (U2-associated protein SR140)	13.31	1	0.999	13	0	13	50	0	50	0	0	0	N-term(42.0106)	13.7337	13.7781	13.7722	13.5857	13.4837	13.2608	13.318	12.5014	12.6741	12.5539	13.6749	13.6967	13.7339	13.654	12.9838	12.8582	12.8227	12.2858	12.5279	12.4065	O15042	U2SURP	FALSE	0	-0.305891	0.709373	0.201741
O15173	PGRC2_HUMAN	sp|O15173|PGRC2_HUMAN	PGRMC2	223	23818	Homo sapiens	Membrane-associated progesterone receptor component 2	1:Experimental evidence at protein level	Membrane-associated progesterone receptor component 2 (Progesterone membrane-binding protein) (Steroid receptor protein DG6)	14.8	1	0.999	3	2	2	15	14	14	0	0	0		13.4091	13.4761	13.384	13.2712	13.0217	13.1184	13.2881	12.7235	13.4499	12.9777	13.3915	13.6102	13.1585	13.215	13.4527	13.3245	13.2331	13.1674	12.8076	13.5459	O15173	PGRMC2	FALSE	0	-0.351431	0.194079	-0.0786764
O15260	SURF4_HUMAN	sp|O15260|SURF4_HUMAN	SURF4	269	30394	Homo sapiens	Surfeit locus protein 4	1:Experimental evidence at protein level	Surfeit locus protein 4	3.72	1	0.9975	1	0	1	8	0	8	0	0	0	2M(15.9949)	11.7947	11.4676	11.713	11.7399	10.9408	11.1679	10.9384	12.6234	12.2193	12.3652	11.9676	11.6238	12.1543	12.126	10.6508	10.7225	10.3059	12.7626	12.7578	12.3789	O15260	SURF4	FALSE	0	-0.730281	0.634268	-0.0480065
O15269	SPTC1_HUMAN	sp|O15269|SPTC1_HUMAN	SPTLC1	473	52744	Homo sapiens	Serine palmitoyltransferase 1	1:Experimental evidence at protein level	Serine palmitoyltransferase 1 (EC 2.3.1.50) (Long chain base biosynthesis protein 1) (LCB 1) (Serine-palmitoyl-CoA transferase 1) (SPT 1) (SPT1)	2.96	0.9721	0.999	1	0	1	14	0	14	0	0	0		11.2808	11.2678	11.7367	11.1193	9.59651	10.23	8.76386	11.5613	11.3673	11.5793	11.181	11.5843	11.3612	11.1111	8.90075	9.36154	10.0972	11.2919	11.2727	11.6851	O15269	SPTLC1	TRUE	3	-0.812732	0.943927	0.0655976
O15294	OGT1_HUMAN	sp|O15294|OGT1_HUMAN	OGT	1046	116925	Homo sapiens	UDP-N-acetylglucosamine--peptide N-acetylglucosaminyltransferase 110 kDa subunit	1:Experimental evidence at protein level	UDP-N-acetylglucosamine--peptide N-acetylglucosaminyltransferase 110 kDa subunit (EC 2.4.1.255) (O-GlcNAc transferase subunit p110) (O-linked N-acetylglucosamine transferase 110 kDa subunit) (OGT)	1.53	0.9723	0.999	1	0	1	7	0	7	0	0	0	N-term(42.0106)	8.9372	8.27221	9.07712	9.1939	9.33592	9.65045	10.0297	9.71615	9.62603	8.32858	9.61509	8.33753	8.81351	9.22405	10.1811	8.45567	8.98197	8.71464	9.16922	9.27955	O15294	OGT	TRUE	1	-0.386531	0.66552	0.139495
O15344	TRI18_HUMAN	sp|O15344|TRI18_HUMAN	MID1	667	75251	Homo sapiens	E3 ubiquitin-protein ligase Midline-1	1:Experimental evidence at protein level	E3 ubiquitin-protein ligase Midline-1 (EC 2.3.2.27) (Midin) (Putative transcription factor XPRF) (RING finger protein 59) (RING finger protein Midline-1) (RING-type E3 ubiquitin transferase Midline-1) (Tripartite motif-containing protein 18)	5.4	1	0.9981	3	0	3	6	0	6	0	0	0		12.9588	12.8629	12.9703	12.997	12.4856	12.676	12.8153	11.5546	11.1165	11.279	12.6594	12.6476	12.867	12.588	11.9539	11.7857	12.0216	8.99341	10.5527	10.569	O15344	MID1	TRUE	1	-0.210905	1.62647	0.707782
O15355	PPM1G_HUMAN	sp|O15355|PPM1G_HUMAN	PPM1G	546	59272	Homo sapiens	Protein phosphatase 1G	1:Experimental evidence at protein level	Protein phosphatase 1G (EC 3.1.3.16) (Protein phosphatase 1C) (Protein phosphatase 2C isoform gamma) (PP2C-gamma) (Protein phosphatase magnesium-dependent 1 gamma)	13	1	0.999	6	6	6	30	30	30	0	0	0		11.6674	11.7197	11.6833	11.4728	13.4553	13.1566	13.5124	9.99942	10.5834	11.8931	11.2241	11.5536	10.9462	11.7855	12.965	12.9486	13.0472	9.4976	11.8759	8.91632	O15355	PPM1G	TRUE	1	-0.707941	1.58464	0.438351
O15357	SHIP2_HUMAN	sp|O15357|SHIP2_HUMAN	INPPL1	1258	138599	Homo sapiens	Phosphatidylinositol 3,4,5-trisphosphate 5-phosphatase 2	1:Experimental evidence at protein level	Phosphatidylinositol 3,4,5-trisphosphate 5-phosphatase 2 (EC 3.1.3.86) (Inositol polyphosphate phosphatase-like protein 1) (INPPL-1) (Protein 51C) (SH2 domain-containing inositol 5'-phosphatase 2) (SH2 domain-containing inositol phosphatase 2) (SHIP-2)	2.54	1	0.999	3	0	3	9	0	9	0	0	0		11.276	11.1428	11.7844	11.2865	12.4698	12.6055	12.4307	12.7819	8.85225	12.9629	11.6786	11.5536	11.8535	11.3581	12.4187	12.1196	12.1742	11.8081	12.7749	12.4118	O15357	INPPL1	TRUE	1	-1.07905	0.567411	-0.255821
O15371	EIF3D_HUMAN	sp|O15371|EIF3D_HUMAN	EIF3D	548	63973	Homo sapiens	Eukaryotic translation initiation factor 3 subunit D	1:Experimental evidence at protein level	Eukaryotic translation initiation factor 3 subunit D (eIF3d) (Eukaryotic translation initiation factor 3 subunit 7) (eIF-3-zeta) (eIF3 p66)	2.55	0.9477	0.9981	1	0	1	4	0	4	0	0	0		11.4879	11.1744	11.453	11.5258	9.02875	8.68424	10.2614	10.8261	10.7418	11.0892	11.8187	11.6825	11.9919	11.9395	10.8041	10.6898	10.6274	11.1679	11.3761	11.3293	O15371	EIF3D	TRUE	2	-1.4405	0.00960589	-0.715448
O15372	EIF3H_HUMAN	sp|O15372|EIF3H_HUMAN	EIF3H	352	39930	Homo sapiens	Eukaryotic translation initiation factor 3 subunit H	1:Experimental evidence at protein level	Eukaryotic translation initiation factor 3 subunit H (eIF3h) (Eukaryotic translation initiation factor 3 subunit 3) (eIF-3-gamma) (eIF3 p40 subunit)	17.33	1	0.999	5	0	5	10	0	10	0	0	0		13.7871	13.7623	13.2812	13.2391	13.2968	13.1217	13.1679	13.9636	13.8929	13.8465	13.4195	13.5094	13.9136	13.6502	13.4233	13.9087	13.796	13.6357	13.6665	13.8988	O15372	EIF3H	FALSE	0	-0.445047	0.152522	-0.146263
O15400	STX7_HUMAN	sp|O15400|STX7_HUMAN	STX7	261	29816	Homo sapiens	Syntaxin-7	1:Experimental evidence at protein level	Syntaxin-7	10.73	1	0.999	2	2	2	8	8	8	0	0	0		12.4943	12.0586	12.6321	12.2756	12.5962	12.6821	12.5629	11.7867	11.4184	11.5102	12.0573	12.2472	12.4988	12.1107	12.8178	12.4222	12.5768	11.7288	11.318	11.4442	O15400	STX7	FALSE	0	-0.381911	0.540944	0.0795164
O15427	MOT4_HUMAN	sp|O15427|MOT4_HUMAN	SLC16A3	465	49469	Homo sapiens	Monocarboxylate transporter 4	1:Experimental evidence at protein level	Monocarboxylate transporter 4 (MCT 4) (Solute carrier family 16 member 3)	4.3	1	0.999	2	0	2	9	0	9	0	0	0		12.3423	12.4294	12.48	12.3922	12.8754	12.3404	12.3013	11.7483	11.7619	11.9372	12.4591	12.6422	12.6609	12.6925	12.6582	12.6688	12.8086	12.2427	12.4947	11.7873	O15427	SLC16A3	FALSE	0	-0.585413	0.084165	-0.250624
O15460	P4HA2_HUMAN	sp|O15460|P4HA2_HUMAN	P4HA2	535	60902	Homo sapiens	Prolyl 4-hydroxylase subunit alpha-2	1:Experimental evidence at protein level	Prolyl 4-hydroxylase subunit alpha-2 (4-PH alpha-2) (EC 1.14.11.2) (Procollagen-proline,2-oxoglutarate-4-dioxygenase subunit alpha-2)	6.36	1	0.9983	3	3	3	4	4	4	0	0	0		11.2683	10.7336	10.9127	11.2064	11.7264	10.6349	10.7072	11.5277	11.5926	11.8078	10.6186	10.5905	11.3206	10.5977	11.2119	10.7377	10.6613	11.6063	11.9555	11.5461	O15460	P4HA2	FALSE	0	-0.325262	0.579551	0.127145
O15514	RPB4_HUMAN	sp|O15514|RPB4_HUMAN	POLR2D	142	16311	Homo sapiens	DNA-directed RNA polymerase II subunit RPB4	1:Experimental evidence at protein level	DNA-directed RNA polymerase II subunit RPB4 (RNA polymerase II subunit B4) (DNA-directed RNA polymerase II subunit D) (RNA polymerase II 16 kDa subunit) (RPB16)	42.25	1	0.999	4	0	4	9	0	9	0	0	0		12.1246	10.5667	10.1545	8.92425	10.2368	9.8877	9.62097	8.93326	8.09906	9.1061	10.7275	8.5475	9.46505	9.50855	8.86518	9.63167	9.93114	10.0707	8.7322	9.47206	O15514	POLR2D	TRUE	6	-0.551721	1.0922	0.27024
O15533	TPSN_HUMAN	sp|O15533|TPSN_HUMAN	TAPBP	448	47571	Homo sapiens	Tapasin	1:Experimental evidence at protein level	Tapasin (TPN) (TPSN) (NGS-17) (TAP-associated protein) (TAP-binding protein)	21.43	1	0.999	6	0	6	107	0	107	0	0	0	4M(15.9949)	16.4771	16.4784	16.3064	16.2518	15.5007	15.4303	15.5007	15.7313	15.7362	15.8974	16.8763	16.8484	16.77	16.7308	15.7715	15.5938	15.7714	16.3793	16.4172	16.2473	O15533	TAPBP	FALSE	0	-0.840697	0.0215624	-0.409567
O43143	DHX15_HUMAN	sp|O43143|DHX15_HUMAN	DHX15	795	90933	Homo sapiens	ATP-dependent RNA helicase DHX15	1:Experimental evidence at protein level	ATP-dependent RNA helicase DHX15 (EC 3.6.4.13) (ATP-dependent RNA helicase #46) (DEAH box protein 15) (Splicing factor Prp43) (hPrp43)	18.11	1	0.999	13	12	13	69	68	69	0	0	0		12.5437	12.4946	12.6393	12.6282	12.7922	12.8169	12.7314	14.2325	14.0755	14.2182	12.5752	12.7666	12.69	12.7453	13.2191	12.8795	13.0443	14.0506	13.9741	13.9933	O43143	DHX15	FALSE	0	-0.686582	0.53351	-0.0765359
O43169	CYB5B_HUMAN	sp|O43169|CYB5B_HUMAN	CYB5B	150	16695	Homo sapiens	Cytochrome b5 type B	1:Experimental evidence at protein level	Cytochrome b5 type B (Cytochrome b5 outer mitochondrial membrane isoform)	14	1	0.9975	2	0	2	2	0	2	0	0	0		10.843	10.7231	9.92396	8.71889	10.4514	10.7178	10.3009	10.907	10.6299	10.6795	9.77322	9.7768	9.4782	9.35708	10.3437	10.8542	10.3377	10.9831	11.2524	10.9922	O43169	CYB5B	TRUE	2	-0.538969	0.688322	0.0746768
O43175	SERA_HUMAN	sp|O43175|SERA_HUMAN	PHGDH	533	56651	Homo sapiens	D-3-phosphoglycerate dehydrogenase	1:Experimental evidence at protein level	D-3-phosphoglycerate dehydrogenase (3-PGDH) (EC 1.1.1.95) (2-oxoglutarate reductase) (EC 1.1.1.399) (Malate dehydrogenase) (EC 1.1.1.37)	9.19	1	0.999	4	0	4	50	0	50	0	0	0		12.6548	12.6826	12.8795	12.8583	12.4483	12.5592	12.36	12.7013	12.6912	12.749	12.5471	12.1927	12.624	12.4071	12.7836	12.5023	12.4316	12.5898	12.4373	12.3345	O43175	PHGDH	FALSE	0	-0.0537857	0.400596	0.173405
O43237	DC1L2_HUMAN	sp|O43237|DC1L2_HUMAN	DYNC1LI2	492	54099	Homo sapiens	Cytoplasmic dynein 1 light intermediate chain 2	1:Experimental evidence at protein level	Cytoplasmic dynein 1 light intermediate chain 2 (Dynein light intermediate chain 2, cytosolic) (LIC-2) (LIC53/55)	2.44	0.9722	0.999	1	0	1	6	0	6	0	0	0		11.0724	11.2315	10.647	10.7423	10.7799	11.1172	11.0689	10.5321	10.3411	10.6527	10.7104	11.1698	11.3943	11.267	10.9467	11.0497	11.2779	10.3898	10.5772	10.3077	O43237	DYNC1LI2	FALSE	0	-0.439146	0.258026	-0.0905603
O43242	PSMD3_HUMAN	sp|O43242|PSMD3_HUMAN	PSMD3	534	60978	Homo sapiens	26S proteasome non-ATPase regulatory subunit 3	1:Experimental evidence at protein level	26S proteasome non-ATPase regulatory subunit 3 (26S proteasome regulatory subunit RPN3) (26S proteasome regulatory subunit S3) (Proteasome subunit p58)	11.42	1	0.999	4	4	4	11	11	11	0	0	0		11.3791	11.3389	11.4927	12.2154	12.4628	12.0726	12.4366	11.7685	11.9012	11.9615	11.2188	11.0645	11.928	12.3756	11.5991	11.8583	12.4103	11.7866	12.8797	12.5418	O43242	PSMD3	FALSE	0	-0.538759	0.412101	-0.0633292
O43264	ZW10_HUMAN	sp|O43264|ZW10_HUMAN	ZW10	779	88829	Homo sapiens	Centromere/kinetochore protein zw10 homolog	1:Experimental evidence at protein level	Centromere/kinetochore protein zw10 homolog	1.54	0.8456	0.9936	1	1	1	2	2	2	0	0	0		9.01442	9.45861	9.31708	10.2435	10.6864	10.2121	9.83849	8.01855	9.16961	8.85346	8.68377	10.2017	9.107	9.51449	10.3531	10.4792	10.0323	9.28163	9.26452	8.10809	O43264	ZW10	TRUE	4	-0.72427	0.681529	-0.0213707
O43290	SNUT1_HUMAN	sp|O43290|SNUT1_HUMAN	SART1	800	90255	Homo sapiens	U4/U6.U5 tri-snRNP-associated protein 1	1:Experimental evidence at protein level	U4/U6.U5 tri-snRNP-associated protein 1 (SNU66 homolog) (hSnu66) (Squamous cell carcinoma antigen recognized by T-cells 1) (SART-1) (hSART-1) (U4/U6.U5 tri-snRNP-associated 110 kDa protein) (allergen Hom s 1)	7.75	1	0.999	4	2	4	5	2	5	0	0	0		10.7313	10.7354	10.4008	10.871	8.81844	9.87572	9.81343	7.69473	9.57846	10.0095	10.7754	10.6667	10.8998	11.3413	10.3019	10.5258	10.477	9.63821	8.84606	10.4324	O43290	SART1	TRUE	4	-1.30402	0.228849	-0.537588
O43293	DAPK3_HUMAN	sp|O43293|DAPK3_HUMAN	DAPK3	454	52536	Homo sapiens	Death-associated protein kinase 3	1:Experimental evidence at protein level	Death-associated protein kinase 3 (DAP kinase 3) (EC 2.7.11.1) (DAP-like kinase) (Dlk) (MYPT1 kinase) (Zipper-interacting protein kinase) (ZIP-kinase)	4.41	1	0.9975	2	2	2	8	8	8	0	0	0		11.9224	11.4451	11.7656	11.5729	11.7191	11.4099	11.2724	12.4015	11.9557	12.1654	11.6583	11.8572	11.7257	11.5258	11.5431	11.0832	11.6727	11.8518	11.4939	12.1619	O43293	DAPK3	FALSE	0	-0.226058	0.437348	0.105645
O43294	TGFI1_HUMAN	sp|O43294|TGFI1_HUMAN	TGFB1I1	461	49814	Homo sapiens	Transforming growth factor beta-1-induced transcript 1 protein	1:Experimental evidence at protein level	Transforming growth factor beta-1-induced transcript 1 protein (Androgen receptor coactivator 55 kDa protein) (Androgen receptor-associated protein of 55 kDa) (Hydrogen peroxide-inducible clone 5 protein) (Hic-5)	19.31	1	0.999	5	0	5	36	0	36	0	0	0	18M(15.9949), 6M(15.9949), N-term(42.0106)	12.4252	12.5383	12.568	12.4976	12.5329	12.2699	12.6451	11.4307	11.014	11.4628	12.8069	12.7809	12.3988	12.4735	12.796	12.6583	12.863	10.9492	11.1315	10.8865	O43294	TGFB1I1	FALSE	0	-0.693975	0.62198	-0.0359974
O43318	M3K7_HUMAN	sp|O43318|M3K7_HUMAN	MAP3K7	606	67196	Homo sapiens	Mitogen-activated protein kinase kinase kinase 7	1:Experimental evidence at protein level	Mitogen-activated protein kinase kinase kinase 7 (EC 2.7.11.25) (Transforming growth factor-beta-activated kinase 1) (TGF-beta-activated kinase 1)	2.97	0.9723	0.999	1	0	1	3	0	3	0	0	0		9.16707	9.52349	8.61654	8.47678	9.87015	10.2368	10.1674	8.6988	8.80333	8.96026	9.57165	8.37075	7.75693	8.92098	9.7878	8.89109	8.92248	7.4016	7.90291	8.08546	O43318	MAP3K7	TRUE	8	0.0331489	1.34865	0.690901
O43324	MCA3_HUMAN	sp|O43324|MCA3_HUMAN	EEF1E1	174	19811	Homo sapiens	Eukaryotic translation elongation factor 1 epsilon-1	1:Experimental evidence at protein level	Eukaryotic translation elongation factor 1 epsilon-1 (Aminoacyl tRNA synthetase complex-interacting multifunctional protein 3) (Elongation factor p18) (Multisynthase complex auxiliary component p18)	14.94	1	0.999	3	0	3	39	0	39	0	0	0	N-term(42.0106)	14.581	14.3992	14.7877	15.1679	15.5678	15.3273	15.6558	13.3981	13.4593	12.7198	14.2392	14.3428	14.7582	14.7833	15.4136	15.1679	15.2352	13.5917	13.7639	13.2925	O43324	EEF1E1	FALSE	0	-0.744781	0.839897	0.047558
O43390	HNRPR_HUMAN	sp|O43390|HNRPR_HUMAN	HNRNPR	633	70943	Homo sapiens	Heterogeneous nuclear ribonucleoprotein R	1:Experimental evidence at protein level	Heterogeneous nuclear ribonucleoprotein R (hnRNP R)	15.17	1	0.999	9	0	6	79	0	39	0	0	0		12.4544	12.033	12.1373	12.1243	12.3128	12.3092	12.7118	13.6444	13.8035	13.6197	12.2201	11.892	12.0628	11.8915	12.6566	12.5784	12.448	13.5302	13.6766	13.5264	O43390	HNRNPR	FALSE	0	-0.567326	0.700898	0.0667862
O43399	TPD54_HUMAN	sp|O43399|TPD54_HUMAN	TPD52L2	206	22238	Homo sapiens	Tumor protein D54	1:Experimental evidence at protein level	Tumor protein D54 (hD54) (Tumor protein D52-like 2)	27.67	1	0.999	4	0	4	44	0	44	0	0	0	7M(15.9949)	12.13	12.2558	12.0793	11.8326	12.3179	12.2499	12.6235	12.027	11.5538	11.4453	12.2248	12.285	11.6784	12.1445	12.1979	12.1656	12.2278	11.7398	11.5445	11.325	O43399	TPD52L2	FALSE	0	-0.25661	0.452979	0.0981845
O43402	EMC8_HUMAN	sp|O43402|EMC8_HUMAN	EMC8	210	23773	Homo sapiens	ER membrane protein complex subunit 8	1:Experimental evidence at protein level	ER membrane protein complex subunit 8 (Neighbor of COX4) (Protein FAM158B)	4.29	0.8252	0.9926	1	0	1	2	0	2	0	0	0		12.6778	12.8634	12.5738	12.8572	13.2656	12.9898	13.3047	12.3668	11.9601	11.8605	12.8011	12.2765	12.4775	12.6247	13.1124	13.2161	13.1992	12.7446	12.2344	11.9789	O43402	EMC8	FALSE	0	-0.435741	0.446577	0.00541782
O43464	HTRA2_HUMAN	sp|O43464|HTRA2_HUMAN	HTRA2	458	48841	Homo sapiens	Serine protease HTRA2, mitochondrial	1:Experimental evidence at protein level	Serine protease HTRA2, mitochondrial (EC 3.4.21.108) (High temperature requirement protein A2) (HtrA2) (Omi stress-regulated endoprotease) (Serine protease 25) (Serine proteinase OMI)	6.99	1	0.999	3	0	3	15	0	15	0	0	0		10.7303	10.47	10.8234	10.7698	11.9983	11.7057	12.0392	11.3614	11.3635	11.0056	10.4727	10.274	10.6869	10.5783	11.7117	11.7486	11.4918	11.1993	11.0958	10.4397	O43464	HTRA2	FALSE	0	-0.25788	0.771537	0.256828
O43491	E41L2_HUMAN	sp|O43491|E41L2_HUMAN	EPB41L2	1005	112588	Homo sapiens	Band 4.1-like protein 2	1:Experimental evidence at protein level	Band 4.1-like protein 2 (Erythrocyte membrane protein band 4.1-like 2) (Generally expressed protein 4.1) (4.1G)	24.58	0.9901	0.999	20	0	20	129	0	129	0	0	0	3M(15.9949), N-term(42.0106)	13.7501	13.7417	13.889	13.8381	14.9602	14.9616	14.9722	11.7099	11.429	11.9176	13.4747	13.3939	13.5755	13.4413	14.6939	14.6168	14.5394	12.2029	11.3696	10.9013	O43491	EPB41L2	FALSE	0	-0.89759	1.48958	0.295997
O43615	TIM44_HUMAN	sp|O43615|TIM44_HUMAN	TIMM44	452	51356	Homo sapiens	Mitochondrial import inner membrane translocase subunit TIM44	1:Experimental evidence at protein level	Mitochondrial import inner membrane translocase subunit TIM44	2.65	0.755	0.9887	1	0	1	3	0	3	0	0	0		12.3778	12.587	12.648	12.1143	11.127	11.5706	11.2505	9.38903	11.5375	8.90395	12.5271	12.4608	12.6923	12.62	11.4889	11.3756	11.1138	10.836	10.7206	10.641	O43615	TIMM44	TRUE	2	-1.26284	0.668739	-0.297048
O43681	GET3_HUMAN	sp|O43681|GET3_HUMAN	GET3	348	38793	Homo sapiens	ATPase GET3	1:Experimental evidence at protein level	ATPase GET3 (EC 3.6.4.-) (Arsenical pump-driving ATPase) (Arsenite-stimulated ATPase) (Guided entry of tail-anchored proteins factor 3, ATPase) (Transmembrane domain recognition complex 40 kDa ATPase subunit) (hARSA-I) (hASNA-I)	2.59	0.7376	0.9877	1	1	1	3	3	3	0	0	0		9.88599	8.78883	8.43982	10.5568	9.40771	10.8126	11.0789	11.4109	11.2666	11.4963	8.91728	8.69722	10.522	10.7219	11.3423	11.2464	11.7417	11.8843	11.797	11.9638	O43681	GET3	TRUE	5	-1.59685	0.458971	-0.56894
O43684	BUB3_HUMAN	sp|O43684|BUB3_HUMAN	BUB3	328	37155	Homo sapiens	Mitotic checkpoint protein BUB3	1:Experimental evidence at protein level	Mitotic checkpoint protein BUB3	10.67	1	0.9976	3	0	3	7	0	7	0	0	0		10.1895	8.60258	10.2657	9.72165	9.32573	9.633	10.7148	12.5766	12.5117	12.4233	10.4439	9.82331	10.4067	10.2334	10.859	9.92851	8.66228	12.4508	12.3048	12.411	O43684	BUB3	TRUE	4	-1.35241	1.0406	-0.155905
O43707	ACTN4_HUMAN	sp|O43707|ACTN4_HUMAN	ACTN4	911	104854	Homo sapiens	Alpha-actinin-4	1:Experimental evidence at protein level	Alpha-actinin-4 (Non-muscle alpha-actinin 4)	4.94	1	0.999	3	0	3	5	0	5	0	0	0		10.9356	9.99437	10.512	10.6409	11.2492	11.0846	11.1613	10.8266	10.8138	11.3509	10.8911	11.1227	10.5862	10.6095	11.5555	11.1779	11.6755	10.9712	11.33	10.8326	O43707	ACTN4	FALSE	0	-0.599437	0.162824	-0.218306
O43739	CYH3_HUMAN	sp|O43739|CYH3_HUMAN	CYTH3	400	46349	Homo sapiens	Cytohesin-3	1:Experimental evidence at protein level	Cytohesin-3 (ARF nucleotide-binding site opener 3) (Protein ARNO3) (General receptor of phosphoinositides 1) (Grp1) (PH, SEC7 and coiled-coil domain-containing protein 3)	3.5	0.7029	0.9854	1	0	1	1	0	1	0	0	0		10.5118	11.1114	11.2247	10.9167	9.48257	9.98553	9.85072	11.5125	10.8411	11.2516	10.4407	10.9082	11.4296	10.7898	9.20811	9.28068	10.2376	11.2427	11.3771	10.8465	O43739	CYTH3	TRUE	2	-0.580674	0.76622	0.0927728
O43809	CPSF5_HUMAN	sp|O43809|CPSF5_HUMAN	NUDT21	227	26227	Homo sapiens	Cleavage and polyadenylation specificity factor subunit 5	1:Experimental evidence at protein level	Cleavage and polyadenylation specificity factor subunit 5 (Cleavage and polyadenylation specificity factor 25 kDa subunit) (CPSF 25 kDa subunit) (Cleavage factor Im complex 25 kDa subunit) (CFIm25) (Nucleoside diphosphate-linked moiety X motif 21) (Nudix motif 21) (Nudix hydrolase 21) (Pre-mRNA cleavage factor Im 68 kDa subunit)	32.6	1	0.999	7	2	7	44	35	44	0	0	0		12.8056	13.1034	13.0489	12.5669	13.0369	13.1041	12.8934	13.6483	13.6552	13.7083	12.9716	12.8303	12.6303	12.6488	12.6975	12.9117	12.6357	13.8441	13.7115	13.735	O43809	NUDT21	FALSE	0	-0.333902	0.524815	0.0954567
O43813	LANC1_HUMAN	sp|O43813|LANC1_HUMAN	LANCL1	399	45283	Homo sapiens	Glutathione S-transferase LANCL1	1:Experimental evidence at protein level	Glutathione S-transferase LANCL1 (EC 2.5.1.18) (40 kDa erythrocyte membrane protein) (p40) (LanC-like protein 1)	11.78	1	0.999	5	1	5	97	5	97	0	0	0		14.7936	14.8233	14.8081	14.8821	15.4811	15.53	15.6153	16.1894	16.2717	16.1547	14.8868	14.937	15.0392	15.0363	15.6303	15.6997	15.7045	15.9292	15.9255	16.0016	O43813	LANCL1	FALSE	0	-0.52363	0.475444	-0.0240927
O43852	CALU_HUMAN	sp|O43852|CALU_HUMAN	CALU	315	37107	Homo sapiens	Calumenin	1:Experimental evidence at protein level	Calumenin (Crocalbin) (IEF SSP 9302)	10.48	1	0.999	4	2	4	19	9	19	0	0	0		13.1764	13.1831	13.0877	13.1393	13.3913	13.3498	13.5104	12.8005	12.9105	12.9198	13.3024	13.0755	13.0755	13.0191	13.4878	13.3474	13.4625	12.4451	12.5441	12.6679	O43852	CALU	FALSE	0	-0.220355	0.428705	0.104175
O43865	SAHH2_HUMAN	sp|O43865|SAHH2_HUMAN	AHCYL1	530	58951	Homo sapiens	S-adenosylhomocysteine hydrolase-like protein 1	1:Experimental evidence at protein level	S-adenosylhomocysteine hydrolase-like protein 1 (DC-expressed AHCY-like molecule) (IP(3)Rs binding protein released with IP(3)) (IRBIT) (Putative adenosylhomocysteinase 2) (S-adenosyl-L-homocysteine hydrolase 2) (AdoHcyase 2)	13.4	1	0.999	6	4	6	12	9	12	0	0	0	N-term(42.0106)	11.7088	11.7717	11.6182	12.2208	11.4247	11.6161	11.4446	9.11239	8.436	8.99371	12.2597	12.3418	12.5328	12.6514	11.6666	12.1943	12.1854	9.06947	10.205	8.26905	O43865	AHCYL1	TRUE	4	-1.8192	0.813494	-0.50285
O60271	JIP4_HUMAN	sp|O60271|JIP4_HUMAN	SPAG9	1321	146205	Homo sapiens	C-Jun-amino-terminal kinase-interacting protein 4	1:Experimental evidence at protein level	C-Jun-amino-terminal kinase-interacting protein 4 (JIP-4) (JNK-interacting protein 4) (Cancer/testis antigen 89) (CT89) (Human lung cancer oncogene 6 protein) (HLC-6) (JNK-associated leucine-zipper protein) (JLP) (Mitogen-activated protein kinase 8-interacting protein 4) (Proliferation-inducing protein 6) (Protein highly expressed in testis) (PHET) (Sperm surface protein) (Sperm-associated antige…	3.94	1	0.999	4	3	4	11	8	11	0	0	0		10.5148	9.59381	10.0119	10.3009	10.8599	10.704	10.3282	8.49177	8.46864	8.51012	10.3272	8.62261	9.92005	9.48322	10.0608	10.7962	10.4521	8.49661	9.44595	9.87843	O60271	SPAG9	TRUE	5	-0.741578	0.801732	0.0300771
O60313	OPA1_HUMAN	sp|O60313|OPA1_HUMAN	OPA1	960	111631	Homo sapiens	Dynamin-like GTPase OPA1, mitochondrial	1:Experimental evidence at protein level	Dynamin-like GTPase OPA1, mitochondrial (EC 3.6.5.5) (Optic atrophy protein 1) [Cleaved into: Dynamin-like GTPase OPA1, long form (L-OPA1); Dynamin-like GTPase OPA1, short form (S-OPA1)]	6.04	1	0.999	5	0	5	8	0	8	0	0	0		10.5192	11.418	11.5008	11.3067	8.40873	10.1418	10.0291	11.4181	11.656	11.4782	10.8288	9.20373	9.2373	10.1863	10.3656	11.109	9.89692	10.7811	11.1931	11.4148	O60313	OPA1	TRUE	5	-0.454159	1.18614	0.365992
O60524	NEMF_HUMAN	sp|O60524|NEMF_HUMAN	NEMF	1076	122954	Homo sapiens	Ribosome quality control complex subunit NEMF	1:Experimental evidence at protein level	Ribosome quality control complex subunit NEMF (Antigen NY-CO-1) (Nuclear export mediator factor) (Serologically defined colon cancer antigen 1)	0.93	0.875	0.995	1	1	1	1	1	1	0	0	0		10.8974	10.719	10.8669	11.4186	10.6302	10.8965	10.9179	8.30419	9.38397	8.60285	11.0588	10.4421	10.9608	11.1582	10.327	10.5479	11.0304	8.81425	8.69212	8.22751	O60524	NEMF	TRUE	6	-0.840534	1.11623	0.137848
O60568	PLOD3_HUMAN	sp|O60568|PLOD3_HUMAN	PLOD3	738	84785	Homo sapiens	Multifunctional procollagen lysine hydroxylase and glycosyltransferase LH3	1:Experimental evidence at protein level	Multifunctional procollagen lysine hydroxylase and glycosyltransferase LH3 [Includes: Procollagen-lysine,2-oxoglutarate 5-dioxygenase 3 (EC 1.14.11.4) (Lysyl hydroxylase 3) (LH3); Procollagen glycosyltransferase (EC 2.4.1.50) (EC 2.4.1.66) (Galactosylhydroxylysine-glucosyltransferase) (Procollagen galactosyltransferase) (Procollagen glucosyltransferase)]	1.9	0.972	0.999	1	0	1	5	0	5	0	0	0		11.4086	11.4834	11.4986	11.6941	11.6963	11.471	10.7763	12.1349	11.8562	11.5873	11.4677	10.8597	11.2211	11.6192	11.9957	11.8001	11.8618	12.2399	12.315	12.2848	O60568	PLOD3	FALSE	0	-0.614311	0.202626	-0.205843
O60645	EXOC3_HUMAN	sp|O60645|EXOC3_HUMAN	EXOC3	745	85567	Homo sapiens	Exocyst complex component 3	1:Experimental evidence at protein level	Exocyst complex component 3 (Exocyst complex component Sec6)	2.95	1	0.999	2	1	2	14	4	14	0	0	0		12.7042	12.6247	12.708	12.3585	12.9326	12.7545	12.8637	10.6629	10.6517	10.7392	12.4928	12.6586	12.5486	12.3826	12.713	12.7232	12.596	10.6475	8.11967	10.5042	O60645	EXOC3	TRUE	1	-0.77679	1.49957	0.361389
O60664	PLIN3_HUMAN	sp|O60664|PLIN3_HUMAN	PLIN3	434	47075	Homo sapiens	Perilipin-3	1:Experimental evidence at protein level	Perilipin-3 (47 kDa mannose 6-phosphate receptor-binding protein) (47 kDa MPR-binding protein) (Cargo selection protein TIP47) (Mannose-6-phosphate receptor-binding protein 1) (Placental protein 17) (PP17)	28.8	1	0.999	9	1	9	108	2	108	0	0	0	11M(15.9949)	12.135	12.087	12.1058	12.1944	12.5555	12.5071	12.6579	11.5046	11.6581	11.239	12.0773	12.1702	12.0505	12.1059	12.8686	13.0068	12.9559	11.8685	11.7949	11.914	O60664	PLIN3	FALSE	0	-0.664126	0.230528	-0.216799
O60684	IMA7_HUMAN	sp|O60684|IMA7_HUMAN	KPNA6	536	60030	Homo sapiens	Importin subunit alpha-7	1:Experimental evidence at protein level	Importin subunit alpha-7 (Karyopherin subunit alpha-6)	8.21	1	0.999	4	0	3	9	0	5	0	0	0	N-term(42.0106)	11.187	11.3036	11.2518	11.2082	12.124	11.7884	11.8895	11.4287	9.69303	9.94046	11.2669	11.372	10.8148	11.142	12.1728	12.207	12.1886	10.5709	10.7001	11.0303	O60684	KPNA6	TRUE	1	-0.814004	0.483838	-0.165083
O60716	CTND1_HUMAN	sp|O60716|CTND1_HUMAN	CTNND1	968	108170	Homo sapiens	Catenin delta-1	1:Experimental evidence at protein level	Catenin delta-1 (Cadherin-associated Src substrate) (CAS) (p120 catenin) (p120(ctn)) (p120(cas))	13.33	1	0.999	11	0	11	89	0	89	0	0	0	N-term(42.0106)	13.3791	13.4522	13.4001	13.3918	14.2003	14.2251	14.2888	12.31	12.3709	12.4819	13.3522	13.3698	13.3909	13.3425	13.8996	14.0646	14.0547	12.2552	12.3436	12.4966	O60716	CTNND1	FALSE	0	-0.561276	0.747366	0.0930449
O60749	SNX2_HUMAN	sp|O60749|SNX2_HUMAN	SNX2	519	58471	Homo sapiens	Sorting nexin-2	1:Experimental evidence at protein level	Sorting nexin-2 (Transformation-related gene 9 protein) (TRG-9)	27.94	1	0.999	13	9	13	157	97	157	0	0	0	2M(15.9949), 4M(15.9949)	14.0015	14.0006	14.0153	14.0826	14.5291	14.4427	14.545	13.4593	13.714	13.5647	14.0336	13.9453	13.9719	13.9063	14.9138	15.0041	14.9885	13.6394	13.581	13.4868	O60749	SNX2	FALSE	0	-0.583768	0.360641	-0.111564
O60763	USO1_HUMAN	sp|O60763|USO1_HUMAN	USO1	962	107895	Homo sapiens	General vesicular transport factor p115	1:Experimental evidence at protein level	General vesicular transport factor p115 (Protein USO1 homolog) (Transcytosis-associated protein) (TAP) (Vesicle-docking protein)	3.12	1	0.999	2	2	2	3	3	3	0	0	0		9.12101	9.18393	9.46999	9.32306	9.69096	9.28336	9.81492	8.96434	8.80134	8.22706	8.48895	9.26758	10.2441	9.57127	9.5689	10.025	8.89355	9.03226	8.77648	9.36384	O60763	USO1	TRUE	7	-0.611604	0.341221	-0.135191
O60814	H2B1K_HUMAN	sp|O60814|H2B1K_HUMAN	H2BC12	126	13890	Homo sapiens	Histone H2B type 1-K	1:Experimental evidence at protein level	Histone H2B type 1-K (H2B K) (HIRA-interacting protein 1)	41.27	1	0.999	6	0	6	89	0	89	0	0	0	2M(15.9949), 5M(15.9949)	16.6538	16.4468	16.633	16.3615	14.8482	14.5257	14.6953	17.4735	17.2875	17.6066	16.1752	16.1953	16.0608	15.8012	14.8998	14.9563	14.7639	17.6614	17.7806	17.7566	O60814	H2BC12	FALSE	0	-0.990873	1.08701	0.0480687
O60828	PQBP1_HUMAN	sp|O60828|PQBP1_HUMAN	PQBP1	265	30472	Homo sapiens	Polyglutamine-binding protein 1	1:Experimental evidence at protein level	Polyglutamine-binding protein 1 (PQBP-1) (38 kDa nuclear protein containing a WW domain) (Npw38) (Polyglutamine tract-binding protein 1)	10.19	1	0.999	3	0	3	15	0	15	0	0	0		13.5789	13.5275	13.5001	13.5421	13.5589	13.4628	13.1775	12.3688	12.2399	12.0893	13.1822	12.7825	12.8505	13.2397	13.8564	13.6635	13.6508	11.4467	11.84	12.2936	O60828	PQBP1	FALSE	0	-0.428367	0.876339	0.223986
O60831	PRAF2_HUMAN	sp|O60831|PRAF2_HUMAN	PRAF2	178	19258	Homo sapiens	PRA1 family protein 2	1:Experimental evidence at protein level	PRA1 family protein 2	6.18	0.9723	0.999	1	0	1	5	0	5	0	0	0		11.3844	11.6573	11.9197	12.0248	11.4546	11.9152	12.3426	12.1567	11.6941	11.5627	11.5046	11.558	11.3455	11.902	11.6126	11.9746	11.8496	11.7084	11.4553	11.7456	O60831	PRAF2	FALSE	0	-0.14501	0.436206	0.145598
O60832	DKC1_HUMAN	sp|O60832|DKC1_HUMAN	DKC1	514	57674	Homo sapiens	H/ACA ribonucleoprotein complex subunit DKC1	1:Experimental evidence at protein level	H/ACA ribonucleoprotein complex subunit DKC1 (EC 5.4.99.-) (CBF5 homolog) (Dyskerin) (Nopp140-associated protein of 57 kDa) (Nucleolar protein NAP57) (Nucleolar protein family A member 4) (snoRNP protein DKC1)	10.12	1	0.999	6	0	6	34	0	34	0	0	0	N-term(42.0106)	12.3683	11.91	11.9873	12.3883	11.8945	11.6068	11.7295	10.6782	9.89639	8.19788	12.273	12.3561	12.1393	12.2611	12.3706	12.4979	12.2859	10.3531	9.65575	9.37898	O60832	DKC1	TRUE	2	-1.42767	0.844771	-0.291449
O60841	IF2P_HUMAN	sp|O60841|IF2P_HUMAN	EIF5B	1220	138827	Homo sapiens	Eukaryotic translation initiation factor 5B	1:Experimental evidence at protein level	Eukaryotic translation initiation factor 5B (eIF-5B) (EC 3.6.5.3) (Translation initiation factor IF-2)	2.21	1	0.999	2	2	2	2	2	2	0	0	0		12.9663	11.8403	12.3652	12.4939	9.35095	12.2834	9.8138	8.91173	9.12217	8.95198	12.2289	12.0894	9.24465	12.596	12.7804	12.4193	9.36239	12.906	12.7921	11.7007	O60841	EIF5B	TRUE	7	-2.36686	0.362863	-1.002
O60869	EDF1_HUMAN	sp|O60869|EDF1_HUMAN	EDF1	148	16369	Homo sapiens	Endothelial differentiation-related factor 1	1:Experimental evidence at protein level	Endothelial differentiation-related factor 1 (EDF-1) (Multiprotein-bridging factor 1) (MBF1)	23.65	1	0.9989	3	3	3	12	12	12	0	0	0	N-term(42.0106)	11.9781	12.1352	12.2565	12.4242	11.6073	11.0455	11.324	12.8679	13.0871	13.1216	12.082	11.5933	11.9817	12.1675	11.1051	10.8661	11.583	12.8231	12.8339	12.7971	O60869	EDF1	FALSE	0	-0.445067	0.847956	0.201444
O60884	DNJA2_HUMAN	sp|O60884|DNJA2_HUMAN	DNAJA2	412	45746	Homo sapiens	DnaJ homolog subfamily A member 2	1:Experimental evidence at protein level	DnaJ homolog subfamily A member 2 (Cell cycle progression restoration gene 3 protein) (Dnj3) (Dj3) (HIRA-interacting protein 4) (Renal carcinoma antigen NY-REN-14)	30.58	1	0.999	13	9	13	136	116	136	0	0	0		14.2969	14.2735	14.2855	14.3751	14.4344	14.1488	14.3076	13.9985	13.7242	13.9107	14.2076	14.0974	14.1623	14.284	14.4054	14.465	14.3519	13.7955	13.9697	13.8554	O60884	DNAJA2	FALSE	0	-0.250198	0.282353	0.0160775
O60885	BRD4_HUMAN	sp|O60885|BRD4_HUMAN	BRD4	1362	152219	Homo sapiens	Bromodomain-containing protein 4	1:Experimental evidence at protein level	Bromodomain-containing protein 4 (Protein HUNK1)	4.11	0.9999	0.999	5	0	1	34	0	4	0	0	0		10.3787	9.92647	10.0271	9.60783	10.3825	10.7536	10.3243	8.84922	8.76464	9.03131	10.2737	9.24088	10.0022	9.16282	9.68376	9.80726	10.4455	7.56297	9.0929	9.53501	O60885	BRD4	TRUE	7	-0.366942	1.01468	0.323871
O75122	CLAP2_HUMAN	sp|O75122|CLAP2_HUMAN	CLASP2	1294	141064	Homo sapiens	CLIP-associating protein 2	1:Experimental evidence at protein level	CLIP-associating protein 2 (Cytoplasmic linker-associated protein 2) (Protein Orbit homolog 2) (hOrbit2)	5.1	1	0.999	5	0	5	11	0	11	0	0	0		12.2853	11.913	12.2053	12.2007	12.107	11.8517	12.1295	10.5805	10.6504	10.5229	11.9544	11.7802	11.9972	11.9862	11.3666	11.5694	11.4836	10.4916	10.4945	9.95593	O75122	CLASP2	FALSE	0	-0.332664	1.006	0.336668
O75150	BRE1B_HUMAN	sp|O75150|BRE1B_HUMAN	RNF40	1001	113678	Homo sapiens	E3 ubiquitin-protein ligase BRE1B	1:Experimental evidence at protein level	E3 ubiquitin-protein ligase BRE1B (BRE1-B) (EC 2.3.2.27) (95 kDa retinoblastoma-associated protein) (RBP95) (RING finger protein 40) (RING-type E3 ubiquitin transferase BRE1B)	6.49	1	0.999	5	1	5	11	3	11	0	0	0		11.621	11.8691	11.7547	11.9413	12.1043	12.061	12.3027	10.4896	11.0071	11.311	11.978	11.7425	11.9106	11.7864	11.5807	11.7263	11.9385	10.8356	11.1661	11.3087	O75150	RNF40	FALSE	0	-0.404299	0.502025	0.0488626
O75175	CNOT3_HUMAN	sp|O75175|CNOT3_HUMAN	CNOT3	753	81872	Homo sapiens	CCR4-NOT transcription complex subunit 3	1:Experimental evidence at protein level	CCR4-NOT transcription complex subunit 3 (CCR4-associated factor 3) (Leukocyte receptor cluster member 2)	8.9	1	0.999	5	0	5	22	0	22	0	0	0	1M(15.9949)	13.896	14.0733	14.111	14.1289	14.1155	13.6937	13.657	13.0033	13.4813	13.302	13.9419	13.8143	13.8976	14.0177	13.4896	13.7409	14.035	13.01	13.0375	13.1101	O75175	CNOT3	FALSE	0	-0.257364	0.530855	0.136746
O75190	DNJB6_HUMAN	sp|O75190|DNJB6_HUMAN	DNAJB6	326	36087	Homo sapiens	DnaJ homolog subfamily B member 6	1:Experimental evidence at protein level	DnaJ homolog subfamily B member 6 (HHDJ1) (Heat shock protein J2) (HSJ-2) (MRJ) (MSJ-1)	21.17	1	0.999	6	0	6	35	0	35	0	0	0		13.5537	13.204	13.5241	13.4478	13.4284	13.3258	13.7022	12.6578	12.6256	12.6418	13.2864	13.6177	13.3667	13.4578	13.4683	13.5175	13.1886	12.9341	12.7921	12.3129	O75190	DNAJB6	FALSE	0	-0.382151	0.415996	0.0169224
O75323	NIPS2_HUMAN	sp|O75323|NIPS2_HUMAN	NIPSNAP2	286	33743	Homo sapiens	Protein NipSnap homolog 2	1:Experimental evidence at protein level	Protein NipSnap homolog 2 (NipSnap2) (Glioblastoma-amplified sequence)	3.15	0.9551	0.9984	1	0	1	4	0	4	0	0	0		11.2893	11.3233	10.4567	10.3126	10.0525	9.83174	10.4564	11.4547	11.7236	11.5885	11.4501	11.8264	11.5702	11.5388	10.587	10.8533	9.32088	12.3865	12.91	12.8471	O75323	NIPSNAP2	TRUE	2	-1.49928	0.139059	-0.680109
O75330	HMMR_HUMAN	sp|O75330|HMMR_HUMAN	HMMR	724	84100	Homo sapiens	Hyaluronan mediated motility receptor	1:Experimental evidence at protein level	Hyaluronan mediated motility receptor (Intracellular hyaluronic acid-binding protein) (Receptor for hyaluronan-mediated motility) (CD antigen CD168)	41.85	1	0.999	29	23	29	282	240	282	0	0	0	1M(15.9949)	15.0623	15.1404	15.1755	15.121	15.4512	15.4159	15.535	13.5421	13.4978	13.6132	14.7894	14.7827	14.741	14.7608	15.505	15.4716	15.5247	13.6889	13.6603	13.4686	O75330	HMMR	FALSE	0	-0.618407	0.850713	0.116153
O75340	PDCD6_HUMAN	sp|O75340|PDCD6_HUMAN	PDCD6	191	21868	Homo sapiens	Programmed cell death protein 6	1:Experimental evidence at protein level	Programmed cell death protein 6 (Apoptosis-linked gene 2 protein homolog) (ALG-2)	29.32	1	0.9989	5	1	5	21	7	21	0	0	0	5M(15.9949)	9.19854	9.0786	11.1119	9.25649	11.6581	11.3059	11.501	13.858	13.539	13.7045	10.4396	8.58646	8.70964	9.36829	11.4781	9.58016	11.26	13.2954	13.2603	13.105	O75340	PDCD6	TRUE	5	-1.12009	2.14592	0.512915
O75382	TRIM3_HUMAN	sp|O75382|TRIM3_HUMAN	TRIM3	744	80830	Homo sapiens	Tripartite motif-containing protein 3	1:Experimental evidence at protein level	Tripartite motif-containing protein 3 (EC 2.3.2.27) (Brain-expressed RING finger protein) (RING finger protein 22) (RING finger protein 97)	2.02	0.9723	0.999	1	1	1	1	1	1	0	0	0		10.2607	10.8771	10.2836	10.7446	10.6277	10.6254	10.0021	9.10887	9.36833	8.31306	10.9455	10.8006	10.5531	10.8458	10.5571	9.58994	10.8438	8.37558	7.82241	8.56793	O75382	TRIM3	TRUE	4	-0.792858	1.05477	0.130955
O75396	SC22B_HUMAN	sp|O75396|SC22B_HUMAN	SEC22B	215	24741	Homo sapiens	Vesicle-trafficking protein SEC22b	1:Experimental evidence at protein level	Vesicle-trafficking protein SEC22b (ER-Golgi SNARE of 24 kDa) (ERS-24) (ERS24) (SEC22 vesicle-trafficking protein homolog B) (SEC22 vesicle-trafficking protein-like 1)	41.86	1	0.999	11	8	11	158	100	158	0	0	0	2M(15.9949), 5M(15.9949)	14.7774	14.7828	14.6881	14.8072	14.6319	14.6513	14.6462	14.3137	14.2509	14.359	14.7518	14.7779	14.8646	14.6836	15.0778	15.0365	14.8901	14.6808	14.8235	14.9044	O75396	SEC22B	FALSE	0	-0.490906	-0.0255543	-0.25823
O75420	GGYF1_HUMAN	sp|O75420|GGYF1_HUMAN	GIGYF1	1035	114601	Homo sapiens	GRB10-interacting GYF protein 1	1:Experimental evidence at protein level	GRB10-interacting GYF protein 1 (PERQ amino acid-rich with GYF domain-containing protein 1)	3.19	1	0.999	3	3	3	7	7	7	0	0	0	N-term(42.0106)	11.2419	11.4686	11.2917	11.6167	12.0834	12.2339	12.3697	11.5263	11.4958	11.9756	11.3293	11.5973	12.013	11.393	12.0293	11.6175	12.019	11.9553	11.8233	11.8881	O75420	GIGYF1	FALSE	0	-0.381945	0.309609	-0.0361676
O75427	LRCH4_HUMAN	sp|O75427|LRCH4_HUMAN	LRCH4	683	73450	Homo sapiens	Leucine-rich repeat and calponin homology domain-containing protein 4	1:Experimental evidence at protein level	Leucine-rich repeat and calponin homology domain-containing protein 4 (Leucine-rich repeat neuronal protein 4) (Leucine-rich neuronal protein)	14.64	1	0.999	6	0	6	19	0	19	0	0	0	N-term(42.0106)	11.7234	11.1959	11.5479	11.4285	12.0934	12.1215	12.0102	8.54517	10.3945	8.81461	11.2517	11.3955	11.6157	11.3908	12.025	12.2078	12.1572	8.1183	10.1891	8.45538	O75427	LRCH4	TRUE	4	-1.13547	1.34922	0.106871
O75475	PSIP1_HUMAN	sp|O75475|PSIP1_HUMAN	PSIP1	530	60103	Homo sapiens	PC4 and SFRS1-interacting protein	1:Experimental evidence at protein level	PC4 and SFRS1-interacting protein (CLL-associated antigen KW-7) (Dense fine speckles 70 kDa protein) (DFS 70) (Lens epithelium-derived growth factor) (Transcriptional coactivator p75/p52)	1.51	0.97	0.9989	1	1	1	2	2	2	0	0	0		12.7694	12.6366	12.6361	12.926	12.0644	11.4016	8.76322	11.6571	8.19082	11.4179	12.4863	12.2946	12.0654	12.4163	11.7144	11.8042	11.7418	11.7969	9.55489	11.3187	O75475	PSIP1	TRUE	3	-1.44136	0.895265	-0.273048
O75477	ERLN1_HUMAN	sp|O75477|ERLN1_HUMAN	ERLIN1	348	39171	Homo sapiens	Erlin-1	1:Experimental evidence at protein level	Erlin-1 (Endoplasmic reticulum lipid raft-associated protein 1) (Protein KE04) (Stomatin-prohibitin-flotillin-HflC/K domain-containing protein 1) (SPFH domain-containing protein 1)	16.09	1	0.999	5	1	5	65	11	65	0	0	0		13.8016	14.0702	14.0239	13.9697	13.1966	13.298	13.5434	13.9378	13.8522	13.9709	14.2181	14.0792	14.3319	14.2391	13.7783	13.7077	13.6067	14.1081	14.2342	14.5182	O75477	ERLIN1	FALSE	0	-0.633739	0.00232106	-0.315709
O75489	NDUS3_HUMAN	sp|O75489|NDUS3_HUMAN	NDUFS3	264	30242	Homo sapiens	NADH dehydrogenase [ubiquinone] iron-sulfur protein 3, mitochondrial	1:Experimental evidence at protein level	NADH dehydrogenase [ubiquinone] iron-sulfur protein 3, mitochondrial (EC 7.1.1.2) (Complex I-30kD) (CI-30kD) (NADH-ubiquinone oxidoreductase 30 kDa subunit)	4.92	0.9723	0.999	1	1	1	10	10	10	0	0	0		12.1565	11.9145	12.6731	12.1279	11.9113	11.638	11.7938	11.7077	11.3634	11.8466	12.2769	12.4428	12.3638	12.8235	11.8849	11.6522	12.002	11.4114	11.4833	11.4887	O75489	NDUFS3	FALSE	0	-0.478851	0.339521	-0.0696646
O75494	SRS10_HUMAN	sp|O75494|SRS10_HUMAN	SRSF10	262	31301	Homo sapiens	Serine/arginine-rich splicing factor 10	1:Experimental evidence at protein level	Serine/arginine-rich splicing factor 10 (40 kDa SR-repressor protein) (SRrp40) (FUS-interacting serine-arginine-rich protein 1) (Splicing factor SRp38) (Splicing factor, arginine/serine-rich 13A) (TLS-associated protein with Ser-Arg repeats) (TASR) (TLS-associated protein with SR repeats) (TLS-associated serine-arginine protein) (TLS-associated SR protein)	4.2	0.918	0.9969	1	0	1	4	0	4	0	0	0		10.6964	9.70491	10.2599	9.91184	10.2717	9.69517	9.69938	12.5227	12.5957	12.6765	10.2898	9.9274	10.2979	10.4556	9.04994	10.1539	10.1638	12.3661	11.9748	12.0749	O75494	SRSF10	TRUE	2	-0.923757	1.17976	0.128
O75533	SF3B1_HUMAN	sp|O75533|SF3B1_HUMAN	SF3B1	1304	145830	Homo sapiens	Splicing factor 3B subunit 1	1:Experimental evidence at protein level	Splicing factor 3B subunit 1 (Pre-mRNA-splicing factor SF3b 155 kDa subunit) (SF3b155) (Spliceosome-associated protein 155) (SAP 155)	7.52	1	0.999	7	5	7	25	12	25	0	0	0		12.6748	12.4459	12.5565	12.5164	12.9961	13.0146	13.1443	12.7276	12.1276	12.1003	12.4202	12.371	12.3912	12.3434	12.9131	12.5065	12.5817	11.8484	12.268	11.9179	O75533	SF3B1	FALSE	0	-0.0656134	0.614209	0.274298
O75534	CSDE1_HUMAN	sp|O75534|CSDE1_HUMAN	CSDE1	798	88885	Homo sapiens	Cold shock domain-containing protein E1	1:Experimental evidence at protein level	Cold shock domain-containing protein E1 (N-ras upstream gene protein) (Protein UNR)	2.88	1	0.9971	2	0	2	6	0	6	0	0	0		12.2182	12.3886	12.2183	12.188	11.4359	11.939	11.8986	11.7529	11.4574	11.8925	12.2344	12.4397	12.3356	12.1644	12.0153	11.6061	11.6443	11.4546	11.7354	12.0164	O75534	CSDE1	FALSE	0	-0.364219	0.312884	-0.0256673
O75607	NPM3_HUMAN	sp|O75607|NPM3_HUMAN	NPM3	178	19344	Homo sapiens	Nucleoplasmin-3	1:Experimental evidence at protein level	Nucleoplasmin-3	8.99	0.9723	0.999	1	1	1	12	12	12	0	0	0	N-term(42.0106)	11.5625	11.4703	9.60984	9.88233	11.5812	11.3212	11.5483	9.25708	10.0753	9.29124	11.3181	11.3786	10.006	9.76281	11.658	11.3665	11.72	8.24124	7.60353	8.47203	O75607	NPM3	TRUE	5	-0.763985	1.57849	0.40725
O75643	U520_HUMAN	sp|O75643|U520_HUMAN	SNRNP200	2136	244508	Homo sapiens	U5 small nuclear ribonucleoprotein 200 kDa helicase	1:Experimental evidence at protein level	U5 small nuclear ribonucleoprotein 200 kDa helicase (EC 3.6.4.13) (Activating signal cointegrator 1 complex subunit 3-like 1) (BRR2 homolog) (U5 snRNP-specific 200 kDa protein) (U5-200KD)	11.66	1	0.999	20	5	20	101	19	101	0	0	0		12.3368	12.0799	12.2569	12.3928	13.7558	13.8241	13.6988	12.7803	12.7306	12.8158	11.1487	10.8279	11.3662	11.1072	12.8032	12.4792	12.9186	12.7591	12.9773	12.7502	O75643	SNRNP200	FALSE	0	0.0502259	1.45662	0.753424
O75787	RENR_HUMAN	sp|O75787|RENR_HUMAN	ATP6AP2	350	39008	Homo sapiens	Renin receptor	1:Experimental evidence at protein level	Renin receptor (ATPase H(+)-transporting lysosomal accessory protein 2) (ATPase H(+)-transporting lysosomal-interacting protein 2) (ER-localized type I transmembrane adapter) (Embryonic liver differentiation factor 10) (N14F) (Renin/prorenin receptor) (Vacuolar ATP synthase membrane sector-associated protein M8-9) (ATP6M8-9) (V-ATPase M8.9 subunit) [Cleaved into: Renin receptor N-terminal fragmen…	9.43	1	0.999	2	0	2	4	0	4	0	0	0		9.50465	9.558	10.0145	9.41031	9.7351	9.43076	9.666	8.30605	9.03431	9.90963	10.0945	9.99913	10.0859	9.76704	9.91598	10.6696	9.94564	9.08111	9.4247	8.6939	O75787	ATP6AP2	TRUE	4	-0.805371	0.183744	-0.310813
O75815	BCAR3_HUMAN	sp|O75815|BCAR3_HUMAN	BCAR3	825	92566	Homo sapiens	Breast cancer anti-estrogen resistance protein 3	1:Experimental evidence at protein level	Breast cancer anti-estrogen resistance protein 3 (Novel SH2-containing protein 2) (SH2 domain-containing protein 3B)	3.27	1	0.9989	2	2	2	8	8	8	0	0	0		10.9617	11.4345	11.7366	11.051	12.8087	12.7084	12.6141	11.9729	12.2904	11.9717	11.2176	11.6737	11.452	11.5593	12.3723	12.7953	12.8406	12.2353	11.8142	12.2819	O75815	BCAR3	FALSE	0	-0.635672	0.49725	-0.0692108
O75817	POP7_HUMAN	sp|O75817|POP7_HUMAN	POP7	140	15651	Homo sapiens	Ribonuclease P protein subunit p20	1:Experimental evidence at protein level	Ribonuclease P protein subunit p20 (RNaseP protein p20) (Ribonucleases P/MRP protein subunit POP7 homolog) (hPOP7)	10.71	0.8669	0.9946	1	0	1	2	0	2	0	0	0		10.3018	10.3453	10.8426	10.7829	9.85504	10.4223	10.1587	9.73725	9.30396	9.95095	10.7002	10.797	10.8577	11.1262	10.1498	10.9932	10.2412	10.2923	9.64352	9.59858	O75817	POP7	FALSE	0	-0.748409	0.208611	-0.269899
O75821	EIF3G_HUMAN	sp|O75821|EIF3G_HUMAN	EIF3G	320	35611	Homo sapiens	Eukaryotic translation initiation factor 3 subunit G	1:Experimental evidence at protein level	Eukaryotic translation initiation factor 3 subunit G (eIF3g) (Eukaryotic translation initiation factor 3 RNA-binding subunit) (eIF-3 RNA-binding subunit) (Eukaryotic translation initiation factor 3 subunit 4) (eIF-3-delta) (eIF3 p42) (eIF3 p44)	6.88	1	0.999	2	0	2	10	0	10	0	0	0		12.1865	12.4371	12.2434	12.6647	12.1012	11.8895	11.9508	12.9951	12.8985	12.8445	12.3179	12.0034	12.3522	12.38	12.4984	12.4751	12.5048	13.2128	13.1555	13.016	O75821	EIF3G	FALSE	0	-0.564563	0.223607	-0.170478
O75915	PRAF3_HUMAN	sp|O75915|PRAF3_HUMAN	ARL6IP5	188	21615	Homo sapiens	PRA1 family protein 3	1:Experimental evidence at protein level	PRA1 family protein 3 (ADP-ribosylation factor-like protein 6-interacting protein 5) (ARL-6-interacting protein 5) (Aip-5) (Cytoskeleton-related vitamin A-responsive protein) (Dermal papilla-derived protein 11) (GTRAP3-18) (Glutamate transporter EAAC1-interacting protein) (JM5) (Prenylated Rab acceptor protein 2) (Protein JWa) (Putative MAPK-activating protein PM27)	19.68	1	0.999	3	2	3	4	3	4	0	0	0		12.23	12.2086	12.5547	12.5852	13.0001	12.8722	12.6991	12.223	12.5116	13.5602	12.2091	12.1034	12.2415	12.4457	12.8339	12.6521	12.8285	11.9371	12.3091	12.5093	O75915	ARL6IP5	FALSE	0	-0.127687	0.60269	0.237502
O75934	SPF27_HUMAN	sp|O75934|SPF27_HUMAN	BCAS2	225	26131	Homo sapiens	Pre-mRNA-splicing factor SPF27	1:Experimental evidence at protein level	Pre-mRNA-splicing factor SPF27 (Breast carcinoma-amplified sequence 2) (DNA amplified in mammary carcinoma 1 protein) (Spliceosome-associated protein SPF 27)	23.56	1	0.999	3	3	3	11	11	11	0	0	0	N-term(42.0106)	11.2742	11.1386	11.3874	11.0485	11.8492	11.7331	11.8584	11.0064	10.8926	11.092	11.8783	11.3389	11.4053	10.9441	11.1803	11.027	10.8078	10.5597	10.6686	10.1874	O75934	BCAS2	FALSE	0	-0.0841509	0.74073	0.328289
O75937	DNJC8_HUMAN	sp|O75937|DNJC8_HUMAN	DNAJC8	253	29842	Homo sapiens	DnaJ homolog subfamily C member 8	1:Experimental evidence at protein level	DnaJ homolog subfamily C member 8 (Splicing protein spf31)	22.13	1	0.999	6	5	6	20	15	20	0	0	0		13.2346	12.9	13.1419	13.0895	13.0101	13.0192	12.7883	13.4806	13.4162	13.5525	12.7766	12.6785	12.7742	12.7896	13.2955	13.3591	13.1436	13.1222	12.9995	13.1848	O75937	DNAJC8	FALSE	0	-0.128903	0.430756	0.150926
O75947	ATP5H_HUMAN	sp|O75947|ATP5H_HUMAN	ATP5PD	161	18491	Homo sapiens	ATP synthase subunit d, mitochondrial	1:Experimental evidence at protein level	ATP synthase subunit d, mitochondrial (ATPase subunit d) (ATP synthase peripheral stalk subunit d)	40.99	1	0.999	5	2	5	13	8	13	0	0	0		12.8534	12.9813	12.8508	12.7917	12.1022	12.0232	11.8596	11.5503	11.714	12.0975	12.8468	12.924	12.8424	12.7892	11.4095	11.6142	11.6725	11.5466	11.1767	11.4592	O75947	ATP5PD	FALSE	0	-0.32786	0.836446	0.254293
O76024	WFS1_HUMAN	sp|O76024|WFS1_HUMAN	WFS1	890	100292	Homo sapiens	Wolframin	1:Experimental evidence at protein level	Wolframin	3.03	1	0.999	2	0	2	14	0	14	0	0	0		10.6453	10.9646	11.0276	10.8967	11.8335	11.3472	11.3639	8.58103	9.48555	10.5239	10.4983	10.5574	10.7803	10.6769	11.7095	11.552	11.6846	9.36588	9.67197	10.3307	O76024	WFS1	TRUE	1	-0.809759	0.778124	-0.0158175
O76031	CLPX_HUMAN	sp|O76031|CLPX_HUMAN	CLPX	633	69224	Homo sapiens	ATP-dependent Clp protease ATP-binding subunit clpX-like, mitochondrial	1:Experimental evidence at protein level	ATP-dependent clpX-like chaperone, mitochondrial (EC 3.6.4.10) (ATP-dependent Clp protease ATP-binding subunit clpX-like, mitochondrial) (Caseinolytic mitochondrial matrix peptidase chaperone subunit X)	2.05	0.9547	0.9983	1	1	1	1	1	1	0	0	0		10.4325	10.7937	10.1987	10.2329	10.1914	10.3209	10.1719	9.16994	8.49034	10.1736	10.5737	10.4833	10.1564	10.1495	10.4006	10.472	10.3353	9.70078	9.90879	10.0725	O76031	CLPX	TRUE	2	-0.691366	0.276008	-0.207679
O76094	SRP72_HUMAN	sp|O76094|SRP72_HUMAN	SRP72	671	74606	Homo sapiens	Signal recognition particle subunit SRP72	1:Experimental evidence at protein level	Signal recognition particle subunit SRP72 (SRP72) (Signal recognition particle 72 kDa protein)	28.32	1	0.999	16	9	16	107	85	107	0	0	0	N-term(42.0106)	14.0899	14.156	14.149	14.0827	14.165	14.0658	14.1668	12.5541	12.2054	12.4319	14.1453	14.1676	14.123	14.1817	14.5557	14.5913	14.6321	12.6766	12.2465	11.8453	O76094	SRP72	FALSE	0	-0.95724	0.737505	-0.109867
O94763	RMP_HUMAN	sp|O94763|RMP_HUMAN	URI1	535	59832	Homo sapiens	Unconventional prefoldin RPB5 interactor 1	1:Experimental evidence at protein level	Unconventional prefoldin RPB5 interactor 1 (Protein NNX3) (Protein phosphatase 1 regulatory subunit 19) (RNA polymerase II subunit 5-mediating protein) (RPB5-mediating protein)	5.05	1	0.999	2	2	2	8	8	8	0	0	0		10.537	10.1787	10.445	10.6801	10.6582	10.5422	10.8749	9.30689	8.02677	8.51632	9.85639	8.94004	10.159	10.0467	10.2255	10.3948	10.7302	9.75704	8.51322	8.70931	O94763	URI1	TRUE	5	-0.552641	1.0394	0.24338
O94874	UFL1_HUMAN	sp|O94874|UFL1_HUMAN	UFL1	794	89595	Homo sapiens	E3 UFM1-protein ligase 1	1:Experimental evidence at protein level	E3 UFM1-protein ligase 1 (EC 2.3.2.-) (E3 UFM1-protein transferase 1) (Multiple alpha-helix protein located at ER) (Novel LZAP-binding protein) (Regulator of C53/LZAP and DDRGK1)	2.77	1	0.9974	2	2	2	6	6	6	0	0	0		11.4653	11.9675	11.4489	11.7673	11.361	11.077	11.2029	10.3254	10.0884	9.23606	11.3955	11.5549	11.0038	11.463	11.0913	11.5212	11.757	10.0979	10.5796	10.3991	O94874	UFL1	FALSE	0	-0.746103	0.561372	-0.0923653
O94905	ERLN2_HUMAN	sp|O94905|ERLN2_HUMAN	ERLIN2	339	37840	Homo sapiens	Erlin-2	1:Experimental evidence at protein level	Erlin-2 (Endoplasmic reticulum lipid raft-associated protein 2) (Stomatin-prohibitin-flotillin-HflC/K domain-containing protein 2) (SPFH domain-containing protein 2)	12.68	0.9999	0.999	4	0	1	62	0	14	0	0	0		11.6349	11.9652	11.6357	11.7177	11.1112	10.7163	10.7163	11.4158	11.3172	11.2521	12.2379	11.6841	12.1264	11.8245	11.5874	10.8439	11.0374	11.5354	11.0487	11.6865	O94905	ERLIN2	FALSE	0	-0.635978	0.210075	-0.212952
O94906	PRP6_HUMAN	sp|O94906|PRP6_HUMAN	PRPF6	941	106925	Homo sapiens	Pre-mRNA-processing factor 6	1:Experimental evidence at protein level	Pre-mRNA-processing factor 6 (Androgen receptor N-terminal domain-transactivating protein 1) (ANT-1) (PRP6 homolog) (U5 snRNP-associated 102 kDa protein) (U5-102 kDa protein)	12.43	1	0.999	11	11	11	104	104	104	0	0	0		14.2523	14.1371	14.1696	14.2223	14.6201	14.5267	14.68	13.1803	13.0712	13.2126	14.3527	14.1742	14.1522	14.1552	14.559	14.5343	14.5745	13.1453	13.0307	12.8969	O94906	PRPF6	FALSE	0	-0.539417	0.63888	0.0497316
O94964	MTCL2_HUMAN	sp|O94964|MTCL2_HUMAN	MTCL2	1661	183858	Homo sapiens	Microtubule cross-linking factor 2	1:Experimental evidence at protein level	Microtubule cross-linking factor 2 (SOGA family member 1) (Suppressor of glucose by autophagy) (Suppressor of glucose, autophagy-associated protein 1) [Cleaved into: N-terminal form; C-terminal 80 kDa form (80-kDa SOGA fragment)]	5.66	1	0.999	7	1	7	48	4	48	0	0	0		12.013	11.8809	11.823	11.8232	12.2861	12.2411	12.1564	10.419	10.6425	7.51942	11.6297	11.7457	11.7717	11.3718	11.843	11.8343	11.9484	10.5292	10.673	10.5237	O94964	MTCL2	TRUE	1	-1.10093	0.887745	-0.106592
O94973	AP2A2_HUMAN	sp|O94973|AP2A2_HUMAN	AP2A2	939	103960	Homo sapiens	AP-2 complex subunit alpha-2	1:Experimental evidence at protein level	AP-2 complex subunit alpha-2 (100 kDa coated vesicle protein C) (Adaptor protein complex AP-2 subunit alpha-2) (Adaptor-related protein complex 2 subunit alpha-2) (Alpha-adaptin C) (Alpha2-adaptin) (Clathrin assembly protein complex 2 alpha-C large chain) (Huntingtin yeast partner J) (Huntingtin-interacting protein 9) (HIP-9) (Huntingtin-interacting protein J) (Plasma membrane adaptor HA2/AP2 ada…	8.41	1	0.999	7	0	4	45	0	18	0	0	0		10.5791	10.5633	10.0667	10.6973	10.7504	10.4526	10.6716	12.8939	12.6629	12.5264	10.3032	10.8792	10.7789	10.724	10.431	10.1489	10.1356	12.636	12.1514	12.1364	O94973	AP2A2	FALSE	0	-0.734429	1.04233	0.153949
O94979	SC31A_HUMAN	sp|O94979|SC31A_HUMAN	SEC31A	1220	133015	Homo sapiens	Protein transport protein Sec31A	1:Experimental evidence at protein level	Protein transport protein Sec31A (ABP125) (ABP130) (SEC31-like protein 1) (SEC31-related protein A) (Web1-like protein)	5.82	1	0.999	7	0	7	27	0	27	0	0	0		12.5271	12.499	12.4911	12.552	13.5616	13.4171	13.6415	13.6967	13.7	13.7111	12.3277	12.3308	12.0687	12.2599	13.1359	13.1859	13.2161	13.6777	13.6215	13.6937	O94979	SEC31A	FALSE	0	-0.334401	0.790259	0.227929
O94992	HEXI1_HUMAN	sp|O94992|HEXI1_HUMAN	HEXIM1	359	40623	Homo sapiens	Protein HEXIM1	1:Experimental evidence at protein level	Protein HEXIM1 (Cardiac lineage protein 1) (Estrogen down-regulated gene 1 protein) (Hexamethylene bis-acetamide-inducible protein 1) (Menage a quatre protein 1)	3.9	1	0.999	1	1	1	5	5	5	0	0	0		9.65237	9.53833	10.1827	9.55644	9.93923	9.99948	9.95601	7.69717	8.98619	9.337	8.47334	9.49506	9.82003	8.69552	10.222	9.5029	10.5735	9.07227	9.23422	8.81689	O94992	HEXIM1	TRUE	6	-0.541166	0.729	0.0939172
O95070	YIF1A_HUMAN	sp|O95070|YIF1A_HUMAN	YIF1A	293	32011	Homo sapiens	Protein YIF1A	1:Experimental evidence at protein level	Protein YIF1A (54TMp) (YIP1-interacting factor homolog A)	9.22	1	0.999	2	0	2	13	0	13	0	0	0	N-term(42.0106)	10.6726	11.2274	11.0756	10.9683	11.4217	11.6872	11.3296	10.4356	10.5658	10.3459	10.6975	11.1487	10.9621	11.0081	10.4332	11.6395	10.7714	10.2603	10.2094	10.7357	O95070	YIF1A	FALSE	0	-0.239382	0.6121	0.186359
O95071	UBR5_HUMAN	sp|O95071|UBR5_HUMAN	UBR5	2799	309352	Homo sapiens	E3 ubiquitin-protein ligase UBR5	1:Experimental evidence at protein level	E3 ubiquitin-protein ligase UBR5 (EC 2.3.2.26) (E3 ubiquitin-protein ligase, HECT domain-containing 1) (Hyperplastic discs protein homolog) (hHYD) (Progestin-induced protein)	0.89	1	0.999	2	0	2	4	0	4	0	0	0		10.7448	10.6026	10.848	10.4795	11.5758	11.376	11.4015	10.8612	11.216	7.25954	9.53065	10.2545	10.3147	9.96229	9.71459	9.16142	11.2467	10.636	10.8945	11.1885	O95071	UBR5	TRUE	2	-0.555248	1.24749	0.34612
O95163	ELP1_HUMAN	sp|O95163|ELP1_HUMAN	ELP1	1332	150254	Homo sapiens	Elongator complex protein 1	1:Experimental evidence at protein level	Elongator complex protein 1 (ELP1) (IkappaB kinase complex-associated protein) (IKK complex-associated protein) (p150)	4.73	1	0.999	4	0	4	17	0	17	0	0	0		10.2478	10.2464	10.3063	10.719	11.8199	11.7012	11.3641	10.6052	10.6942	10.3808	9.78744	10.136	10.6293	9.58652	11.2291	11.2902	11.4994	9.88563	10.262	11.0207	O95163	ELP1	FALSE	0	-0.319008	0.870756	0.275874
O95202	LETM1_HUMAN	sp|O95202|LETM1_HUMAN	LETM1	739	83354	Homo sapiens	Mitochondrial proton/calcium exchanger protein	1:Experimental evidence at protein level	Mitochondrial proton/calcium exchanger protein (Electroneutral mitochondrial K(+)/H(+)exchanger) (KHE) (Leucine zipper-EF-hand-containing transmembrane protein 1)	6.09	1	0.999	3	3	3	6	6	6	0	0	0		11.1898	11.3766	11.6198	11.7174	10.8492	10.808	10.8959	8.82165	8.3149	8.39669	11.1057	11.6324	11.4909	11.4828	10.0208	9.88653	9.74496	10.3635	8.64302	8.23938	O95202	LETM1	TRUE	4	-0.987016	1.263	0.137992
O95218	ZRAB2_HUMAN	sp|O95218|ZRAB2_HUMAN	ZRANB2	330	37404	Homo sapiens	Zinc finger Ran-binding domain-containing protein 2	1:Experimental evidence at protein level	Zinc finger Ran-binding domain-containing protein 2 (Zinc finger protein 265) (Zinc finger, splicing)	11.82	1	0.999	4	4	4	44	44	44	0	0	0		14.5037	14.5628	14.6958	14.556	15.9341	16.0064	15.9416	12.1275	11.9469	11.2923	14.9428	15.0366	14.9978	15.0737	15.9908	15.8848	16.013	11.548	12.2488	11.3871	O95218	ZRANB2	FALSE	0	-1.73993	1.42863	-0.15565
O95235	KI20A_HUMAN	sp|O95235|KI20A_HUMAN	KIF20A	890	100278	Homo sapiens	Kinesin-like protein KIF20A	1:Experimental evidence at protein level	Kinesin-like protein KIF20A (GG10_2) (Mitotic kinesin-like protein 2) (MKlp2) (Rab6-interacting kinesin-like protein) (Rabkinesin-6)	2.58	1	0.9985	2	1	2	6	5	6	0	0	0		9.78854	10.0547	9.74086	9.56383	9.91421	9.50627	10.1089	8.90174	8.62725	8.40831	10.4116	9.61902	8.25226	10.5444	10.0979	9.75279	8.79827	8.92354	8.41493	8.18355	O95235	KIF20A	TRUE	5	-0.53046	0.853739	0.16164
O95251	KAT7_HUMAN	sp|O95251|KAT7_HUMAN	KAT7	611	70642	Homo sapiens	Histone acetyltransferase KAT7	1:Experimental evidence at protein level	Histone acetyltransferase KAT7 (EC 2.3.1.48) (Histone acetyltransferase binding to ORC1) (Lysine acetyltransferase 7) (MOZ, YBF2/SAS3, SAS2 and TIP60 protein 2) (MYST-2)	1.8	0.9722	0.999	1	0	1	1	0	1	0	0	0		10.2004	10.485	11.0963	11.0796	10.0435	9.19966	9.94734	9.09736	8.89695	9.34788	10.3038	9.61037	10.4678	10.6768	10.5296	9.46879	10.0108	7.86816	7.56808	9.32217	O95251	KAT7	TRUE	5	-0.495715	1.20923	0.356759
O95292	VAPB_HUMAN	sp|O95292|VAPB_HUMAN	VAPB	243	27228	Homo sapiens	Vesicle-associated membrane protein-associated protein B/C	1:Experimental evidence at protein level	Vesicle-associated membrane protein-associated protein B/C (VAMP-B/VAMP-C) (VAMP-associated protein B/C) (VAP-B/VAP-C)	37.45	1	0.999	12	8	12	120	59	120	0	0	0	N-term(42.0106)	13.5145	13.7229	13.6781	13.6959	13.7687	13.7937	13.7231	12.5997	12.3944	12.1964	13.531	13.4052	13.6083	13.4988	13.6332	13.719	13.556	12.5377	12.4562	12.6157	O95292	VAPB	FALSE	0	-0.481653	0.586932	0.0526393
O95295	SNAPN_HUMAN	sp|O95295|SNAPN_HUMAN	SNAPIN	136	14874	Homo sapiens	SNARE-associated protein Snapin	1:Experimental evidence at protein level	SNARE-associated protein Snapin (Biogenesis of lysosome-related organelles complex 1 subunit 7) (BLOC-1 subunit 7) (Synaptosomal-associated protein 25-binding protein) (SNAP-associated protein)	15.44	0.9723	0.999	1	1	1	12	12	12	0	0	0	N-term(42.0106)	11.4674	11.7871	12.1555	11.6853	13.0109	12.9601	12.8307	9.64241	10.3745	10.059	10.8963	11.3427	11.742	11.2535	13.0418	12.6891	12.6596	10.0987	10.2165	9.15417	O95295	SNAPIN	FALSE	0	-0.813902	1.38958	0.28784
O95302	FKBP9_HUMAN	sp|O95302|FKBP9_HUMAN	FKBP9	570	63084	Homo sapiens	Peptidyl-prolyl cis-trans isomerase FKBP9	1:Experimental evidence at protein level	Peptidyl-prolyl cis-trans isomerase FKBP9 (PPIase FKBP9) (EC 5.2.1.8) (63 kDa FK506-binding protein) (63 kDa FKBP) (FKBP-63) (FK506-binding protein 9) (FKBP-9) (Rotamase)	2.11	0.914	0.9967	1	0	1	2	0	2	0	0	0		12.8804	12.7838	12.8503	13.0385	12.6295	12.4755	13.0895	10.9992	10.9285	10.6648	12.4542	12.6395	12.8947	12.9375	12.6006	12.5927	12.7176	10.4667	10.722	10.5129	O95302	FKBP9	FALSE	0	-0.713825	1.07415	0.180162
O95347	SMC2_HUMAN	sp|O95347|SMC2_HUMAN	SMC2	1197	135656	Homo sapiens	Structural maintenance of chromosomes protein 2	1:Experimental evidence at protein level	Structural maintenance of chromosomes protein 2 (SMC protein 2) (SMC-2) (Chromosome-associated protein E) (hCAP-E) (XCAP-E homolog)	8.6	1	0.999	9	6	9	24	15	24	0	0	0		12.1623	12.1253	12.1204	12.207	12.3172	12.3652	12.1069	11.0623	10.9661	11.3056	12.2768	12.1979	12.3463	12.307	11.99	11.7665	11.8697	11.3728	11.3033	11.1791	O95347	SMC2	FALSE	0	-0.452928	0.478714	0.0128931
O95373	IPO7_HUMAN	sp|O95373|IPO7_HUMAN	IPO7	1038	119517	Homo sapiens	Importin-7	1:Experimental evidence at protein level	Importin-7 (Imp7) (Ran-binding protein 7) (RanBP7)	3.95	1	0.999	5	3	5	26	24	26	0	0	0	N-term(42.0106)	12.5185	12.2591	11.9102	12.2673	13.4695	13.1793	13.3937	11.2791	12.054	12.054	12.3533	12.4974	12.332	12.1458	13.287	13.3345	13.4736	11.7638	11.7819	11.4691	O95373	IPO7	FALSE	0	-0.649738	0.638923	-0.00540766
O95391	SLU7_HUMAN	sp|O95391|SLU7_HUMAN	SLU7	586	68387	Homo sapiens	Pre-mRNA-splicing factor SLU7	1:Experimental evidence at protein level	Pre-mRNA-splicing factor SLU7 (hSlu7)	2.9	0.9723	0.999	1	0	1	4	0	4	0	0	0	N-term(42.0106)	10.1308	10.5711	9.17089	9.30396	10.4366	10.5019	10.4657	9.67955	8.66886	9.04456	10.1013	10.6253	9.69669	8.67848	10.709	10.6546	10.6764	9.3186	8.85772	8.95599	O95391	SLU7	TRUE	4	-0.728249	0.668216	-0.0300163
O95400	CD2B2_HUMAN	sp|O95400|CD2B2_HUMAN	CD2BP2	341	37646	Homo sapiens	CD2 antigen cytoplasmic tail-binding protein 2	1:Experimental evidence at protein level	CD2 antigen cytoplasmic tail-binding protein 2 (CD2 cytoplasmic domain-binding protein 2) (CD2 tail-binding protein 2) (U5 snRNP 52K protein) (U5-52K)	18.48	1	0.999	6	6	6	80	80	80	0	0	0	8M(15.9949)	14.0012	14.0322	14.1843	14.1541	14.174	14.1715	14.2381	12.6157	12.8389	12.787	13.6468	13.6605	13.7628	13.8914	14.3901	14.4337	14.32	12.5466	12.8469	12.6689	O95400	CD2BP2	FALSE	0	-0.527478	0.733339	0.102931
O95429	BAG4_HUMAN	sp|O95429|BAG4_HUMAN	BAG4	457	49594	Homo sapiens	BAG family molecular chaperone regulator 4	1:Experimental evidence at protein level	BAG family molecular chaperone regulator 4 (BAG-4) (Bcl-2-associated athanogene 4) (Silencer of death domains)	9.19	1	0.999	3	2	3	9	7	9	0	0	0		10.0476	10.4146	10.1423	8.01051	11.7552	11.0766	11.7246	11.3578	11.2056	12.3449	8.41155	8.02109	9.70958	10.3529	11.858	11.8165	11.708	10.8595	11.1887	10.8111	O95429	BAG4	TRUE	4	-0.818174	1.48674	0.334283
O95470	SGPL1_HUMAN	sp|O95470|SGPL1_HUMAN	SGPL1	568	63524	Homo sapiens	Sphingosine-1-phosphate lyase 1	1:Experimental evidence at protein level	Sphingosine-1-phosphate lyase 1 (S1PL) (SP-lyase 1) (SPL 1) (hSPL) (EC 4.1.2.27) (Sphingosine-1-phosphate aldolase)	3.52	0.9999	0.9914	2	0	2	2	0	2	0	0	0	10M(15.9949)	9.3761	10.4408	10.9307	11.0671	9.43134	10.2717	10.4966	7.96524	9.6974	10.2378	10.8602	11.2482	11.5328	11.6878	10.1048	9.51734	10.0267	9.81969	9.73856	8.34971	O95470	SGPL1	TRUE	7	-1.17133	0.577148	-0.297092
O95487	SC24B_HUMAN	sp|O95487|SC24B_HUMAN	SEC24B	1268	137418	Homo sapiens	Protein transport protein Sec24B	1:Experimental evidence at protein level	Protein transport protein Sec24B (SEC24-related protein B)	3.23	1	0.999	3	2	3	23	22	23	0	0	0	N-term(42.0106)	11.3352	11.2065	11.1066	10.8644	13.3107	13.2329	13.5476	11.4194	11.6164	11.2398	11.6075	11.2982	11.2234	10.7284	13.1231	12.6376	13.4145	11.6733	11.8344	11.3656	O95487	SEC24B	FALSE	0	-0.862891	0.857606	-0.00264278
O95573	ACSL3_HUMAN	sp|O95573|ACSL3_HUMAN	ACSL3	720	80420	Homo sapiens	Fatty acid CoA ligase Acsl3	1:Experimental evidence at protein level	Fatty acid CoA ligase Acsl3 (Arachidonate--CoA ligase) (EC 6.2.1.15) (Long-chain acyl-CoA synthetase 3) (LACS 3) (Long-chain-fatty-acid--CoA ligase 3) (EC 6.2.1.3) (Medium-chain acyl-CoA ligase Acsl3) (EC 6.2.1.2)	5.28	1	0.999	3	0	3	16	0	16	0	0	0		11.8147	11.5156	11.6011	11.3182	11.8799	11.7378	11.6825	9.42121	8.72295	10.4141	11.8088	11.8985	12.2389	11.509	12.2041	12.2705	12.0056	10.6168	10.267	9.93757	O95573	ACSL3	FALSE	0	-1.35895	0.429195	-0.464879
O95619	YETS4_HUMAN	sp|O95619|YETS4_HUMAN	YEATS4	227	26499	Homo sapiens	YEATS domain-containing protein 4	1:Experimental evidence at protein level	YEATS domain-containing protein 4 (Glioma-amplified sequence 41) (Gas41) (NuMA-binding protein 1) (NuBI-1) (NuBI1)	4.85	0.6506	0.9815	1	0	1	1	0	1	0	0	0		10.4731	10.5947	10.8141	10.5114	10.8229	10.9381	10.9199	9.02692	10.5173	10.34	10.8316	10.9682	11.311	10.9909	9.99891	10.9798	10.5984	8.73844	9.6601	8.82414	O95619	YEATS4	TRUE	3	-0.490434	0.901817	0.205692
O95758	PTBP3_HUMAN	sp|O95758|PTBP3_HUMAN	PTBP3	552	59690	Homo sapiens	Polypyrimidine tract-binding protein 3	1:Experimental evidence at protein level	Polypyrimidine tract-binding protein 3 (Regulator of differentiation 1) (Rod1)	9.24	1	0.999	6	1	4	13	3	11	0	0	0		11.9306	11.6635	11.9375	12.0218	12.319	12.163	12.3303	12.9471	12.9459	13.0758	11.3145	11.9656	11.789	11.5543	12.2128	12.2334	12.3035	12.6567	12.709	12.6533	O95758	PTBP3	FALSE	0	-0.266673	0.655168	0.194247
O95782	AP2A1_HUMAN	sp|O95782|AP2A1_HUMAN	AP2A1	977	107546	Homo sapiens	AP-2 complex subunit alpha-1	1:Experimental evidence at protein level	AP-2 complex subunit alpha-1 (100 kDa coated vesicle protein A) (Adaptor protein complex AP-2 subunit alpha-1) (Adaptor-related protein complex 2 subunit alpha-1) (Alpha-adaptin A) (Alpha1-adaptin) (Clathrin assembly protein complex 2 alpha-A large chain) (Plasma membrane adaptor HA2/AP2 adaptin alpha A subunit)	12.69	1	0.999	12	9	12	64	37	64	0	0	0		13.8835	13.6114	13.7594	13.8842	13.2488	13.2186	13.5497	14.7334	14.569	14.7354	13.7106	13.9112	13.6955	13.8495	13.3197	13.2902	13.4196	14.7957	14.6928	14.6629	O95782	AP2A1	FALSE	0	-0.549051	0.518208	-0.0154214
O95793	STAU1_HUMAN	sp|O95793|STAU1_HUMAN	STAU1	577	63182	Homo sapiens	Double-stranded RNA-binding protein Staufen homolog 1	1:Experimental evidence at protein level	Double-stranded RNA-binding protein Staufen homolog 1	29.12	1	0.999	16	1	16	186	4	186	0	0	0	12M(15.9949)	14.4127	14.5449	14.6274	14.6165	14.1093	14.0885	14.1161	13.0841	13.0775	13.1552	14.3547	14.391	14.5321	14.4265	14.27	14.2376	14.1901	13.1421	13.1148	12.9925	O95793	STAU1	FALSE	0	-0.558974	0.595184	0.0181052
O95816	BAG2_HUMAN	sp|O95816|BAG2_HUMAN	BAG2	211	23772	Homo sapiens	BAG family molecular chaperone regulator 2	1:Experimental evidence at protein level	BAG family molecular chaperone regulator 2 (BAG-2) (Bcl-2-associated athanogene 2)	8.53	1	0.999	2	2	2	7	7	7	0	0	0		12.0755	11.3318	11.5166	11.5905	11.7207	12.1159	11.8577	10.4983	10.9535	10.3631	12.3405	11.3688	11.7794	11.8065	11.8107	11.4659	12.0549	10.8348	10.4744	8.62359	O95816	BAG2	TRUE	1	-0.642053	0.934875	0.146411
O95819	M4K4_HUMAN	sp|O95819|M4K4_HUMAN	MAP4K4	1239	142101	Homo sapiens	Mitogen-activated protein kinase kinase kinase kinase 4	1:Experimental evidence at protein level	Mitogen-activated protein kinase kinase kinase kinase 4 (EC 2.7.11.1) (HPK/GCK-like kinase HGK) (MAPK/ERK kinase kinase kinase 4) (MEK kinase kinase 4) (MEKKK 4) (Nck-interacting kinase)	1.78	0.9935	0.9965	2	0	2	2	0	2	0	0	0		11.4924	11.1645	11.1021	10.6558	11.1577	10.9456	10.9756	9.65786	9.31129	8.62941	11.4253	10.9132	11.4008	11.4981	11.0737	10.7936	10.2698	9.43586	8.61893	10.5693	O95819	MAP4K4	TRUE	2	-0.938151	0.756875	-0.0906385
O95831	AIFM1_HUMAN	sp|O95831|AIFM1_HUMAN	AIFM1	613	66901	Homo sapiens	Apoptosis-inducing factor 1, mitochondrial	1:Experimental evidence at protein level	Apoptosis-inducing factor 1, mitochondrial (EC 1.6.99.-) (Programmed cell death protein 8)	4.57	1	0.996	3	0	3	8	0	8	0	0	0		12.0528	12.3347	11.9213	12.3106	11.4803	11.1288	11.1995	9.38217	10.505	9.8631	12.545	12.6063	12.6081	12.4859	11.7895	11.3304	11.2353	9.3965	9.13826	8.12175	O95831	AIFM1	TRUE	2	-1.12524	1.30952	0.0921432
O95881	TXD12_HUMAN	sp|O95881|TXD12_HUMAN	TXNDC12	172	19206	Homo sapiens	Thioredoxin domain-containing protein 12	1:Experimental evidence at protein level	Thioredoxin domain-containing protein 12 (EC 1.8.4.2) (Endoplasmic reticulum resident protein 18) (ER protein 18) (ERp18) (Endoplasmic reticulum resident protein 19) (ER protein 19) (ERp19) (Thioredoxin-like protein p19) (hTLP19)	9.3	1	0.999	2	2	2	5	5	5	0	0	0		11.5608	11.6631	11.7822	11.6341	13.004	12.801	12.6751	11.5086	11.2022	11.6793	11.3744	11.4763	11.515	11.4576	13.0669	12.9026	13.0165	11.059	11.3553	11.371	O95881	TXNDC12	FALSE	0	-0.559041	0.742227	0.0915927
P00338	LDHA_HUMAN	sp|P00338|LDHA_HUMAN	LDHA	332	36689	Homo sapiens	L-lactate dehydrogenase A chain	1:Experimental evidence at protein level	L-lactate dehydrogenase A chain (LDH-A) (EC 1.1.1.27) (Cell proliferation-inducing gene 19 protein) (LDH muscle subunit) (LDH-M) (Renal carcinoma antigen NY-REN-59)	15.66	1	0.999	4	2	4	25	13	25	0	0	0		13.2054	12.8632	12.6602	12.5418	12.3171	12.696	12.3642	12.1924	12.0941	12.0759	13	12.4832	12.7707	12.4493	12.8405	12.6855	13.0353	12.2156	11.8094	11.9062	P00338	LDHA	FALSE	0	-0.408848	0.37178	-0.0185336
P00387	NB5R3_HUMAN	sp|P00387|NB5R3_HUMAN	CYB5R3	301	34235	Homo sapiens	NADH-cytochrome b5 reductase 3	1:Experimental evidence at protein level	NADH-cytochrome b5 reductase 3 (B5R) (Cytochrome b5 reductase) (EC 1.6.2.2) (Diaphorase-1)	7.64	1	0.9989	2	0	2	7	0	7	0	0	0		11.0808	11.0234	10.9706	10.8837	10.303	10.9115	10.7881	11.7425	11.7616	11.6848	11.5896	11.9226	11.7116	11.5072	11.118	11.0863	10.9586	11.9936	12.0455	11.9744	P00387	CYB5R3	FALSE	0	-0.902348	-0.0491515	-0.47575
P00403	COX2_HUMAN	sp|P00403|COX2_HUMAN	MT-CO2	227	25565	Homo sapiens	Cytochrome c oxidase subunit 2	1:Experimental evidence at protein level	Cytochrome c oxidase subunit 2 (EC 7.1.1.9) (Cytochrome c oxidase polypeptide II)	7.49	1	0.9894	2	2	2	4	4	4	0	0	0		13.9504	13.7949	13.684	13.6617	11.417	11.9977	12.0106	11.7967	12.2662	8.11623	13.6854	13.736	13.7888	13.7198	9.60927	11.9849	11.9315	11.8607	11.9502	11.7684	P00403	MT-CO2	TRUE	2	-1.50683	1.23893	-0.133949
P01023	A2MG_HUMAN	sp|P01023|A2MG_HUMAN	A2M	1474	163291	Homo sapiens	Alpha-2-macroglobulin	1:Experimental evidence at protein level	Alpha-2-macroglobulin (Alpha-2-M) (C3 and PZP-like alpha-2-macroglobulin domain-containing protein 5)	0.68	0.9687	0.9989	1	1	1	2	2	2	0	0	0		11.2141	11.3209	11.4819	11.4985	9.42333	11.1098	10.6114	12.1229	11.8624	11.6281	11.3094	11.4666	11.097	11.2302	8.62821	10.3777	10.9202	11.469	11.2213	11.5043	P01023	A2M	TRUE	3	-0.431161	1.04103	0.304933
P01040	CYTA_HUMAN	sp|P01040|CYTA_HUMAN	CSTA	98	11006	Homo sapiens	Cystatin-A	1:Experimental evidence at protein level	Cystatin-A (Cystatin-AS) (Stefin-A) [Cleaved into: Cystatin-A, N-terminally processed]	12.24	0.951	0.9982	1	0	1	4	0	4	0	0	0		11.098	11.3959	11.3204	11.4903	10.2334	10.2843	9.8378	12.3368	12.1019	12.4755	10.7843	10.6471	10.6469	10.4816	10.1891	9.92801	10.0379	10.7469	10.8275	9.92127	P01040	CSTA	FALSE	0	0.204077	1.46871	0.836395
P01111	RASN_HUMAN	sp|P01111|RASN_HUMAN	NRAS	189	21229	Homo sapiens	GTPase NRas	1:Experimental evidence at protein level	GTPase NRas (EC 3.6.5.2) (Transforming protein N-Ras)	18.52	1	0.999	3	0	3	5	0	5	0	0	0		12.1669	12.3457	12.4854	12.2885	11.9574	12.5337	12.3397	12.4675	12.2268	11.8887	11.9449	12.0763	12.0312	11.8924	11.999	12.2457	12.2895	12.2504	11.9917	12.3741	P01111	NRAS	FALSE	0	-0.0832192	0.404261	0.160521
P02533	K1C14_HUMAN	sp|P02533|K1C14_HUMAN	KRT14	472	51561	Homo sapiens	Keratin, type I cytoskeletal 14	1:Experimental evidence at protein level	Keratin, type I cytoskeletal 14 (Cytokeratin-14) (CK-14) (Keratin-14) (K14)	31.36	1	0.999	15	4	11	215	30	103	0	0	0		14.0348	14.0123	14.0812	14.0029	12.4554	12.4677	12.6606	15.8219	15.8925	16.0039	14.0495	13.9871	13.9819	14.0847	13.439	13.2514	13.4296	15.879	15.9744	15.9747	P02533	KRT14	FALSE	0	-1.36966	0.846008	-0.261824
P02538	K2C6A_HUMAN	sp|P02538|K2C6A_HUMAN	KRT6A	564	60045	Homo sapiens	Keratin, type II cytoskeletal 6A	1:Experimental evidence at protein level	Keratin, type II cytoskeletal 6A (Cytokeratin-6A) (CK-6A) (Cytokeratin-6D) (CK-6D) (Keratin-6A) (K6A) (Type-II keratin Kb6) (allergen Hom s 5)	36.17	1	0.999	24	1	11	229	9	80	0	0	0		12.9434	12.7481	13.2439	12.9351	13.0837	13.2105	13.351	15.3568	15.2829	15.2877	13.7122	13.6949	14.0059	13.6494	12.5851	12.6959	12.6057	15.1316	15.1651	15.1646	P02538	KRT6A	FALSE	0	-1.04558	0.852099	-0.0967399
P02545	LMNA_HUMAN	sp|P02545|LMNA_HUMAN	LMNA	664	74139	Homo sapiens	Prelamin-A/C	1:Experimental evidence at protein level	Prelamin-A/C [Cleaved into: Lamin-A/C (70 kDa lamin) (Renal carcinoma antigen NY-REN-32)]	41.57	1	0.999	27	0	27	224	0	224	0	0	0	4M(15.9949)	13.8311	13.8072	13.8172	13.7829	13.5521	13.4417	13.5239	14.3928	14.246	14.1957	13.6964	13.5993	13.6236	13.6361	13.6033	13.5254	13.5476	14.5071	14.5874	14.4696	P02545	LMNA	FALSE	0	-0.403973	0.362979	-0.0204972
P02768	ALBU_HUMAN	sp|P02768|ALBU_HUMAN	ALB	609	69367	Homo sapiens	Albumin	1:Experimental evidence at protein level	Albumin	5.42	1	0.9931	3	0	2	9	0	3	0	0	0		10.8984	10.9492	10.3554	11.0694	8.78837	9.10401	9.08989	12.7078	12.7328	12.8759	10.8353	11.1352	10.8009	9.86625	8.79662	8.3798	9.08249	10.8746	11.1323	10.3777	P02768	ALB	TRUE	7	-0.43939	1.89742	0.729017
P02786	TFR1_HUMAN	sp|P02786|TFR1_HUMAN	TFRC	760	84871	Homo sapiens	Transferrin receptor protein 1	1:Experimental evidence at protein level	Transferrin receptor protein 1 (TR) (TfR) (TfR1) (Trfr) (T9) (p90) (CD antigen CD71) [Cleaved into: Transferrin receptor protein 1, serum form (sTfR)]	1.84	0.9507	0.9982	1	0	1	3	0	3	0	0	0		12.8063	12.6881	12.6721	12.3851	11.6105	11.5743	11.4316	8.3075	9.94482	9.92217	12.9864	12.7573	12.6037	12.4471	11.8776	11.7854	11.742	9.58734	7.9822	8.98458	P02786	TFRC	TRUE	3	-1.3828	1.50055	0.058875
P02792	FRIL_HUMAN	sp|P02792|FRIL_HUMAN	FTL	175	20020	Homo sapiens	Ferritin light chain	1:Experimental evidence at protein level	Ferritin light chain (Ferritin L subunit)	8.57	0.9723	0.999	1	1	1	4	4	4	0	0	0		10.4499	10.3243	10.929	10.5341	11.079	11.1681	10.8987	8.96983	8.89465	8.88496	9.18677	9.08227	10.2622	10.3688	11.2581	10.4966	10.825	8.20343	8.1111	8.75176	P02792	FTL	TRUE	4	-0.362695	1.48003	0.558666
P04080	CYTB_HUMAN	sp|P04080|CYTB_HUMAN	CSTB	98	11140	Homo sapiens	Cystatin-B	1:Experimental evidence at protein level	Cystatin-B (CPI-B) (Liver thiol proteinase inhibitor) (Stefin-B)	24.49	1	0.9962	2	1	2	7	4	7	0	0	0		9.62529	9.75472	9.82577	8.37688	9.73199	10.3224	10.0978	12.0536	11.8401	12.0322	9.43455	9.6601	7.62882	9.00084	10.402	9.13484	10.2791	11.687	11.5493	11.6653	P04080	CSTB	TRUE	8	-0.811418	1.45521	0.321897
P04083	ANXA1_HUMAN	sp|P04083|ANXA1_HUMAN	ANXA1	346	38714	Homo sapiens	Annexin A1	1:Experimental evidence at protein level	Annexin A1 (Annexin I) (Annexin-1) (Calpactin II) (Calpactin-2) (Chromobindin-9) (Lipocortin I) (Phospholipase A2 inhibitory protein) (p35) [Cleaved into: Annexin Ac2-26]	20.52	1	0.999	5	1	5	15	4	15	0	0	0		12.3297	11.0869	10.3207	10.0644	10.3752	9.61451	11.2088	10.0681	11.0584	10.1897	11.558	11.2311	10.6487	10.2555	9.8707	10.0904	9.45586	10.4711	10.32	10.8116	P04083	ANXA1	FALSE	0	-0.487648	0.808293	0.160322
P04150	GCR_HUMAN	sp|P04150|GCR_HUMAN	NR3C1	777	85659	Homo sapiens	Glucocorticoid receptor	1:Experimental evidence at protein level	Glucocorticoid receptor (GR) (Nuclear receptor subfamily 3 group C member 1)	13	1	0.999	8	1	8	59	6	59	0	0	0		11.6668	11.8506	11.8525	11.6147	12.2508	11.8558	12.2152	11.3678	11.1309	11.6235	11.4187	11.7995	11.5253	11.4359	12.0726	11.7875	12.1161	10.9303	11.5528	10.7837	P04150	NR3C1	FALSE	0	-0.185678	0.586915	0.200619
P04259	K2C6B_HUMAN	sp|P04259|K2C6B_HUMAN	KRT6B	564	60067	Homo sapiens	Keratin, type II cytoskeletal 6B	1:Experimental evidence at protein level	Keratin, type II cytoskeletal 6B (Cytokeratin-6B) (CK-6B) (Keratin-6B) (K6B) (Type-II keratin Kb10)	35.99	1	0.9983	23	2	3	216	2	10	0	0	0		10.8274	10.8718	10.9302	11.3568	12.0565	11.8314	11.9891	13.0377	13.372	12.6823	12.1535	12.303	12.188	12.5945	9.84301	9.18255	10.8879	12.9474	12.9374	12.9683	P04259	KRT6B	TRUE	1	-0.93443	1.12438	0.0949742
P04264	K2C1_HUMAN	sp|P04264|K2C1_HUMAN	KRT1	644	66039	Homo sapiens	Keratin, type II cytoskeletal 1	1:Experimental evidence at protein level	Keratin, type II cytoskeletal 1 (67 kDa cytokeratin) (Cytokeratin-1) (CK-1) (Hair alpha protein) (Keratin-1) (K1) (Type-II keratin Kb1)	50.93	1	0.999	39	32	39	693	584	693	0	0	0	2M(15.9949), 5M(15.9949), 6M(15.9949), 7M(15.9949), 8M(15.9949)	17.9747	17.911	17.9567	17.8245	16.6864	16.6388	16.5455	20.0703	20.0328	20.0488	18.2749	18.2361	18.28	18.3234	17.3679	17.3482	17.3771	19.966	20.0013	20.0236	P04264	KRT1	FALSE	0	-1.47229	0.77049	-0.350902
P04406	G3P_HUMAN	sp|P04406|G3P_HUMAN	GAPDH	335	36053	Homo sapiens	Glyceraldehyde-3-phosphate dehydrogenase	1:Experimental evidence at protein level	Glyceraldehyde-3-phosphate dehydrogenase (GAPDH) (EC 1.2.1.12) (Peptidyl-cysteine S-nitrosylase GAPDH) (EC 2.6.99.-)	52.24	1	0.999	8	2	8	35	5	35	0	0	0		14.428	13.3128	13.2112	12.8234	12.1002	11.8458	12.2051	12.6983	12.4586	12.3254	13.8265	13.2071	12.6534	12.7314	11.9703	12.0855	11.8837	11.6126	11.6069	11.6197	P04406	GAPDH	FALSE	0	-0.265295	1.10765	0.421178
P04439	HLAA_HUMAN	sp|P04439|HLAA_HUMAN	HLA-A	365	40841	Homo sapiens	HLA class I histocompatibility antigen, A alpha chain	1:Experimental evidence at protein level	HLA class I histocompatibility antigen, A alpha chain (Human leukocyte antigen A) (HLA-A)	32.6	0.9781	0.9904	10	0	1	92	0	1	0	0	0		12.0523	11.916	11.812	12.0127	11.6071	11.8843	11.7675	10.8129	11.7112	11.2202	12.0107	12.2039	12.2169	12.5563	11.5733	12.1356	11.857	11.3107	11.1563	11.6099	P04439	HLA-A	FALSE	0	-0.587469	0.220578	-0.183446
P04632	CPNS1_HUMAN	sp|P04632|CPNS1_HUMAN	CAPNS1	268	28316	Homo sapiens	Calpain small subunit 1	1:Experimental evidence at protein level	Calpain small subunit 1 (CSS1) (Calcium-activated neutral proteinase small subunit) (CANP small subunit) (Calcium-dependent protease small subunit) (CDPS) (Calcium-dependent protease small subunit 1) (Calpain regulatory subunit)	19.03	1	0.999	3	0	3	11	0	11	0	0	0	10M(15.9949)	10.9628	10.6393	10.0741	9.86959	9.89698	8.56515	9.80399	13.0728	13.069	13.1582	10.426	9.99591	9.46421	10.1715	9.89672	10.4967	10.8196	13.0394	13.3167	13.4113	P04632	CAPNS1	TRUE	2	-1.58862	1.20338	-0.192619
P04637	P53_HUMAN	sp|P04637|P53_HUMAN	TP53	393	43653	Homo sapiens	Cellular tumor antigen p53	1:Experimental evidence at protein level	Cellular tumor antigen p53 (Antigen NY-CO-13) (Phosphoprotein p53) (Tumor suppressor p53)	5.85	1	0.999	2	0	2	14	0	14	0	0	0		12.745	12.5926	12.5135	12.5565	12.7594	12.8819	12.284	12.1159	11.7332	11.7757	12.5712	12.279	12.4019	12.6039	12.4814	12.9074	12.6439	12.2098	12.2071	12.2294	P04637	TP53	FALSE	0	-0.396127	0.280681	-0.0577229
P04792	HSPB1_HUMAN	sp|P04792|HSPB1_HUMAN	HSPB1	205	22783	Homo sapiens	Heat shock protein beta-1	1:Experimental evidence at protein level	Heat shock protein beta-1 (HspB1) (28 kDa heat shock protein) (Estrogen-regulated 24 kDa protein) (Heat shock 27 kDa protein) (HSP 27) (Heat shock protein family B member 1) (Stress-responsive protein 27) (SRP27)	64.88	1	0.999	12	0	12	164	0	164	0	0	0		15.8851	15.8574	15.7591	15.8221	16.0799	16.0053	16.1354	15.2006	15.1253	15.004	15.6768	15.7786	15.7224	15.7453	16.0139	15.9157	15.9482	15.0318	14.9541	15.1331	P04792	HSPB1	FALSE	0	-0.302155	0.493006	0.0954256
P04843	RPN1_HUMAN	sp|P04843|RPN1_HUMAN	RPN1	607	68569	Homo sapiens	Dolichyl-diphosphooligosaccharide--protein glycosyltransferase subunit 1	1:Experimental evidence at protein level	Dolichyl-diphosphooligosaccharide--protein glycosyltransferase subunit 1 (Dolichyl-diphosphooligosaccharide--protein glycosyltransferase 67 kDa subunit) (Ribophorin I) (RPN-I) (Ribophorin-1)	37.07	1	0.999	23	1	23	385	14	385	0	0	0		15.7448	15.7235	15.6587	15.6588	15.5243	15.6016	15.6108	15.1847	15.0884	15.1566	16.1361	16.1646	16.0376	15.9202	15.8406	15.9489	15.8943	15.5247	15.6045	15.8113	P04843	RPN1	FALSE	0	-0.660596	-0.125566	-0.393081
P04844	RPN2_HUMAN	sp|P04844|RPN2_HUMAN	RPN2	631	69284	Homo sapiens	Dolichyl-diphosphooligosaccharide--protein glycosyltransferase subunit 2	1:Experimental evidence at protein level	Dolichyl-diphosphooligosaccharide--protein glycosyltransferase subunit 2 (Dolichyl-diphosphooligosaccharide--protein glycosyltransferase 63 kDa subunit) (RIBIIR) (Ribophorin II) (RPN-II) (Ribophorin-2)	30.11	1	0.999	14	0	14	118	0	118	0	0	0		13.2393	13.2831	13.4989	13.2384	12.9978	13.13	13.0425	14.1592	14.1903	14.1457	13.7225	13.9451	13.8961	13.971	13.4771	13.6326	13.5888	14.9178	14.9211	14.8621	P04844	RPN2	FALSE	0	-1.09967	-0.10209	-0.600881
P04899	GNAI2_HUMAN	sp|P04899|GNAI2_HUMAN	GNAI2	355	40451	Homo sapiens	Guanine nucleotide-binding protein G(i) subunit alpha-2	1:Experimental evidence at protein level	Guanine nucleotide-binding protein G(i) subunit alpha-2 (Adenylate cyclase-inhibiting G alpha protein)	9.58	0.9998	0.999	3	1	3	25	7	25	0	0	0		13.0049	12.7321	13.0243	12.9858	12.5927	12.9003	12.8041	13.6374	13.6852	13.558	12.9117	13.0825	12.7679	13.2272	13.2376	13.1093	13.0136	13.4885	13.2909	13.406	P04899	GNAI2	FALSE	0	-0.390767	0.268644	-0.0610615
P05023	AT1A1_HUMAN	sp|P05023|AT1A1_HUMAN	ATP1A1	1023	112896	Homo sapiens	Sodium/potassium-transporting ATPase subunit alpha-1	1:Experimental evidence at protein level	Sodium/potassium-transporting ATPase subunit alpha-1 (Na(+)/K(+) ATPase alpha-1 subunit) (EC 7.2.2.13) (Sodium pump subunit alpha-1)	8.21	1	0.999	6	2	6	41	22	41	0	0	0		12.2699	12.3665	12.5737	12.6119	12.0233	11.8881	11.7912	11.446	11.6898	11.4227	12.136	11.9199	12.3467	12.3887	11.7345	11.843	11.9775	11.399	11.0333	10.9108	P05023	ATP1A1	FALSE	0	-0.210968	0.689708	0.23937
P05067	A4_HUMAN	sp|P05067|A4_HUMAN	APP	770	86943	Homo sapiens	Amyloid-beta precursor protein	1:Experimental evidence at protein level	Amyloid-beta precursor protein (APP) (ABPP) (APPI) (Alzheimer disease amyloid A4 protein homolog) (Alzheimer disease amyloid protein) (Amyloid precursor protein) (Amyloid-beta (A4) precursor protein) (Amyloid-beta A4 protein) (Cerebral vascular amyloid peptide) (CVAP) (PreA4) (Protease nexin-II) (PN-II) [Cleaved into: N-APP; Soluble APP-alpha (S-APP-alpha); Soluble APP-beta (S-APP-beta); C99 (Bet…	2.08	0.9723	0.999	1	0	1	2	0	2	0	0	0		9.94833	10.8829	10.6087	10.0152	10.1446	11.012	11.1707	9.32354	9.3018	8.7094	10.6961	10.5813	10.0273	9.64887	10.7797	10.6663	10.6398	8.93659	8.26886	9.01728	P05067	APP	TRUE	2	-0.592193	0.963242	0.185524
P05089	ARGI1_HUMAN	sp|P05089|ARGI1_HUMAN	ARG1	322	34735	Homo sapiens	Arginase-1	1:Experimental evidence at protein level	Arginase-1 (EC 3.5.3.1) (Liver-type arginase) (Type I arginase)	6.83	1	0.9947	2	0	2	8	0	8	0	0	0		12.0282	11.7857	12.6292	12.7706	10.3013	9.48292	10.9574	13.1537	13.1899	13.1107	12.1039	11.9477	11.8007	11.5239	12.0251	11.1772	10.7499	12.1249	12.0807	12.0697	P05089	ARG1	FALSE	0	-0.693893	1.05514	0.180622
P05114	HMGN1_HUMAN	sp|P05114|HMGN1_HUMAN	HMGN1	100	10659	Homo sapiens	Non-histone chromosomal protein HMG-14	1:Experimental evidence at protein level	Non-histone chromosomal protein HMG-14 (High mobility group nucleosome-binding domain-containing protein 1)	27	1	0.999	3	0	3	18	0	18	0	0	0		11.6782	11.6918	11.808	11.4927	10.6697	10.6955	11.0043	11.3688	11.5953	11.2457	11.3156	11.4483	11.2106	11.5316	11.6896	11.3492	11.4467	11.3855	10.9775	10.0792	P05114	HMGN1	FALSE	0	-0.335214	0.498452	0.0816189
P05121	PAI1_HUMAN	sp|P05121|PAI1_HUMAN	SERPINE1	402	45060	Homo sapiens	Plasminogen activator inhibitor 1	1:Experimental evidence at protein level	Plasminogen activator inhibitor 1 (PAI) (PAI-1) (Endothelial plasminogen activator inhibitor) (Serpin E1)	2.49	0.9511	0.9982	1	1	1	4	4	4	0	0	0		11.9017	11.78	11.7048	11.227	10.5089	10.2591	10.2147	10.1524	11.0191	10.0766	11.403	11.3182	11.5759	11.5928	10.3726	10.7607	10.938	10.9494	10.874	10.9927	P05121	SERPINE1	FALSE	0	-0.734964	0.348347	-0.193309
P05141	ADT2_HUMAN	sp|P05141|ADT2_HUMAN	SLC25A5	298	32852	Homo sapiens	ADP/ATP translocase 2	1:Experimental evidence at protein level	ADP/ATP translocase 2 (ADP,ATP carrier protein 2) (ADP,ATP carrier protein, fibroblast isoform) (Adenine nucleotide translocator 2) (ANT 2) (Solute carrier family 25 member 5) [Cleaved into: ADP/ATP translocase 2, N-terminally processed]	24.16	1	0.999	7	2	7	39	22	39	0	0	0	N-term(42.0106)	14.718	14.6807	14.4278	14.4056	12.7417	12.7681	12.6084	12.8797	12.6661	12.8201	15.1577	15.1989	14.9158	15.0482	13.2628	13.332	13.5033	13.1073	12.9871	13.0999	P05141	SLC25A5	FALSE	0	-1.34715	0.367749	-0.489698
P05198	IF2A_HUMAN	sp|P05198|IF2A_HUMAN	EIF2S1	315	36112	Homo sapiens	Eukaryotic translation initiation factor 2 subunit 1	1:Experimental evidence at protein level	Eukaryotic translation initiation factor 2 subunit 1 (Eukaryotic translation initiation factor 2 subunit alpha) (eIF-2-alpha) (eIF-2A) (eIF-2alpha) (eIF2-alpha)	12.7	1	0.999	4	2	4	37	32	37	0	0	0	7M(15.9949)	14.1606	14.2558	14.2879	14.5034	14.3605	14.2327	14.1762	12.64	12.8145	12.4494	14.3561	14.084	14.433	14.3455	14.4185	14.2596	14.5393	12.5072	12.2593	12.7423	P05198	EIF2S1	FALSE	0	-0.777082	0.764295	-0.00639363
P05204	HMGN2_HUMAN	sp|P05204|HMGN2_HUMAN	HMGN2	90	9393	Homo sapiens	Non-histone chromosomal protein HMG-17	1:Experimental evidence at protein level	Non-histone chromosomal protein HMG-17 (High mobility group nucleosome-binding domain-containing protein 2)	32.22	1	0.999	2	2	2	59	59	59	0	0	0		16.7959	16.8637	17.0891	16.9843	15.2409	15.062	15.0467	15.5575	15.3267	15.4284	16.5977	16.5778	16.6947	16.5799	15.9723	16.0708	16.1529	15.3967	15.1562	14.949	P05204	HMGN2	FALSE	0	-0.767854	0.617292	-0.0752809
P05386	RLA1_HUMAN	sp|P05386|RLA1_HUMAN	RPLP1	114	11514	Homo sapiens	Large ribosomal subunit protein P1	1:Experimental evidence at protein level	Large ribosomal subunit protein P1 (60S acidic ribosomal protein P1)	28.95	0.9998	0.999	2	1	1	21	11	11	0	0	0		13.7213	13.704	12.1376	10.9313	9.19512	9.12581	8.67864	9.05872	8.06437	8.44818	13.158	13.4047	10.994	10.7027	8.03704	10.2731	10.046	8.73283	8.57899	9.43509	P05386	RPLP1	TRUE	5	-1.78866	1.72917	-0.0297441
P05387	RLA2_HUMAN	sp|P05387|RLA2_HUMAN	RPLP2	115	11665	Homo sapiens	Large ribosomal subunit protein P2	1:Experimental evidence at protein level	Large ribosomal subunit protein P2 (60S acidic ribosomal protein P2) (Renal carcinoma antigen NY-REN-44)	75.65	1	0.999	8	5	8	138	65	138	0	0	0	11M(15.9949)	17.1891	17.2612	17.0801	17.0273	15.7234	15.9052	16.1511	14.4597	14.5645	14.2608	16.2943	16.172	15.8934	16.1174	16.0787	16.1635	16.35	14.2823	14.075	14.4682	P05387	RPLP2	FALSE	0	-0.574741	1.32029	0.372772
P05388	RLA0_HUMAN	sp|P05388|RLA0_HUMAN	RPLP0	317	34274	Homo sapiens	Large ribosomal subunit protein uL10	1:Experimental evidence at protein level	Large ribosomal subunit protein uL10 (60S acidic ribosomal protein P0) (60S ribosomal protein L10E)	48.58	1	0.999	15	0	15	205	0	205	0	0	0		15.2822	15.175	14.9639	14.907	14.5394	14.6193	14.5989	13.7224	13.6493	13.7153	15.5362	15.4854	15.2878	15.2081	15.0304	15.1097	15.0201	13.6568	13.7312	13.5447	P05388	RPLP0	FALSE	0	-0.888107	0.400524	-0.243792
P05412	JUN_HUMAN	sp|P05412|JUN_HUMAN	JUN	331	35676	Homo sapiens	Transcription factor Jun	1:Experimental evidence at protein level	Transcription factor Jun (Activator protein 1) (AP1) (Proto-oncogene c-Jun) (Transcription factor AP-1 subunit Jun) (V-jun avian sarcoma virus 17 oncogene homolog) (p39)	4.23	0.9723	0.999	1	0	1	3	0	3	0	0	0		10.3502	10.593	10.6875	10.6677	11.3691	10.667	10.9948	9.74925	9.30752	9.46884	10.0582	10.3026	8.19655	10.5433	10.9263	10.5014	10.2525	9.06347	9.23799	8.72076	P05412	JUN	TRUE	3	-0.114803	1.32519	0.605195
P05455	LA_HUMAN	sp|P05455|LA_HUMAN	SSB	408	46837	Homo sapiens	Lupus La protein	1:Experimental evidence at protein level	Lupus La protein (La autoantigen) (La ribonucleoprotein) (Sjoegren syndrome type B antigen) (SS-B)	18.38	1	0.999	7	3	7	20	7	20	0	0	0		13.0929	11.6138	11.8907	11.2372	11.2718	11.4557	11.8033	11.0446	9.20893	11.2217	12.1836	11.8393	11.6388	11.414	11.0515	11.2718	11.3295	10.9164	12.4599	11.1734	P05455	SSB	FALSE	0	-0.836745	0.549248	-0.143748
P05556	ITB1_HUMAN	sp|P05556|ITB1_HUMAN	ITGB1	798	88415	Homo sapiens	Integrin beta-1	1:Experimental evidence at protein level	Integrin beta-1 (Fibronectin receptor subunit beta) (Glycoprotein IIa) (GPIIA) (VLA-4 subunit beta) (CD antigen CD29)	13.03	1	0.999	9	0	9	115	0	115	0	0	0	3M(15.9949)	14.8724	14.6945	15.0172	14.9603	14.4963	14.3941	14.4411	14.2809	14.4394	14.4977	14.6976	14.6135	14.8508	14.9544	14.4718	14.3971	14.4002	14.536	14.5378	14.5411	P05556	ITGB1	FALSE	0	-0.254494	0.273188	0.00934688
P05783	K1C18_HUMAN	sp|P05783|K1C18_HUMAN	KRT18	430	48058	Homo sapiens	Keratin, type I cytoskeletal 18	1:Experimental evidence at protein level	Keratin, type I cytoskeletal 18 (Cell proliferation-inducing gene 46 protein) (Cytokeratin-18) (CK-18) (Keratin-18) (K18)	32.09	1	0.999	14	0	13	95	0	70	0	0	0	12M(15.9949), 9M(15.9949)	13.5539	13.4613	13.4759	13.561	12.4258	12.5094	12.3721	14.9579	14.9219	14.9571	13.4386	13.4488	13.4218	13.5102	12.1271	11.9715	12.4074	14.991	15.0518	14.9926	P05783	KRT18	FALSE	0	-0.895391	1.06251	0.083561
P05787	K2C8_HUMAN	sp|P05787|K2C8_HUMAN	KRT8	483	53704	Homo sapiens	Keratin, type II cytoskeletal 8	1:Experimental evidence at protein level	Keratin, type II cytoskeletal 8 (Cytokeratin-8) (CK-8) (Keratin-8) (K8) (Type-II keratin Kb8)	46.58	1	0.999	27	8	19	226	73	136	0	0	0	6M(15.9949)	13.1562	13.1314	13.1833	13.0193	12.0411	12.0484	12.2949	14.2125	14.2453	14.201	13.053	12.9841	13.0204	13.1737	12.2756	12.0687	12.1706	14.2707	14.2887	14.3211	P05787	KRT8	FALSE	0	-0.786875	0.768276	-0.00929956
P06576	ATPB_HUMAN	sp|P06576|ATPB_HUMAN	ATP5F1B	529	56560	Homo sapiens	ATP synthase subunit beta, mitochondrial	1:Experimental evidence at protein level	ATP synthase subunit beta, mitochondrial (EC 7.1.2.2) (ATP synthase F1 subunit beta)	54.44	1	0.999	22	4	22	218	33	218	0	0	0	11M(15.9949), 2M(15.9949), 4M(15.9949)	15.6479	15.5133	15.5553	15.4823	14.0771	13.9551	14.1338	13.7961	13.7775	13.9118	15.6585	15.6446	15.6864	15.6564	14.1168	14.0091	14.0866	13.4719	13.4177	13.367	P06576	ATP5F1B	FALSE	0	-0.764435	0.911458	0.0735115
P06702	S10A9_HUMAN	sp|P06702|S10A9_HUMAN	S100A9	114	13242	Homo sapiens	Protein S100-A9	1:Experimental evidence at protein level	Protein S100-A9 (Calgranulin-B) (Calprotectin L1H subunit) (Leukocyte L1 complex heavy chain) (Migration inhibitory factor-related protein 14) (MRP-14) (p14) (S100 calcium-binding protein A9)	18.42	1	0.9976	2	2	2	7	7	7	0	0	0		11.3724	11.0793	10.3522	11.0117	9.57896	10.1541	8.9753	13.1077	12.5943	12.913	10.7664	10.8575	10.8235	10.7114	10.3393	10.0039	9.84281	9.78608	10.3435	10.2663	P06702	S100A9	TRUE	2	-0.185046	1.66471	0.739831
P06703	S10A6_HUMAN	sp|P06703|S10A6_HUMAN	S100A6	90	10180	Homo sapiens	Protein S100-A6	1:Experimental evidence at protein level	Protein S100-A6 (Calcyclin) (Growth factor-inducible protein 2A9) (MLN 4) (Prolactin receptor-associated protein) (PRA) (S100 calcium-binding protein A6)	8.89	0.9641	0.9987	1	0	1	8	0	8	0	0	0		12.3906	11.9924	12.4861	12.2151	13.0532	12.9115	13.0375	13.4796	13.4535	13.5989	12.1604	12.2767	11.9514	12.0879	13.1302	13.0917	13.4683	13.1626	13.1064	13.1896	P06703	S100A6	FALSE	0	-0.427304	0.625957	0.0993261
P06733	ENOA_HUMAN	sp|P06733|ENOA_HUMAN	ENO1	434	47169	Homo sapiens	Alpha-enolase	1:Experimental evidence at protein level	Alpha-enolase (EC 4.2.1.11) (2-phospho-D-glycerate hydro-lyase) (C-myc promoter-binding protein) (Enolase 1) (MBP-1) (MPB-1) (Non-neural enolase) (NNE) (Phosphopyruvate hydratase) (Plasminogen-binding protein)	34.79	1	0.999	9	0	9	37	0	37	0	0	0	5M(15.9949)	13.5481	12.5792	11.8004	11.1299	11.1829	10.6209	12.1642	11.9102	12.0148	11.5037	12.9047	12.4489	11.4854	11.1761	11.6564	11.2752	11.6319	11.2735	10.8626	12.1101	P06733	ENO1	FALSE	0	-0.503129	0.829021	0.162946
P06737	PYGL_HUMAN	sp|P06737|PYGL_HUMAN	PYGL	847	97149	Homo sapiens	Glycogen phosphorylase, liver form	1:Experimental evidence at protein level	Glycogen phosphorylase, liver form (EC 2.4.1.1)	8.85	1	0.9988	7	1	7	15	1	15	0	0	0	N-term(42.0106)	10.6323	10.9203	11.0428	11.0026	11.173	11.0438	11.0084	12.7385	12.3617	12.3956	11.0607	10.9091	10.9684	11.1922	11.4636	11.334	11.0855	12.5385	12.5804	12.4829	P06737	PYGL	FALSE	0	-0.786655	0.527436	-0.129609
P06748	NPM_HUMAN	sp|P06748|NPM_HUMAN	NPM1	294	32575	Homo sapiens	Nucleophosmin	1:Experimental evidence at protein level	Nucleophosmin (NPM) (Nucleolar phosphoprotein B23) (Nucleolar protein NO38) (Numatrin)	49.32	1	0.999	15	0	15	280	0	280	0	0	0	1M(15.9949), 20M(15.9949)	16.6861	16.6445	16.6784	16.5688	16.3372	16.375	16.3388	15.3625	15.2123	15.2073	16.5469	16.4391	16.3757	16.3276	16.6933	16.6934	16.6025	15.0945	15.112	15.2398	P06748	NPM1	FALSE	0	-0.567083	0.624261	0.0285891
P06899	H2B1J_HUMAN	sp|P06899|H2B1J_HUMAN	H2BC11	126	13904	Homo sapiens	Histone H2B type 1-J	1:Experimental evidence at protein level	Histone H2B type 1-J (Histone H2B.1) (Histone H2B.r) (H2B/r)	41.27	0.9999	0.9976	6	0	2	77	0	6	0	0	0		12.5822	12.0628	11.0692	11.1148	10.0449	9.13891	10.5104	12.9351	12.8784	13.0101	11.5018	10.8477	8.46244	9.87321	8.63607	8.79466	8.08404	13.5144	13.404	13.6482	P06899	H2BC11	TRUE	6	-0.771337	2.48743	0.858045
P07237	PDIA1_HUMAN	sp|P07237|PDIA1_HUMAN	P4HB	508	57116	Homo sapiens	Protein disulfide-isomerase	1:Experimental evidence at protein level	Protein disulfide-isomerase (PDI) (EC 5.3.4.1) (Cellular thyroid hormone-binding protein) (Prolyl 4-hydroxylase subunit beta) (p55)	23.82	1	0.999	10	0	10	59	0	59	0	0	0		12.5983	12.9505	13.1191	13.0833	12.8511	12.8134	12.777	12.9484	13.0259	12.9759	12.8393	12.8537	13.0758	13.1374	13.305	13.1152	13.2042	13.1911	13.1768	13.227	P07237	P4HB	FALSE	0	-0.42054	0.0240431	-0.198248
P07355	ANXA2_HUMAN	sp|P07355|ANXA2_HUMAN	ANXA2	339	38604	Homo sapiens	Annexin A2	1:Experimental evidence at protein level	Annexin A2 (Annexin II) (Annexin-2) (Calpactin I heavy chain) (Calpactin-1 heavy chain) (Chromobindin-8) (Lipocortin II) (Placental anticoagulant protein IV) (PAP-IV) (Protein I) (p36)	53.98	1	0.999	22	0	22	167	0	167	0	0	0	5M(15.9949)	13.436	13.3372	13.5159	13.5081	13.4651	13.4674	13.4686	15.2533	15.2909	15.1861	13.5867	13.543	13.3995	13.4379	13.3414	13.4367	13.2534	14.8258	14.9102	14.7516	P07355	ANXA2	FALSE	0	-0.560013	0.84851	0.144248
P07437	TBB5_HUMAN	sp|P07437|TBB5_HUMAN	TUBB	444	49671	Homo sapiens	Tubulin beta chain	1:Experimental evidence at protein level	Tubulin beta chain (Tubulin beta-5 chain)	53.83	1	0.999	20	0	15	544	0	437	0	0	0	11M(15.9949), 1M(15.9949), 2M(15.9949), 6M(15.9949), 8M(15.9949)	18.9918	18.9125	18.675	18.559	18.4839	18.523	18.4703	18.3324	18.1739	18.1056	18.6664	18.6448	18.2771	18.1133	18.4058	18.4783	18.4877	17.8957	17.7399	17.5933	P07437	TUBB	FALSE	0	-0.0496878	0.634735	0.292524
P07477	TRY1_HUMAN	sp|P07477|TRY1_HUMAN	PRSS1	247	26558	Homo sapiens	Serine protease 1	1:Experimental evidence at protein level	Serine protease 1 (EC 3.4.21.4) (Anionic trypsin I) (Anionic trypsin-I) (Beta-trypsin) (Cationic trypsinogen) (Pretrypsinogen I) (Trypsin I) (Trypsin-1) [Cleaved into: Alpha-trypsin chain 1; Alpha-trypsin chain 2]	7.29	1	0.999	2	0	1	75	0	56	0	0	0	7M(15.9949)	19.1543	18.9698	19.2039	19.2002	18.6507	18.6545	18.7625	17.1306	17.1174	17.2778	19.1565	19.254	19.2943	19.2843	18.4353	18.4312	18.4357	17.2386	17.1786	17.4207	P07477	PRSS1	FALSE	0	-0.782223	0.78071	-0.000756685
P07737	PROF1_HUMAN	sp|P07737|PROF1_HUMAN	PFN1	140	15054	Homo sapiens	Profilin-1	1:Experimental evidence at protein level	Profilin-1 (Epididymis tissue protein Li 184a) (Profilin I)	21.43	1	0.999	2	0	2	4	0	4	0	0	0		12.5943	10.9842	8.77856	9.48289	9.56868	9.32813	9.78062	10.4079	9.53382	9.6844	11.4782	10.5213	9.6766	9.46611	9.31985	8.64849	9.68916	9.45548	9.0689	10.0197	P07737	PFN1	TRUE	8	-0.5712	1.13113	0.279966
P07814	SYEP_HUMAN	sp|P07814|SYEP_HUMAN	EPRS1	1512	170591	Homo sapiens	Bifunctional glutamate/proline--tRNA ligase	1:Experimental evidence at protein level	Bifunctional glutamate/proline--tRNA ligase (Bifunctional aminoacyl-tRNA synthetase) (Cell proliferation-inducing gene 32 protein) (Glutamatyl-prolyl-tRNA synthetase) [Includes: Glutamate--tRNA ligase (EC 6.1.1.17) (Glutamyl-tRNA synthetase) (GluRS); Proline--tRNA ligase (EC 6.1.1.15) (Prolyl-tRNA synthetase)]	29.23	1	0.999	39	11	39	365	91	365	0	0	0	9M(15.9949)	15.1404	15.1237	15.2592	15.179	15.9938	15.9328	15.9536	13.6106	13.3538	13.3796	14.6358	14.6357	14.5682	14.6003	15.1651	15.1497	15.2666	13.4612	13.2403	13.4088	P07814	EPRS1	FALSE	0	-0.346874	1.30586	0.479495
P07900	HS90A_HUMAN	sp|P07900|HS90A_HUMAN	HSP90AA1	732	84660	Homo sapiens	Heat shock protein HSP 90-alpha	1:Experimental evidence at protein level	Heat shock protein HSP 90-alpha (EC 3.6.4.10) (Heat shock 86 kDa) (HSP 86) (HSP86) (Heat shock protein family C member 1) (Lipopolysaccharide-associated protein 2) (LAP-2) (LPS-associated protein 2) (Renal carcinoma antigen NY-REN-38)	32.92	1	0.999	22	5	11	222	36	84	0	0	0	4M(15.9949)	12.5934	12.3897	12.479	12.4744	12.2899	12.0841	12.0041	13.1213	12.9885	13.0276	12.9271	12.8606	12.634	12.8359	12.2247	12.4141	12.5663	13.1279	13.1458	13.0952	P07900	HSP90AA1	FALSE	0	-0.594452	0.118551	-0.23795
P08195	4F2_HUMAN	sp|P08195|4F2_HUMAN	SLC3A2	630	67994	Homo sapiens	Amino acid transporter heavy chain SLC3A2	1:Experimental evidence at protein level	Amino acid transporter heavy chain SLC3A2 (4F2 cell-surface antigen heavy chain) (4F2hc) (4F2 heavy chain antigen) (Lymphocyte activation antigen 4F2 large subunit) (Solute carrier family 3 member 2) (CD antigen CD98)	4.6	1	0.999	2	0	2	6	0	6	0	0	0		10.8978	10.4006	11.1798	10.5469	10.9433	10.5451	10.6408	11.2461	9.64055	10.7038	11.1158	11.1844	11.4725	11.1455	10.765	10.9919	10.8278	9.96282	10.4208	10.4601	P08195	SLC3A2	FALSE	0	-0.593525	0.273118	-0.160204
P08238	HS90B_HUMAN	sp|P08238|HS90B_HUMAN	HSP90AB1	724	83264	Homo sapiens	Heat shock protein HSP 90-beta	1:Experimental evidence at protein level	Heat shock protein HSP 90-beta (HSP 90) (Heat shock 84 kDa) (HSP 84) (HSP84) (Heat shock protein family C member 3)	39.36	1	0.999	26	6	24	286	32	252	0	0	0	11M(15.9949)	15.9406	15.66	15.3736	15.2512	14.8242	14.6765	14.5147	15.8811	16.0313	15.9999	15.8506	15.7799	15.6274	15.5537	14.9039	14.972	14.941	16.0643	15.9582	15.9904	P08238	HSP90AB1	FALSE	0	-0.638112	0.340428	-0.148842
P08240	SRPRA_HUMAN	sp|P08240|SRPRA_HUMAN	SRPRA	638	69811	Homo sapiens	Signal recognition particle receptor subunit alpha	1:Experimental evidence at protein level	Signal recognition particle receptor subunit alpha (SR-alpha) (Docking protein alpha) (DP-alpha)	13.64	1	0.999	8	8	8	71	71	71	0	0	0		12.3414	12.4262	12.4287	12.4205	12.1736	12.2791	12.331	10.924	10.8564	11.2266	12.3795	12.3589	12.511	12.4429	12.4747	12.4249	12.4627	10.8727	11.1205	11.0891	P08240	SRPRA	FALSE	0	-0.686467	0.540581	-0.0729431
P08579	RU2B_HUMAN	sp|P08579|RU2B_HUMAN	SNRPB2	225	25486	Homo sapiens	U2 small nuclear ribonucleoprotein B''	1:Experimental evidence at protein level	U2 small nuclear ribonucleoprotein B'' (U2 snRNP B'')	21.78	1	0.999	4	3	4	27	20	27	0	0	0		13.5564	13.5486	13.4249	13.072	14.5654	14.3758	14.4995	12.4073	12.5093	12.688	13.2751	13.3653	13.0221	13.0933	14.3072	14.3466	14.319	12.6903	12.7155	12.5431	P08579	SNRPB2	FALSE	0	-0.591735	0.785714	0.0969897
P08621	RU17_HUMAN	sp|P08621|RU17_HUMAN	SNRNP70	437	51557	Homo sapiens	U1 small nuclear ribonucleoprotein 70 kDa	1:Experimental evidence at protein level	U1 small nuclear ribonucleoprotein 70 kDa (U1 snRNP 70 kDa) (U1-70K) (snRNP70)	10.76	1	0.9969	6	2	6	9	2	9	0	0	0		11.7768	12.1108	12.1005	11.8553	11.7641	11.8437	11.8228	13.1475	13.2111	13.547	12.4795	12.2643	12.2978	12.0297	11.9452	12.0181	11.8176	13.1471	13.0915	13.2302	P08621	SNRNP70	FALSE	0	-0.685438	0.457114	-0.114162
P08651	NFIC_HUMAN	sp|P08651|NFIC_HUMAN	NFIC	508	55675	Homo sapiens	Nuclear factor 1 C-type	1:Experimental evidence at protein level	Nuclear factor 1 C-type (NF1-C) (Nuclear factor 1/C) (CCAAT-box-binding transcription factor) (CTF) (Nuclear factor I/C) (NF-I/C) (NFI-C) (TGGCA-binding protein)	7.28	1	0.999	3	0	2	4	0	3	0	0	0		10.6887	10.219	9.96492	8.99616	10.7813	11.2184	10.8925	9.18546	10.4681	9.97274	10.9059	10.4065	9.65583	10.0372	10.9749	10.7248	9.78026	10.77	9.40476	9.86782	P08651	NFIC	TRUE	2	-0.612298	0.584175	-0.0140618
P08670	VIME_HUMAN	sp|P08670|VIME_HUMAN	VIM	466	53652	Homo sapiens	Vimentin	1:Experimental evidence at protein level	Vimentin	72.53	1	0.999	41	4	41	474	40	474	0	0	0	1M(15.9949), 2M(15.9949), 8M(15.9949), 9M(15.9949)	16.0365	16.0186	16.0542	15.9693	12.3692	12.4559	12.3275	17.1551	17.052	17.1355	15.596	15.58	15.6216	15.5716	12.7743	12.8353	12.7902	17.484	17.4628	17.466	P08670	VIM	FALSE	0	-1.80309	1.68149	-0.0608021
P08708	RS17_HUMAN	sp|P08708|RS17_HUMAN	RPS17	135	15550	Homo sapiens	Small ribosomal subunit protein eS17	1:Experimental evidence at protein level	Small ribosomal subunit protein eS17 (40S ribosomal protein S17)	47.41	1	0.999	5	0	5	53	0	53	0	0	0	19M(15.9949), 9M(15.9949)	13.661	13.6575	12.8011	12.4906	12.6009	12.2672	12.2482	12.1684	12.5325	11.8864	13.841	13.794	13.1263	13.2482	12.3878	12.3828	12.0124	12.1147	12.1878	12.6261	P08708	RPS17	FALSE	0	-0.729657	0.448194	-0.140732
P08729	K2C7_HUMAN	sp|P08729|K2C7_HUMAN	KRT7	469	51386	Homo sapiens	Keratin, type II cytoskeletal 7	1:Experimental evidence at protein level	Keratin, type II cytoskeletal 7 (Cytokeratin-7) (CK-7) (Keratin-7) (K7) (Sarcolectin) (Type-II keratin Kb7)	20.9	1	0.9867	12	4	5	94	6	7	0	0	0	8M(15.9949)	10.2062	10.8611	10.2637	10.1883	10.5436	10.7909	11.4828	11.8396	11.7682	11.3945	10.3188	10.1397	10.1246	10.5204	10.2148	10.427	10.9449	12.3129	12.4839	12.1783	P08729	KRT7	FALSE	0	-0.773792	0.708476	-0.032658
P08779	K1C16_HUMAN	sp|P08779|K1C16_HUMAN	KRT16	473	51268	Homo sapiens	Keratin, type I cytoskeletal 16	1:Experimental evidence at protein level	Keratin, type I cytoskeletal 16 (Cytokeratin-16) (CK-16) (Keratin-16) (K16)	28.96	1	0.9989	14	3	5	189	19	24	0	0	0		11.7146	11.8648	12.3415	11.5515	10.6078	9.98522	10.8	12.3227	12.4174	12.2151	10.8177	10.8518	10.8949	11.1689	9.6744	10.5007	9.77702	13.3551	13.3254	13.4825	P08779	KRT16	TRUE	1	-0.861989	1.25645	0.197229
P09012	SNRPA_HUMAN	sp|P09012|SNRPA_HUMAN	SNRPA	282	31280	Homo sapiens	U1 small nuclear ribonucleoprotein A	1:Experimental evidence at protein level	U1 small nuclear ribonucleoprotein A (U1 snRNP A) (U1-A) (U1A)	26.6	1	0.999	6	0	5	19	0	12	0	0	0	N-term(42.0106)	11.7538	11.9059	12.1897	12.4582	12.9488	13.688	13.7537	13.9434	13.698	13.8979	11.7246	12.1283	12.5666	8.94834	12.9121	13.0824	12.7039	13.8036	13.9429	13.7134	P09012	SNRPA	TRUE	1	-0.595873	1.53818	0.471153
P09132	SRP19_HUMAN	sp|P09132|SRP19_HUMAN	SRP19	144	16156	Homo sapiens	Signal recognition particle 19 kDa protein	1:Experimental evidence at protein level	Signal recognition particle 19 kDa protein (SRP19)	23.61	1	0.999	4	0	4	48	0	48	0	0	0	9M(15.9949)	12.3388	12.079	12.4704	12.3161	12.8097	12.9146	12.7699	9.01549	9.21859	9.35409	12.1276	12.2302	12.3519	12.2802	12.9926	12.8912	13.0848	8.47331	8.88739	8.47064	P09132	SRP19	TRUE	2	-1.429	1.7284	0.1497
P09486	SPRC_HUMAN	sp|P09486|SPRC_HUMAN	SPARC	303	34632	Homo sapiens	SPARC	1:Experimental evidence at protein level	SPARC (Basement-membrane protein 40) (BM-40) (Osteonectin) (ON) (Secreted protein acidic and rich in cysteine)	7.26	1	0.999	3	1	3	7	1	7	0	0	0		12.11	11.9352	12.0034	11.9851	12.5331	12.1958	12.2169	10.9888	10.8568	10.2117	11.924	12.1401	12.375	11.9587	12.4322	12.4327	12.0082	10.8901	10.6691	10.522	P09486	SPARC	FALSE	0	-0.708822	0.645784	-0.031519
P09496	CLCA_HUMAN	sp|P09496|CLCA_HUMAN	CLTA	248	27077	Homo sapiens	Clathrin light chain A	1:Experimental evidence at protein level	Clathrin light chain A (Lca)	9.68	1	0.9935	3	0	3	6	0	6	0	0	0		12.9591	12.368	12.7041	12.6918	13.5674	13.2285	13.3452	13.0407	12.8888	12.8884	12.6086	12.6391	12.5363	12.7633	13.308	13.0998	13.0938	12.8323	12.9788	12.9426	P09496	CLTA	FALSE	0	-0.229973	0.405876	0.0879515
P09497	CLCB_HUMAN	sp|P09497|CLCB_HUMAN	CLTB	229	25190	Homo sapiens	Clathrin light chain B	1:Experimental evidence at protein level	Clathrin light chain B (Lcb)	3.93	0.9613	0.9986	1	1	1	2	2	2	0	0	0		8.45198	11.4176	8.7586	11.6497	12.2552	11.3131	11.7481	11.7606	11.7519	11.7694	11.1205	11.0465	11.0628	8.85029	11.9232	12.2504	12.3251	11.3811	11.4718	11.3438	P09497	CLTB	TRUE	3	-1.2262	0.846342	-0.189928
P09601	HMOX1_HUMAN	sp|P09601|HMOX1_HUMAN	HMOX1	288	32819	Homo sapiens	Heme oxygenase 1	1:Experimental evidence at protein level	Heme oxygenase 1 (HO-1) (EC 1.14.14.18) [Cleaved into: Heme oxygenase 1 soluble form]	16.32	1	0.999	4	0	4	19	0	19	0	0	0		12.4401	12.2949	12.398	12.6031	11.3295	11.4687	11.6015	11.4834	11.6728	11.5626	12.3538	12.5752	12.3585	12.3711	12.1872	12.0975	12.3091	12.0971	12.2299	12.2716	P09601	HMOX1	FALSE	0	-0.759176	-0.0401179	-0.399647
P09651	ROA1_HUMAN	sp|P09651|ROA1_HUMAN	HNRNPA1	372	38747	Homo sapiens	Heterogeneous nuclear ribonucleoprotein A1	1:Experimental evidence at protein level	Heterogeneous nuclear ribonucleoprotein A1 (hnRNP A1) (Helix-destabilizing protein) (Single-strand RNA-binding protein) (hnRNP core protein A1) [Cleaved into: Heterogeneous nuclear ribonucleoprotein A1, N-terminally processed]	41.13	1	0.999	13	0	13	206	0	206	0	0	0	7M(15.9949)	14.6503	14.5261	14.5704	14.4186	14.8001	14.4485	14.6232	15.4828	15.3318	15.3175	14.8633	14.6444	14.7876	14.9213	14.7593	14.6888	14.6683	15.5935	15.5118	15.0199	P09651	HNRNPA1	FALSE	0	-0.499919	0.242157	-0.128881
P09661	RU2A_HUMAN	sp|P09661|RU2A_HUMAN	SNRPA1	255	28416	Homo sapiens	U2 small nuclear ribonucleoprotein A'	1:Experimental evidence at protein level	U2 small nuclear ribonucleoprotein A' (U2 snRNP A')	26.67	1	0.999	7	0	7	74	0	74	0	0	0		13.4755	13.5615	13.5365	13.4656	13.9039	13.8862	13.8279	12.4874	12.2991	12.4395	13.4894	13.4435	13.3361	13.1628	13.948	13.7938	13.5963	12.428	12.4654	12.3088	P09661	SNRPA1	FALSE	0	-0.472033	0.654269	0.0911178
P09669	COX6C_HUMAN	sp|P09669|COX6C_HUMAN	COX6C	75	8781	Homo sapiens	Cytochrome c oxidase subunit 6C	1:Experimental evidence at protein level	Cytochrome c oxidase subunit 6C (Cytochrome c oxidase polypeptide VIc)	10.67	0.7831	0.9904	1	1	1	4	4	4	0	0	0		13.268	13.4568	13.1514	13.418	11.4274	11.2049	11.3883	8.82909	8.34806	8.78871	13.6604	13.5261	13.754	13.5047	11.6117	11.6299	11.7443	10.4255	10.9029	8.81035	P09669	COX6C	TRUE	4	-2.26455	1.00669	-0.628929
P09874	PARP1_HUMAN	sp|P09874|PARP1_HUMAN	PARP1	1014	113084	Homo sapiens	Poly [ADP-ribose] polymerase 1	1:Experimental evidence at protein level	Poly [ADP-ribose] polymerase 1 (PARP-1) (EC 2.4.2.30) (ADP-ribosyltransferase diphtheria toxin-like 1) (ARTD1) (DNA ADP-ribosyltransferase PARP1) (EC 2.4.2.-) (NAD(+) ADP-ribosyltransferase 1) (ADPRT 1) (Poly[ADP-ribose] synthase 1) (Protein poly-ADP-ribosyltransferase PARP1) (EC 2.4.2.-) [Cleaved into: Poly [ADP-ribose] polymerase 1, processed C-terminus (Poly [ADP-ribose] polymerase 1, 89-kDa f…	3.25	1	0.9988	2	0	2	11	0	11	0	0	0	3M(15.9949)	10.8487	11.1335	11.3324	11.3046	10.7352	10.1356	9.67305	9.23746	9.82135	10.2007	11.4887	10.9872	11.0331	11.6216	10.1	9.69336	10.4417	10.4598	10.0914	10.0989	P09874	PARP1	TRUE	3	-0.79048	0.471815	-0.159332
P0C0S5	H2AZ_HUMAN	sp|P0C0S5|H2AZ_HUMAN	H2AZ1	128	13553	Homo sapiens	Histone H2A.Z	1:Experimental evidence at protein level	Histone H2A.Z (H2A/z)	23.44	0.9996	0.9977	3	0	1	34	0	1	0	0	0		11.7667	11.7846	11.1816	10.4507	8.74677	9.0809	9.48748	10.7524	10.9404	8.9968	11.1987	11.3066	10.6228	10.1997	8.79847	10.1673	9.28757	11.2501	10.8446	10.936	P0C0S5	H2AZ1	TRUE	3	-1.04878	0.764045	-0.142369
P0CG47	UBB_HUMAN	sp|P0CG47|UBB_HUMAN	UBB	229	25762	Homo sapiens	Polyubiquitin-B	1:Experimental evidence at protein level	Polyubiquitin-B [Cleaved into: Ubiquitin]	79.91	1	0.999	8	0	8	127	0	127	0	0	0		15.7637	15.9065	16.0004	15.9435	15.5645	15.7287	15.6079	16.2891	15.9611	16.0322	15.6731	15.6484	15.6202	15.7887	15.4804	15.3715	15.4928	16.1045	16.3612	16.2302	P0CG47	UBB	FALSE	0	-0.202681	0.408001	0.10266
P0DMV8	HS71A_HUMAN	sp|P0DMV8|HS71A_HUMAN	HSPA1A	641	70052	Homo sapiens	Heat shock 70 kDa protein 1A	1:Experimental evidence at protein level	Heat shock 70 kDa protein 1A (Heat shock 70 kDa protein 1) (HSP70-1) (HSP70.1) (Heat shock protein family A member 1A)	39	1	0.999	21	0	15	266	0	172	0	0	0	10M(15.9949)	13.4043	13.1943	13.3534	13.2315	13.4721	13.3739	13.3274	12.5401	12.678	12.6327	13.5228	13.2785	13.2895	13.2331	13.576	13.4904	13.586	12.6832	12.7166	12.659	P0DMV8	HSPA1A	FALSE	0	-0.449772	0.284291	-0.0827407
P0DP23	CALM1_HUMAN	sp|P0DP23|CALM1_HUMAN	CALM1	149	16838	Homo sapiens	Calmodulin-1	1:Experimental evidence at protein level	Calmodulin-1	50.34	1	0.999	6	0	6	36	0	36	0	0	0	N-term(42.0106)	14.1986	14.1213	14.2979	14.2008	13.6968	13.6002	13.2797	13.6792	13.4435	13.7744	14.2188	14.0448	14.1104	14.0512	13.2009	13.6733	13.9028	14.6453	13.772	13.7065	P0DP23	CALM1	FALSE	0	-0.471138	0.264418	-0.10336
P10412	H14_HUMAN	sp|P10412|H14_HUMAN	H1-4	219	21865	Homo sapiens	Histone H1.4	1:Experimental evidence at protein level	Histone H1.4 (Histone H1b) (Histone H1s-4)	24.66	0.9999	0.999	8	1	8	81	14	81	0	0	0	N-term(42.0106)	13.9294	13.9945	14.0238	14.0518	12.4978	12.6517	12.6399	13.7362	13.9263	13.7072	13.9198	14.0784	14.1052	14.0884	12.9533	12.901	12.9847	13.9448	13.9078	13.8878	P10412	H1-4	FALSE	0	-0.699862	0.377367	-0.161247
P10599	THIO_HUMAN	sp|P10599|THIO_HUMAN	TXN	105	11737	Homo sapiens	Thioredoxin	1:Experimental evidence at protein level	Thioredoxin (Trx) (ATL-derived factor) (ADF) (Surface-associated sulphydryl protein) (SASP) (allergen Hom s Trx)	31.43	1	0.999	4	4	4	38	38	38	0	0	0		12.206	12.2833	12.5013	12.3653	13.5069	13.5325	13.6092	14.3799	14.4846	14.3128	12.0841	11.6456	12.0685	11.6245	12.8852	13.1471	13.1924	14.3674	14.3519	14.5169	P10599	TXN	FALSE	0	-0.586581	1.24623	0.329824
P10606	COX5B_HUMAN	sp|P10606|COX5B_HUMAN	COX5B	129	13696	Homo sapiens	Cytochrome c oxidase subunit 5B, mitochondrial	1:Experimental evidence at protein level	Cytochrome c oxidase subunit 5B, mitochondrial (Cytochrome c oxidase polypeptide Vb)	9.3	1	0.9958	2	2	2	3	3	3	0	0	0		11.0019	10.533	11.2885	11.1422	10.4455	10.0645	9.66777	9.52157	10.2011	8.47885	11.0493	11.1349	11.2434	11.3344	9.1108	10.0006	9.6697	9.01328	9.37754	8.18968	P10606	COX5B	TRUE	5	-0.66654	1.11082	0.222142
P10644	KAP0_HUMAN	sp|P10644|KAP0_HUMAN	PRKAR1A	381	42982	Homo sapiens	cAMP-dependent protein kinase type I-alpha regulatory subunit	1:Experimental evidence at protein level	cAMP-dependent protein kinase type I-alpha regulatory subunit (Tissue-specific extinguisher 1) (TSE1)	27.03	1	0.999	7	0	7	39	0	39	0	0	0	N-term(42.0106)	11.9622	11.6076	12.1837	12.0839	11.6183	11.7053	11.135	11.7198	11.8465	12.0948	11.9596	11.4218	12.385	11.8268	11.8335	12.2046	12.3444	11.8887	11.8323	11.9804	P10644	PRKAR1A	FALSE	0	-0.486817	0.142792	-0.172013
P10809	CH60_HUMAN	sp|P10809|CH60_HUMAN	HSPD1	573	61055	Homo sapiens	60 kDa heat shock protein, mitochondrial	1:Experimental evidence at protein level	60 kDa heat shock protein, mitochondrial (EC 5.6.1.7) (60 kDa chaperonin) (Chaperonin 60) (CPN60) (Heat shock protein 60) (HSP-60) (Hsp60) (Heat shock protein family D member 1) (HuCHA60) (Mitochondrial matrix protein P1) (P60 lymphocyte protein)	56.2	1	0.999	28	0	28	365	0	365	0	0	0	12M(15.9949), 18M(15.9949), 2M(15.9949)	15.6148	15.585	15.5843	15.5009	14.6116	14.7091	14.6215	14.9869	14.8535	14.9148	15.7856	15.7974	15.7677	15.7303	15.1839	15.0908	15.0798	15.147	15.059	15.0025	P10809	HSPD1	FALSE	0	-0.65039	0.118044	-0.266173
P11021	BIP_HUMAN	sp|P11021|BIP_HUMAN	HSPA5	654	72333	Homo sapiens	Endoplasmic reticulum chaperone BiP	1:Experimental evidence at protein level	Endoplasmic reticulum chaperone BiP (EC 3.6.4.10) (78 kDa glucose-regulated protein) (GRP-78) (Binding-immunoglobulin protein) (BiP) (Heat shock protein 70 family protein 5) (HSP70 family protein 5) (Heat shock protein family A member 5) (Immunoglobulin heavy chain-binding protein)	56.57	1	0.999	35	0	35	635	0	635	0	0	0	10M(15.9949), 11M(15.9949), 8M(15.9949)	16.2619	16.2478	16.2636	16.3197	16.1689	16.1973	16.1736	15.9126	15.9125	15.9273	16.3953	16.3682	16.4047	16.4621	16.4668	16.3962	16.398	15.9116	15.8957	15.9527	P11021	HSPA5	FALSE	0	-0.37712	0.123902	-0.126609
P11047	LAMC1_HUMAN	sp|P11047|LAMC1_HUMAN	LAMC1	1609	177603	Homo sapiens	Laminin subunit gamma-1	1:Experimental evidence at protein level	Laminin subunit gamma-1 (Laminin B2 chain) (Laminin-1 subunit gamma) (Laminin-10 subunit gamma) (Laminin-11 subunit gamma) (Laminin-2 subunit gamma) (Laminin-3 subunit gamma) (Laminin-4 subunit gamma) (Laminin-6 subunit gamma) (Laminin-7 subunit gamma) (Laminin-8 subunit gamma) (Laminin-9 subunit gamma) (S-laminin subunit gamma) (S-LAM gamma)	1.93	1	0.999	2	2	2	18	18	18	0	0	0		10.4721	10.3253	11.0685	10.5633	11.2385	10.6403	10.7731	10.1221	10.5779	10.4249	10.3311	10.1545	10.7005	10.6616	10.7786	11.0087	10.5776	10.9059	11.1029	10.6628	P11047	LAMC1	FALSE	0	-0.393255	0.2576	-0.0678277
P11142	HSP7C_HUMAN	sp|P11142|HSP7C_HUMAN	HSPA8	646	70898	Homo sapiens	Heat shock cognate 71 kDa protein	1:Experimental evidence at protein level	Heat shock cognate 71 kDa protein (EC 3.6.4.10) (Heat shock 70 kDa protein 8) (Heat shock protein family A member 8) (Lipopolysaccharide-associated protein 1) (LAP-1) (LPS-associated protein 1)	57.43	1	0.999	37	0	34	895	0	846	0	0	0	10M(15.9949), 11M(15.9949), 1M(15.9949), 26M(15.9949), 5M(15.9949)	17.1089	17.0614	17.0586	16.9983	16.9276	16.9319	16.9762	16.4608	16.3919	16.4117	17.1801	17.1545	17.1601	17.1845	17.3422	17.276	17.2524	16.5996	16.5716	16.5333	P11142	HSPA8	FALSE	0	-0.512905	0.12752	-0.192692
P11166	GTR1_HUMAN	sp|P11166|GTR1_HUMAN	SLC2A1	492	54084	Homo sapiens	Solute carrier family 2, facilitated glucose transporter member 1	1:Experimental evidence at protein level	Solute carrier family 2, facilitated glucose transporter member 1 (Glucose transporter type 1, erythrocyte/brain) (GLUT-1) (HepG2 glucose transporter)	2.03	0.9723	0.999	1	1	1	2	2	2	0	0	0		11.9535	11.8719	11.9728	12.194	11.4494	11.6063	11.6711	11.8711	11.6662	11.6703	11.9938	12.0882	11.8202	11.6825	11.9472	11.999	11.6957	11.4441	11.3088	11.2727	P11166	SLC2A1	FALSE	0	-0.220834	0.355727	0.0674467
P11233	RALA_HUMAN	sp|P11233|RALA_HUMAN	RALA	206	23567	Homo sapiens	Ras-related protein Ral-A	1:Experimental evidence at protein level	Ras-related protein Ral-A (EC 3.6.5.2)	35.92	1	0.999	6	0	6	13	0	13	0	0	0		13.9585	13.7395	14.0392	14.2208	13.5535	13.9898	13.7163	13.6194	13.6018	13.3587	13.8507	13.9168	14.4869	14.0944	13.6974	13.897	14.356	13.4036	13.4961	13.7324	P11233	RALA	FALSE	0	-0.434649	0.207911	-0.113369
P11274	BCR_HUMAN	sp|P11274|BCR_HUMAN	BCR	1271	142819	Homo sapiens	Breakpoint cluster region protein	1:Experimental evidence at protein level	Breakpoint cluster region protein (EC 2.7.11.1) (Renal carcinoma antigen NY-REN-26)	12.82	1	0.999	13	10	13	113	76	113	0	0	0	N-term(42.0106)	12.8026	12.6709	12.8126	12.7808	14.3624	14.4709	14.5267	11.6096	11.7609	11.4923	12.971	12.927	12.9124	13.0457	14.0116	13.8818	13.9928	11.5458	11.8745	12.0502	P11274	BCR	FALSE	0	-0.914916	0.930289	0.0076865
P11279	LAMP1_HUMAN	sp|P11279|LAMP1_HUMAN	LAMP1	417	44882	Homo sapiens	Lysosome-associated membrane glycoprotein 1	1:Experimental evidence at protein level	Lysosome-associated membrane glycoprotein 1 (LAMP-1) (Lysosome-associated membrane protein 1) (CD107 antigen-like family member A) (CD antigen CD107a)	2.16	0.7998	0.9913	1	1	1	3	3	3	0	0	0		12.8782	12.9935	13.4862	13.0033	12.4866	12.5768	12.5273	12.6646	12.6938	12.5777	12.7166	12.5644	12.8713	12.9771	11.6119	11.7314	12.3427	12.5386	12.5602	12.6902	P11279	LAMP1	FALSE	0	-0.0534688	0.710227	0.328379
P11441	UBL4A_HUMAN	sp|P11441|UBL4A_HUMAN	UBL4A	157	17777	Homo sapiens	Ubiquitin-like protein 4A	1:Experimental evidence at protein level	Ubiquitin-like protein 4A (Ubiquitin-like protein GDX)	11.46	1	0.999	2	0	2	6	0	6	0	0	0		12.9011	12.772	12.7801	12.6308	12.6024	12.5041	12.6505	11.9518	11.741	11.9529	12.0923	12.1189	12.755	12.2031	12.1156	12.2249	12.1873	11.684	11.5309	11.874	P11441	UBL4A	FALSE	0	-0.00149665	0.741632	0.370068
P11586	C1TC_HUMAN	sp|P11586|C1TC_HUMAN	MTHFD1	935	101531	Homo sapiens	C-1-tetrahydrofolate synthase, cytoplasmic	1:Experimental evidence at protein level	C-1-tetrahydrofolate synthase, cytoplasmic (C1-THF synthase) (Epididymis secretory sperm binding protein) [Cleaved into: C-1-tetrahydrofolate synthase, cytoplasmic, N-terminally processed] [Includes: Methylenetetrahydrofolate dehydrogenase (EC 1.5.1.5); Methenyltetrahydrofolate cyclohydrolase (EC 3.5.4.9); Formyltetrahydrofolate synthetase (EC 6.3.4.3)]	3.74	1	0.999	3	0	3	11	0	11	0	0	0		9.92194	9.64375	10.741	9.97933	9.51182	9.8113	10.7021	11.445	12.0067	11.3496	10.4565	9.57391	10.0193	10.0439	9.74038	10.2576	9.10302	11.3923	11.6506	11.4646	P11586	MTHFD1	TRUE	3	-0.637734	0.919809	0.141038
P11940	PABP1_HUMAN	sp|P11940|PABP1_HUMAN	PABPC1	636	70671	Homo sapiens	Polyadenylate-binding protein 1	1:Experimental evidence at protein level	Polyadenylate-binding protein 1 (PABP-1) (Poly(A)-binding protein 1)	34.43	1	0.999	24	0	24	270	0	270	0	0	0	5M(15.9949)	14.6943	14.5762	14.7524	14.6853	14.1799	14.1562	14.2512	14.8859	14.8107	14.9193	14.3849	14.5204	14.5131	14.6357	14.6166	14.555	14.6155	14.6128	14.7188	14.7544	P11940	PABPC1	FALSE	0	-0.261707	0.258548	-0.00157941
P12081	HARS1_HUMAN	sp|P12081|HARS1_HUMAN	HARS1	509	57411	Homo sapiens	Histidine--tRNA ligase, cytoplasmic	1:Experimental evidence at protein level	Histidine--tRNA ligase, cytoplasmic (EC 6.1.1.21) (Histidyl-tRNA synthetase) (HisRS)	3.93	1	0.999	2	0	2	2	0	2	0	0	0		11.458	11.0554	11.2916	11.4917	12.0073	11.9501	12.1132	9.84353	11.0892	8.58232	11.3966	11.3593	11.075	11.4307	12.0391	12.5234	12.0883	10.7753	11.2213	10.9982	P12081	HARS1	TRUE	2	-1.18189	0.376906	-0.40249
P12236	ADT3_HUMAN	sp|P12236|ADT3_HUMAN	SLC25A6	298	32866	Homo sapiens	ADP/ATP translocase 3	1:Experimental evidence at protein level	ADP/ATP translocase 3 (ADP,ATP carrier protein 3) (ADP,ATP carrier protein, isoform T2) (ANT 2) (Adenine nucleotide translocator 3) (ANT 3) (Solute carrier family 25 member 6) [Cleaved into: ADP/ATP translocase 3, N-terminally processed]	24.16	1	0.9961	7	2	2	20	3	3	0	0	0	N-term(42.0106)	10.5494	10.7059	10.0319	10.094	8.54002	9.13185	9.93937	8.74712	7.80923	9.06041	11.8704	11.6188	11.3737	11.4541	10.1647	10.1732	9.59467	9.53102	9.39081	8.93958	P12236	SLC25A6	TRUE	7	-1.85217	-0.0481683	-0.950167
P12268	IMDH2_HUMAN	sp|P12268|IMDH2_HUMAN	IMPDH2	514	55805	Homo sapiens	Inosine-5'-monophosphate dehydrogenase 2	1:Experimental evidence at protein level	Inosine-5'-monophosphate dehydrogenase 2 (IMP dehydrogenase 2) (IMPD 2) (IMPDH 2) (EC 1.1.1.205) (Inosine-5'-monophosphate dehydrogenase type II) (IMP dehydrogenase II) (IMPDH-II)	19.07	1	0.999	8	0	8	40	0	40	0	0	0		11.9119	11.4985	11.7091	11.8425	13.1989	13.0316	13.1872	12.4148	12.4261	12.2986	12.0176	12.0055	11.7632	11.5834	13.5859	13.7786	13.8342	12.3849	12.2711	12.1733	P12268	IMPDH2	FALSE	0	-0.866112	0.490422	-0.187845
P12273	PIP_HUMAN	sp|P12273|PIP_HUMAN	PIP	146	16572	Homo sapiens	Prolactin-inducible protein	1:Experimental evidence at protein level	Prolactin-inducible protein (Gross cystic disease fluid protein 15) (GCDFP-15) (Prolactin-induced protein) (Secretory actin-binding protein) (SABP) (gp17)	6.85	0.8933	0.9958	1	1	1	1	1	1	0	0	0		10.5343	10.672	10.6891	10.7033	9.48197	8.81461	9.50939	11.0955	10.9936	10.2927	9.82275	9.95842	10.3261	10.08	9.64901	9.78066	9.23252	9.27092	7.95789	8.46976	P12273	PIP	TRUE	3	0.145588	1.50211	0.823848
P12956	XRCC6_HUMAN	sp|P12956|XRCC6_HUMAN	XRCC6	609	69843	Homo sapiens	X-ray repair cross-complementing protein 6	1:Experimental evidence at protein level	X-ray repair cross-complementing protein 6 (EC 3.6.4.-) (EC 4.2.99.-) (5'-deoxyribose-5-phosphate lyase Ku70) (5'-dRP lyase Ku70) (70 kDa subunit of Ku antigen) (ATP-dependent DNA helicase 2 subunit 1) (ATP-dependent DNA helicase II 70 kDa subunit) (CTC box-binding factor 75 kDa subunit) (CTC75) (CTCBF) (DNA repair protein XRCC6) (Lupus Ku autoantigen protein p70) (Ku70) (Thyroid-lupus autoantige…	28.08	1	0.999	16	1	16	159	24	159	0	0	0	10M(15.9949), 2M(15.9949)	13.3332	13.3251	13.4968	13.4618	13.2853	13.3381	13.2313	14.969	14.9117	14.8608	13.5358	13.5697	13.876	13.8178	13.9244	13.7063	13.8625	14.9039	14.9334	14.9407	P12956	XRCC6	FALSE	0	-0.901552	0.330069	-0.285742
P13010	XRCC5_HUMAN	sp|P13010|XRCC5_HUMAN	XRCC5	732	82705	Homo sapiens	X-ray repair cross-complementing protein 5	1:Experimental evidence at protein level	X-ray repair cross-complementing protein 5 (EC 3.6.4.-) (86 kDa subunit of Ku antigen) (ATP-dependent DNA helicase 2 subunit 2) (ATP-dependent DNA helicase II 80 kDa subunit) (CTC box-binding factor 85 kDa subunit) (CTC85) (CTCBF) (DNA repair protein XRCC5) (Ku80) (Ku86) (Lupus Ku autoantigen protein p86) (Nuclear factor IV) (Thyroid-lupus autoantigen) (TLAA) (X-ray repair complementing defective…	19.81	1	0.999	12	11	12	61	57	61	0	0	0	21M(15.9949), 3M(15.9949)	13.2587	13.2847	12.8811	13.1384	13.471	13.0049	13.5205	14.8546	14.9216	14.932	13.5662	13.4385	13.5695	13.4876	13.4505	13.3972	13.5139	14.8286	14.7953	14.7679	P13010	XRCC5	FALSE	0	-0.826238	0.516676	-0.154781
P13073	COX41_HUMAN	sp|P13073|COX41_HUMAN	COX4I1	169	19577	Homo sapiens	Cytochrome c oxidase subunit 4 isoform 1, mitochondrial	1:Experimental evidence at protein level	Cytochrome c oxidase subunit 4 isoform 1, mitochondrial (Cytochrome c oxidase polypeptide IV) (Cytochrome c oxidase subunit IV isoform 1) (COX IV-1)	20.12	1	0.999	4	1	4	21	1	21	0	0	0		13.5578	13.5826	13.6186	13.6956	12.2922	12.1561	12.4273	11.8607	11.8221	11.9104	14.0592	13.9969	13.996	13.9133	12.202	12.2645	12.0084	11.8198	11.9655	11.4823	P13073	COX4I1	FALSE	0	-0.929917	0.773049	-0.0784342
P13639	EF2_HUMAN	sp|P13639|EF2_HUMAN	EEF2	858	95338	Homo sapiens	Elongation factor 2	1:Experimental evidence at protein level	Elongation factor 2 (EF-2) (EC 3.6.5.-)	21.45	1	0.999	15	14	14	93	78	78	0	0	0		13.9936	14.0631	13.7719	13.6894	12.7108	13.2487	13.0813	14.848	14.6854	14.7909	13.883	13.8234	13.744	13.6805	12.8813	12.8607	12.7235	14.4823	14.4456	14.5038	P13639	EEF2	FALSE	0	-0.46103	0.832045	0.185507
P13645	K1C10_HUMAN	sp|P13645|K1C10_HUMAN	KRT10	584	58827	Homo sapiens	Keratin, type I cytoskeletal 10	1:Experimental evidence at protein level	Keratin, type I cytoskeletal 10 (Cytokeratin-10) (CK-10) (Keratin-10) (K10)	47.6	1	0.999	32	0	31	628	0	619	0	0	0	3M(15.9949), 5M(15.9949), 6M(15.9949)	16.749	16.701	16.8211	16.7941	15.3949	15.429	15.3386	19.1774	19.1336	19.1693	17.3716	17.3275	17.4202	17.3209	16.5128	16.521	16.5449	18.6457	18.6628	18.6113	P13645	KRT10	FALSE	0	-1.54359	0.697469	-0.423062
P13647	K2C5_HUMAN	sp|P13647|K2C5_HUMAN	KRT5	590	62378	Homo sapiens	Keratin, type II cytoskeletal 5	1:Experimental evidence at protein level	Keratin, type II cytoskeletal 5 (58 kDa cytokeratin) (Cytokeratin-5) (CK-5) (Keratin-5) (K5) (Type-II keratin Kb5)	40.51	1	0.999	29	0	22	244	0	157	0	0	0	5M(15.9949), 6M(15.9949), 9M(15.9949)	13.8463	13.8905	14.0027	13.8216	12.7942	12.8018	12.5647	15.9376	15.8052	15.8284	14.056	13.9598	13.9659	14.0104	13.6877	13.6969	13.524	15.4339	15.5741	15.571	P13647	KRT5	FALSE	0	-1.18893	0.751598	-0.218667
P13667	PDIA4_HUMAN	sp|P13667|PDIA4_HUMAN	PDIA4	645	72932	Homo sapiens	Protein disulfide-isomerase A4	1:Experimental evidence at protein level	Protein disulfide-isomerase A4 (EC 5.3.4.1) (Endoplasmic reticulum resident protein 70) (ER protein 70) (ERp70) (Endoplasmic reticulum resident protein 72) (ER protein 72) (ERp-72) (ERp72)	11.47	1	0.999	6	0	6	14	0	14	0	0	0		11.7677	11.678	11.7842	11.5881	11.9246	12.0798	11.7232	11.1616	11.4777	10.6657	12.0363	12.0863	12.1399	11.9413	12.4543	12.7304	12.7786	11.8674	11.6637	11.5465	P13667	PDIA4	FALSE	0	-0.940472	-0.138361	-0.539416
P13861	KAP2_HUMAN	sp|P13861|KAP2_HUMAN	PRKAR2A	404	45518	Homo sapiens	cAMP-dependent protein kinase type II-alpha regulatory subunit	1:Experimental evidence at protein level	cAMP-dependent protein kinase type II-alpha regulatory subunit	7.67	1	0.999	3	0	3	13	0	13	0	0	0		13.412	13.2534	13.2848	12.7627	13.6061	13.5024	13.2403	12.3883	11.4095	12.5194	13.3757	13.1243	13.0804	13.1367	13.2564	13.0004	13.3142	11.3955	11.6009	12.1996	P13861	PRKAR2A	FALSE	0	-0.454597	0.833559	0.189481
P14174	MIF_HUMAN	sp|P14174|MIF_HUMAN	MIF	115	12476	Homo sapiens	Macrophage migration inhibitory factor	1:Experimental evidence at protein level	Macrophage migration inhibitory factor (MIF) (EC 5.3.2.1) (Glycosylation-inhibiting factor) (GIF) (L-dopachrome isomerase) (L-dopachrome tautomerase) (EC 5.3.3.12) (Phenylpyruvate tautomerase)	9.57	1	0.999	1	1	1	35	35	35	0	0	0	2M(15.9949)	12.8943	12.7395	13.0005	12.93	12.711	13.0436	13.0423	14.0926	14.2103	14.0688	12.9	13.1239	13.1364	12.9354	12.3684	12.5664	12.3268	13.929	13.6876	13.8044	P14174	MIF	FALSE	0	-0.348634	0.739505	0.195436
P14314	GLU2B_HUMAN	sp|P14314|GLU2B_HUMAN	PRKCSH	528	59425	Homo sapiens	Glucosidase 2 subunit beta	1:Experimental evidence at protein level	Glucosidase 2 subunit beta (80K-H protein) (Glucosidase II subunit beta) (Protein kinase C substrate 60.1 kDa protein heavy chain) (PKCSH)	11.17	1	0.999	6	0	6	53	0	53	0	0	0		12.2398	12.4068	12.6853	12.6901	12.3495	12.4598	12.5209	12.4338	12.2435	12.007	12.2063	12.499	12.5926	12.6493	12.947	12.9416	12.9112	12.4756	12.4276	12.4761	P14314	PRKCSH	FALSE	0	-0.47625	0.0582736	-0.208988
P14618	KPYM_HUMAN	sp|P14618|KPYM_HUMAN	PKM	531	57937	Homo sapiens	Pyruvate kinase PKM	1:Experimental evidence at protein level	Pyruvate kinase PKM (EC 2.7.1.40) (Cytosolic thyroid hormone-binding protein) (CTHBP) (Opa-interacting protein 3) (OIP-3) (Pyruvate kinase 2/3) (Pyruvate kinase muscle isozyme) (Threonine-protein kinase PKM2) (EC 2.7.11.1) (Thyroid hormone-binding protein 1) (THBP1) (Tumor M2-PK) (Tyrosine-protein kinase PKM2) (EC 2.7.10.2) (p58)	18.64	1	0.999	6	0	6	22	0	22	0	0	0	9M(15.9949)	10.5567	10.035	10.351	10.7255	10.0789	9.26023	11.6202	12.7669	13.0468	12.7562	10.8174	10.6144	10.6601	10.093	10.9139	9.9434	9.01724	12.2351	12.4288	12.4659	P14618	PKM	TRUE	2	-0.903495	1.30517	0.200835
P14625	ENPL_HUMAN	sp|P14625|ENPL_HUMAN	HSP90B1	803	92469	Homo sapiens	Endoplasmin	1:Experimental evidence at protein level	Endoplasmin (94 kDa glucose-regulated protein) (GRP-94) (Heat shock protein 90 kDa beta member 1) (Heat shock protein family C member 4) (Tumor rejection antigen 1) (gp96 homolog)	13.57	1	0.999	10	0	8	61	0	32	0	0	0		12.9149	12.6883	12.859	12.7937	12.3073	12.126	12.5616	12.6297	12.7605	12.6688	13.1473	12.9093	13.1186	13.1249	12.4211	12.7487	12.4602	12.9301	12.879	12.5974	P14625	HSP90B1	FALSE	0	-0.488893	0.0835271	-0.202683
P14678	RSMB_HUMAN	sp|P14678|RSMB_HUMAN	SNRPB	240	24610	Homo sapiens	Small nuclear ribonucleoprotein-associated proteins B and B'	1:Experimental evidence at protein level	Small nuclear ribonucleoprotein-associated proteins B and B' (snRNP-B) (Sm protein B/B') (Sm-B/B') (SmB/B')	9.58	1	0.9955	2	0	2	4	0	4	0	0	0		9.55372	9.55109	8.65957	9.56397	8.99902	10.286	9.50092	11.6225	10.6749	10.9173	9.9901	8.72299	9.32854	9.24212	9.89473	10.3256	11.2427	11.3152	11.1313	11.4012	P14678	SNRPB	TRUE	5	-1.17538	0.52227	-0.326555
P14866	HNRPL_HUMAN	sp|P14866|HNRPL_HUMAN	HNRNPL	589	64133	Homo sapiens	Heterogeneous nuclear ribonucleoprotein L	1:Experimental evidence at protein level	Heterogeneous nuclear ribonucleoprotein L (hnRNP L)	6.79	1	0.999	2	0	2	17	0	17	0	0	0	27M(15.9949)	10.1002	10.1967	9.98439	10.2863	8.21905	9.32717	10.3864	12.3543	12.5162	12.4495	9.89745	10.3048	8.2473	10.1553	8.78155	9.77325	8.87475	11.8698	12.5408	12.7002	P14866	HNRNPL	TRUE	1	-1.05867	1.59369	0.267511
P14868	SYDC_HUMAN	sp|P14868|SYDC_HUMAN	DARS1	501	57136	Homo sapiens	Aspartate--tRNA ligase, cytoplasmic	1:Experimental evidence at protein level	Aspartate--tRNA ligase, cytoplasmic (EC 6.1.1.12) (Aspartyl-tRNA synthetase) (AspRS) (Cell proliferation-inducing gene 40 protein)	22.75	1	0.999	11	2	11	66	15	66	0	0	0	3M(15.9949)	14.2866	14.3366	14.3454	14.3048	14.0867	14.1571	14.1821	13.2222	12.9762	13.1308	14.3384	14.286	14.1701	14.1997	14.2435	14.2376	14.2283	12.8729	13.0461	12.9944	P14868	DARS1	FALSE	0	-0.502303	0.584653	0.0411749
P14923	PLAK_HUMAN	sp|P14923|PLAK_HUMAN	JUP	745	81745	Homo sapiens	Junction plakoglobin	1:Experimental evidence at protein level	Junction plakoglobin (Catenin gamma) (Desmoplakin III) (Desmoplakin-3)	1.61	0.9683	0.9989	1	0	1	3	0	3	0	0	0		10.7944	11.1609	11.4334	10.6153	10.3843	9.41215	10.9844	11.5556	11.8073	11.6639	10.4373	11.1438	10.8161	11.352	9.77716	10.4747	10.7324	11.3816	11.4762	11.4821	P14923	JUP	TRUE	2	-0.519676	0.667358	0.073841
P15311	EZRI_HUMAN	sp|P15311|EZRI_HUMAN	EZR	586	69413	Homo sapiens	Ezrin	1:Experimental evidence at protein level	Ezrin (Cytovillin) (Villin-2) (p81)	34.3	1	0.999	17	11	17	137	108	137	0	0	0		15.4444	15.3711	15.4499	15.4624	14.173	13.9654	14.0543	13.148	13.3428	13.4077	15.3009	15.2925	15.3335	15.2707	14.3064	14.315	14.2705	13.3348	13.1814	13.1632	P15311	EZR	FALSE	0	-0.830798	0.840801	0.00500105
P15735	PHKG2_HUMAN	sp|P15735|PHKG2_HUMAN	PHKG2	406	46442	Homo sapiens	Phosphorylase b kinase gamma catalytic chain, liver/testis isoform	1:Experimental evidence at protein level	Phosphorylase b kinase gamma catalytic chain, liver/testis isoform (PHK-gamma-LT) (PHK-gamma-T) (EC 2.7.11.19) (PSK-C3) (Phosphorylase kinase subunit gamma-2)	2.22	0.8484	0.9938	1	0	1	1	0	1	0	0	0		9.98378	10.2302	10.4519	10.2441	10.9688	10.6073	11.3188	11.0365	11.944	11.4051	10.7356	10.5491	10.4846	10.7875	11.0571	10.5977	10.501	11.3043	11.4208	10.9584	P15735	PHKG2	FALSE	0	-0.491775	0.450613	-0.020581
P15880	RS2_HUMAN	sp|P15880|RS2_HUMAN	RPS2	293	31324	Homo sapiens	Small ribosomal subunit protein uS5	1:Experimental evidence at protein level	Small ribosomal subunit protein uS5 (40S ribosomal protein S2) (40S ribosomal protein S4) (Protein LLRep3)	38.23	1	0.999	11	0	11	169	0	169	0	0	0	7M(15.9949)	15.3587	15.3321	15.3881	15.4251	15.5487	15.3575	15.4076	15.2384	15.1843	15.1672	15.6689	15.6355	15.777	15.7604	15.6884	15.7074	15.6952	15.3378	15.1337	15.3233	P15880	RPS2	FALSE	0	-0.466846	0.00284754	-0.231999
P15924	DESP_HUMAN	sp|P15924|DESP_HUMAN	DSP	2871	331774	Homo sapiens	Desmoplakin	1:Experimental evidence at protein level	Desmoplakin (DP) (250/210 kDa paraneoplastic pemphigus antigen)	10.9	1	0.999	29	28	29	64	62	64	0	0	0		11.8017	12.0389	12.2442	11.8028	12.6728	12.5791	12.715	13.71	13.7179	13.7831	11.7915	11.8441	12.0472	12.0325	11.9299	11.9912	12.1181	13.5887	13.6544	13.5547	P15924	DSP	FALSE	0	-0.460648	0.963288	0.25132
P16070	CD44_HUMAN	sp|P16070|CD44_HUMAN	CD44	742	81538	Homo sapiens	CD44 antigen	1:Experimental evidence at protein level	CD44 antigen (CDw44) (Epican) (Extracellular matrix receptor III) (ECMR-III) (GP90 lymphocyte homing/adhesion receptor) (HUTCH-I) (Heparan sulfate proteoglycan) (Hermes antigen) (Hyaluronate receptor) (Phagocytic glycoprotein 1) (PGP-1) (Phagocytic glycoprotein I) (PGP-I) (CD antigen CD44)	4.58	1	0.999	3	0	3	38	0	38	0	0	0		12.9033	12.7451	12.8662	13.0379	12.7012	12.7136	12.4177	11.7616	11.8402	11.5232	12.5292	12.7404	12.9277	13.1479	12.6335	12.6291	12.8443	12.0523	12.321	12.0165	P16070	CD44	FALSE	0	-0.574807	0.308373	-0.133217
P16383	GCFC2_HUMAN	sp|P16383|GCFC2_HUMAN	GCFC2	781	89385	Homo sapiens	Intron Large complex component GCFC2	1:Experimental evidence at protein level	Intron Large complex component GCFC2 (GC-rich sequence DNA-binding factor) (GC-rich sequence DNA-binding factor 2) (Transcription factor 9) (TCF-9)	7.04	1	0.9984	4	2	4	4	2	4	0	0	0	18M(15.9949)	8.76156	12.1208	11.6809	11.8185	11.9432	11.8564	12.6472	7.52647	11.8823	11.0298	11.7262	11.4465	12.2099	11.9208	12.074	11.7326	11.9592	11.4568	11.503	10.6989	P16383	GCFC2	TRUE	2	-1.61388	0.521742	-0.546068
P16401	H15_HUMAN	sp|P16401|H15_HUMAN	H1-5	226	22580	Homo sapiens	Histone H1.5	1:Experimental evidence at protein level	Histone H1.5 (Histone H1a) (Histone H1b) (Histone H1s-3)	19.03	1	0.999	4	4	4	31	31	31	0	0	0	N-term(42.0106)	13.2817	13.153	13.2529	13.2465	11.3249	11.7272	11.4699	12.7904	12.8291	12.9024	13.2919	13.2544	13.492	13.3277	12.1366	12.1576	12.1841	12.9838	13.0275	13.1941	P16401	H1-5	FALSE	0	-0.917246	0.302924	-0.307161
P16403	H12_HUMAN	sp|P16403|H12_HUMAN	H1-2	213	21365	Homo sapiens	Histone H1.2	1:Experimental evidence at protein level	Histone H1.2 (Histone H1c) (Histone H1d) (Histone H1s-1)	27.23	1	0.999	9	2	2	71	4	4	0	0	0	N-term(42.0106)	11.7207	12.3003	12.3168	12.874	9.78968	11.1174	10.3573	11.2599	12.8501	11.2489	12.1901	12.9863	12.7696	12.4223	10.9784	10.956	10.7871	12.244	11.6379	12.064	P16403	H1-2	TRUE	1	-1.1372	0.497124	-0.320038
P16615	AT2A2_HUMAN	sp|P16615|AT2A2_HUMAN	ATP2A2	1042	114757	Homo sapiens	Sarcoplasmic/endoplasmic reticulum calcium ATPase 2	1:Experimental evidence at protein level	Sarcoplasmic/endoplasmic reticulum calcium ATPase 2 (SERCA2) (SR Ca(2+)-ATPase 2) (EC 7.2.2.10) (Calcium pump 2) (Calcium-transporting ATPase sarcoplasmic reticulum type, slow twitch skeletal muscle isoform) (Endoplasmic reticulum class 1/2 Ca(2+) ATPase)	7.1	1	0.999	6	0	6	17	0	17	0	0	0		11.9516	11.7663	11.529	11.8971	11.9689	11.5642	11.4886	11.705	11.5896	11.9436	11.6836	11.5891	11.8813	11.599	12.0065	12.0657	11.6964	12.4131	12.3234	12.3196	P16615	ATP2A2	FALSE	0	-0.505577	0.0708582	-0.21736
P16989	YBOX3_HUMAN	sp|P16989|YBOX3_HUMAN	YBX3	372	40090	Homo sapiens	Y-box-binding protein 3	1:Experimental evidence at protein level	Y-box-binding protein 3 (Cold shock domain-containing protein A) (DNA-binding protein A) (Single-strand DNA-binding protein NF-GMB)	27.96	1	0.999	9	3	9	146	25	146	0	0	0		14.2965	14.2377	14.3944	14.3277	13.8242	13.857	13.8886	13.1842	13.3036	13.1359	14.2294	14.1733	14.2371	14.2625	14.1036	13.9001	13.9552	12.8348	13.1683	13.131	P16989	YBX3	FALSE	0	-0.437581	0.528484	0.0454515
P17480	UBF1_HUMAN	sp|P17480|UBF1_HUMAN	UBTF	764	89406	Homo sapiens	Nucleolar transcription factor 1	1:Experimental evidence at protein level	Nucleolar transcription factor 1 (Autoantigen NOR-90) (Upstream-binding factor 1) (UBF-1)	26.57	1	0.999	18	1	18	92	1	92	0	0	0		14.6978	14.6735	14.8475	14.8072	13.1798	13.3657	13.4159	11.2931	11.4708	11.5913	15.1605	15.1843	15.1868	15.205	13.2914	13.2083	13.4405	11.3877	11.6544	11.7692	P17480	UBTF	FALSE	0	-1.5486	1.11947	-0.214567
P17812	PYRG1_HUMAN	sp|P17812|PYRG1_HUMAN	CTPS1	591	66690	Homo sapiens	CTP synthase 1	1:Experimental evidence at protein level	CTP synthase 1 (EC 6.3.4.2) (CTP synthetase 1) (UTP--ammonia ligase 1)	12.86	1	0.9989	7	0	7	20	0	20	0	0	0		10.8828	10.2905	11.2266	9.04881	10.4548	11.3604	11.0217	13.3415	13.3202	13.3199	11.3977	9.16046	11.5317	10.8507	10.7779	11.3302	11.013	13.4019	13.4561	13.391	P17812	CTPS1	TRUE	3	-1.46691	1.05821	-0.20435
P17844	DDX5_HUMAN	sp|P17844|DDX5_HUMAN	DDX5	614	69148	Homo sapiens	Probable ATP-dependent RNA helicase DDX5	1:Experimental evidence at protein level	Probable ATP-dependent RNA helicase DDX5 (EC 3.6.4.13) (DEAD box protein 5) (RNA helicase p68)	39.58	1	0.999	30	0	30	486	0	486	0	0	0	1M(15.9949), 2M(15.9949), 4M(15.9949), 6M(15.9949), N-term(42.0106)	16.135	16.0976	16.1369	16.1497	16.08	15.9684	16.1321	17.2609	17.2077	17.3307	16.2053	16.2655	16.2435	16.2027	16.2091	16.301	16.3005	17.0051	17.1201	16.9488	P17844	DDX5	FALSE	0	-0.487325	0.42674	-0.0302924
P17858	PFKAL_HUMAN	sp|P17858|PFKAL_HUMAN	PFKL	780	85018	Homo sapiens	ATP-dependent 6-phosphofructokinase, liver type	1:Experimental evidence at protein level	ATP-dependent 6-phosphofructokinase, liver type (ATP-PFK) (PFK-L) (EC 2.7.1.11) (6-phosphofructokinase type B) (Phosphofructo-1-kinase isozyme B) (PFK-B) (Phosphohexokinase)	3.08	1	0.999	2	1	2	4	1	4	0	0	0	N-term(42.0106)	9.8412	7.39159	8.59883	9.43535	8.90483	10.8913	10.4799	8.78006	9.43044	9.13887	9.60504	8.64583	8.36291	9.43148	11.4934	11.4163	10.7425	8.09904	8.8685	8.61858	P17858	PFKL	TRUE	9	-1.24756	0.769309	-0.239127
P17987	TCPA_HUMAN	sp|P17987|TCPA_HUMAN	TCP1	556	60344	Homo sapiens	T-complex protein 1 subunit alpha	1:Experimental evidence at protein level	T-complex protein 1 subunit alpha (TCP-1-alpha) (CCT-alpha) (Chaperonin containing T-complex polypeptide 1 subunit 1)	31.65	1	0.999	13	0	13	88	0	88	0	0	0	23M(15.9949), 5M(15.9949), N-term(42.0106)	13.0667	13.0522	13.2167	12.7761	13.5266	13.6474	13.5909	13.1273	13.6074	13.7311	12.9133	12.8597	12.7315	12.7913	13.8407	13.9155	13.9111	13.0595	13.497	12.8003	P17987	TCP1	FALSE	0	-0.307516	0.512036	0.10226
P18031	PTN1_HUMAN	sp|P18031|PTN1_HUMAN	PTPN1	435	49967	Homo sapiens	Tyrosine-protein phosphatase non-receptor type 1	1:Experimental evidence at protein level	Tyrosine-protein phosphatase non-receptor type 1 (EC 3.1.3.48) (Protein-tyrosine phosphatase 1B) (PTP-1B)	20.23	1	0.999	7	2	7	16	2	16	0	0	0	N-term(42.0106)	11.0885	11.273	10.4403	11.1386	11.1479	10.7983	11.009	11.9983	12.2111	11.9093	10.5822	11.2433	10.7791	10.5355	11.1149	10.9915	11.0761	12.2923	12.4775	12.392	P18031	PTPN1	FALSE	0	-0.654462	0.560467	-0.0469977
P18077	RL35A_HUMAN	sp|P18077|RL35A_HUMAN	RPL35A	110	12538	Homo sapiens	Large ribosomal subunit protein eL33	1:Experimental evidence at protein level	Large ribosomal subunit protein eL33 (60S ribosomal protein L35a) (Cell growth-inhibiting gene 33 protein)	13.64	1	0.999	2	1	2	39	37	39	0	0	0	2M(15.9949)	14.9243	15.0877	15.1428	15.0967	14.572	14.6894	14.6104	13.5104	13.5082	13.1948	15.3285	15.1034	15.4115	15.3082	14.5595	14.6237	14.5567	13.8114	13.7116	13.7932	P18077	RPL35A	FALSE	0	-0.829374	0.455163	-0.187105
P18085	ARF4_HUMAN	sp|P18085|ARF4_HUMAN	ARF4	180	20511	Homo sapiens	ADP-ribosylation factor 4	1:Experimental evidence at protein level	ADP-ribosylation factor 4	27.78	1	0.9983	4	0	4	14	0	14	0	0	0		11.716	11.5238	11.6362	11.1134	11.2779	11.0097	11.2483	13.5333	13.3538	13.3783	11.3792	11.3119	11.8057	11.1433	11.1642	10.8719	10.5969	13.4933	13.5241	13.5067	P18085	ARF4	FALSE	0	-0.875308	1.07406	0.099376
P18124	RL7_HUMAN	sp|P18124|RL7_HUMAN	RPL7	248	29226	Homo sapiens	Large ribosomal subunit protein uL30	1:Experimental evidence at protein level	Large ribosomal subunit protein uL30 (60S ribosomal protein L7)	29.84	1	0.999	7	2	7	81	28	81	0	0	0		14.6369	14.5794	14.5714	14.5293	14.2153	14.2212	14.2981	13.7028	13.6347	13.6416	15.1586	15.0413	14.9346	15.1303	14.1978	14.3381	14.2798	13.8362	13.5261	13.6427	P18124	RPL7	FALSE	0	-0.698438	0.287508	-0.205465
P18615	NELFE_HUMAN	sp|P18615|NELFE_HUMAN	NELFE	380	43240	Homo sapiens	Negative elongation factor E	1:Experimental evidence at protein level	Negative elongation factor E (NELF-E) (RNA-binding protein RD)	7.89	1	0.999	2	0	2	9	0	9	0	0	0		11.482	10.7284	11.2667	11.0118	10.596	10.9087	11.0648	8.87572	8.53169	8.66466	10.9978	11.0046	11.1554	11.2795	10.5607	11.0506	11.2935	8.98788	10.1529	9.3799	P18615	NELFE	TRUE	4	-1.16442	0.61796	-0.273232
P18621	RL17_HUMAN	sp|P18621|RL17_HUMAN	RPL17	184	21397	Homo sapiens	Large ribosomal subunit protein uL22	1:Experimental evidence at protein level	Large ribosomal subunit protein uL22 (60S ribosomal protein L17) (60S ribosomal protein L23) (PD-1)	28.8	1	0.999	6	0	6	85	0	85	0	0	0		13.6157	13.8048	13.4607	13.5107	13.7368	13.6237	13.8074	14.5833	14.6251	14.6	13.7453	13.8043	13.6092	13.3851	13.4126	13.5416	13.4611	14.5564	14.8304	14.7581	P18621	RPL17	FALSE	0	-0.466536	0.519343	0.0264032
P19022	CADH2_HUMAN	sp|P19022|CADH2_HUMAN	CDH2	906	99809	Homo sapiens	Cadherin-2	1:Experimental evidence at protein level	Cadherin-2 (CDw325) (Neural cadherin) (N-cadherin) (CD antigen CD325)	4.75	1	0.999	4	0	4	21	0	21	0	0	0		10.8137	11.2092	11.6471	11.7671	12.2567	12.1402	12.2723	9.73706	10.2632	10.013	10.8821	10.9982	11.2389	11.5329	12.2982	12.1319	12.2349	10.5527	8.0197	10.5168	P19022	CDH2	TRUE	1	-0.82002	1.16269	0.171335
P19174	PLCG1_HUMAN	sp|P19174|PLCG1_HUMAN	PLCG1	1290	148532	Homo sapiens	1-phosphatidylinositol 4,5-bisphosphate phosphodiesterase gamma-1	1:Experimental evidence at protein level	1-phosphatidylinositol 4,5-bisphosphate phosphodiesterase gamma-1 (EC 3.1.4.11) (PLC-148) (Phosphoinositide phospholipase C-gamma-1) (Phospholipase C-II) (PLC-II) (Phospholipase C-gamma-1) (PLC-gamma-1)	8.53	1	0.999	9	5	9	83	24	83	0	0	0		12.5539	12.5772	12.5084	12.5583	14.181	13.9326	14.0608	12.7748	12.9756	12.92	12.5983	12.4748	12.568	12.6813	13.8531	13.9248	13.8655	12.8956	12.7798	12.7908	P19174	PLCG1	FALSE	0	-0.522915	0.645065	0.0610749
P19338	NUCL_HUMAN	sp|P19338|NUCL_HUMAN	NCL	710	76614	Homo sapiens	Nucleolin	1:Experimental evidence at protein level	Nucleolin (Protein C23)	38.73	1	0.999	33	0	33	503	0	503	0	0	0	3M(15.9949)	15.9006	15.9229	15.985	15.9669	15.155	15.0822	15.1092	14.1632	14.2475	14.1428	15.9675	15.8859	16.0773	16.0385	15.1652	15.1619	15.173	14.3999	14.5063	14.2903	P19338	NCL	FALSE	0	-0.767104	0.569006	-0.0990487
P19367	HXK1_HUMAN	sp|P19367|HXK1_HUMAN	HK1	917	102486	Homo sapiens	Hexokinase-1	1:Experimental evidence at protein level	Hexokinase-1 (EC 2.7.1.1) (Brain form hexokinase) (Hexokinase type I) (HK I) (Hexokinase-A)	12.98	1	0.9988	11	0	11	29	0	29	0	0	0		13.3545	13.5008	13.3427	13.4583	11.424	10.6324	11.9194	13.2194	13.5427	13.2081	14.1149	14.2089	13.9341	14.255	11.7503	11.9627	11.3939	13.6047	13.5603	13.5188	P19367	HK1	FALSE	0	-1.42135	0.481155	-0.470097
P19387	RPB3_HUMAN	sp|P19387|RPB3_HUMAN	POLR2C	275	31441	Homo sapiens	DNA-directed RNA polymerase II subunit RPB3	1:Experimental evidence at protein level	DNA-directed RNA polymerase II subunit RPB3 (RNA polymerase II subunit 3) (RNA polymerase II subunit B3) (DNA-directed RNA polymerase II 33 kDa polypeptide) (RPB33) (DNA-directed RNA polymerase II subunit C) (RPB31)	29.09	1	0.999	6	3	6	46	15	46	0	0	0		12.9461	12.9098	12.7234	12.6711	13.8286	13.902	13.8705	12.3395	11.9957	11.8985	12.7689	12.8719	12.5915	12.8319	13.8496	13.7271	13.9506	11.7252	11.9813	12.1892	P19387	POLR2C	FALSE	0	-0.632224	0.751826	0.0598011
P19388	RPAB1_HUMAN	sp|P19388|RPAB1_HUMAN	POLR2E	210	24551	Homo sapiens	DNA-directed RNA polymerases I, II, and III subunit RPABC1	1:Experimental evidence at protein level	DNA-directed RNA polymerases I, II, and III subunit RPABC1 (RNA polymerases I, II, and III subunit ABC1) (DNA-directed RNA polymerase II 23 kDa polypeptide) (DNA-directed RNA polymerase II subunit E) (RPB5 homolog) (XAP4)	10.95	1	0.999	2	0	2	9	0	9	0	0	0		11.4192	11.5298	11.5279	11.2854	12.5643	11.6399	12.3245	10.6012	10.8644	10.8289	11.619	11.4618	11.8194	11.3079	12.498	12.7903	12.3503	10.9247	11.4166	11.3502	P19388	POLR2E	FALSE	0	-0.860408	0.26988	-0.295264
P19784	CSK22_HUMAN	sp|P19784|CSK22_HUMAN	CSNK2A2	350	41213	Homo sapiens	Casein kinase II subunit alpha'	1:Experimental evidence at protein level	Casein kinase II subunit alpha' (CK II alpha') (EC 2.7.11.1)	21.14	1	0.999	7	0	6	57	0	54	0	0	0	3M(15.9949)	13.9285	14.0239	13.9243	13.8638	14.0319	14.0956	14.046	12.0344	12.3812	12.0201	14.303	13.8348	13.7983	13.9132	14.036	13.8834	13.9385	11.8653	11.866	13.1633	P19784	CSNK2A2	FALSE	0	-0.825432	0.77501	-0.0252111
P20042	IF2B_HUMAN	sp|P20042|IF2B_HUMAN	EIF2S2	333	38388	Homo sapiens	Eukaryotic translation initiation factor 2 subunit 2	1:Experimental evidence at protein level	Eukaryotic translation initiation factor 2 subunit 2 (Eukaryotic translation initiation factor 2 subunit beta) (eIF2-beta)	23.12	1	0.999	7	7	7	39	39	39	0	0	0	N-term(42.0106)	12.9512	13.0263	13.3788	13.1644	12.2593	11.7908	11.4423	11.1759	11.15	11.2029	13.202	13.1961	13.5142	13.308	12.169	12.0501	12.0482	11.5822	11.796	11.4276	P20042	EIF2S2	FALSE	0	-1.04043	0.490118	-0.275156
P20290	BTF3_HUMAN	sp|P20290|BTF3_HUMAN	BTF3	206	22168	Homo sapiens	Transcription factor BTF3	1:Experimental evidence at protein level	Transcription factor BTF3 (Nascent polypeptide-associated complex subunit beta) (NAC-beta) (RNA polymerase B transcription factor 3)	3.4	0.9718	0.999	1	0	1	7	0	7	0	0	0		12.4267	12.6194	12.47	13.0062	12.5135	12.6624	12.946	11.9761	9.72037	11.1127	13.1242	13.5688	12.651	12.6137	12.7088	12.7666	12.582	12.0352	11.2727	11.8295	P20290	BTF3	TRUE	1	-1.13461	0.394781	-0.369915
P20340	RAB6A_HUMAN	sp|P20340|RAB6A_HUMAN	RAB6A	208	23593	Homo sapiens	Ras-related protein Rab-6A	1:Experimental evidence at protein level	Ras-related protein Rab-6A (Rab-6)	22.12	1	0.999	4	1	3	37	3	14	0	0	0		11.8063	11.9058	12.0204	12.0871	12.1395	11.783	12.0685	12.1348	11.9816	12.3317	11.656	11.8627	11.7241	11.8122	11.3395	11.0436	11.3699	12.2697	12.3449	11.6882	P20340	RAB6A	FALSE	0	-0.00634269	0.635928	0.314793
P20618	PSB1_HUMAN	sp|P20618|PSB1_HUMAN	PSMB1	241	26489	Homo sapiens	Proteasome subunit beta type-1	1:Experimental evidence at protein level	Proteasome subunit beta type-1 (Macropain subunit C5) (Multicatalytic endopeptidase complex subunit C5) (Proteasome component C5) (Proteasome gamma chain) (Proteasome subunit beta-6) (beta-6)	8.3	1	0.9983	2	2	2	2	2	2	0	0	0		11.6288	9.8882	11.503	11.1265	11.5317	11.1642	13.0518	12.0678	11.9567	11.8222	9.25579	8.63918	10.9521	10.7487	11.5645	9.67546	11.2711	11.9487	12.0101	12.1538	P20618	PSMB1	TRUE	4	-0.177842	1.68212	0.75214
P20700	LMNB1_HUMAN	sp|P20700|LMNB1_HUMAN	LMNB1	586	66408	Homo sapiens	Lamin-B1	1:Experimental evidence at protein level	Lamin-B1	13.99	1	0.999	6	0	5	17	0	16	0	0	0		11.6478	11.6983	11.6664	11.7261	9.03697	9.87784	10.215	13.2524	13.25	13.3799	11.546	11.014	11.2762	11.4762	10.428	11.0692	10.444	13.3003	13.1821	13.1265	P20700	LMNB1	TRUE	2	-1.27631	1.05396	-0.111176
P20930	FILA_HUMAN	sp|P20930|FILA_HUMAN	FLG	4061	435170	Homo sapiens	Filaggrin	1:Experimental evidence at protein level	Filaggrin	0.25	1	0.9969	2	2	2	6	6	6	0	0	0		14.0507	14.2262	14.5359	14.3843	10.5844	11.4414	10.9125	12.4229	12.3714	12.316	13.4475	13.7605	13.2381	12.9369	11.8492	11.9339	11.8871	12.1844	12.1168	12.3377	P20930	FLG	FALSE	0	-0.880396	1.19111	0.155357
P21127	CD11B_HUMAN	sp|P21127|CD11B_HUMAN	CDK11B	795	92620	Homo sapiens	Cyclin-dependent kinase 11B	1:Experimental evidence at protein level	Cyclin-dependent kinase 11B (EC 2.7.11.22) (Cell division cycle 2-like protein kinase 1) (CLK-1) (Cell division protein kinase 11B) (Galactosyltransferase-associated protein kinase p58/GTA) (PITSLRE serine/threonine-protein kinase CDC2L1) (p58 CLK-1)	18.36	1	0.999	14	0	14	102	0	102	0	0	0	10M(15.9949)	14.433	14.3189	14.2575	14.2547	14.7692	14.746	14.8815	11.8039	11.7983	12.3205	14.2195	14.3989	14.2871	14.244	14.284	14.3228	14.3645	12.1835	13.1795	11.6021	P21127	CDK11B	FALSE	0	-0.971222	1.07069	0.049734
P21291	CSRP1_HUMAN	sp|P21291|CSRP1_HUMAN	CSRP1	193	20567	Homo sapiens	Cysteine and glycine-rich protein 1	1:Experimental evidence at protein level	Cysteine and glycine-rich protein 1 (Cysteine-rich protein 1) (CRP) (CRP1) (Epididymis luminal protein 141) (HEL-141)	7.77	0.9723	0.999	1	0	1	1	0	1	0	0	0		10.3965	9.99517	8.92675	10.0038	10.308	10.5012	10.4744	10.7944	10.9166	10.1044	10.5324	10.3126	10.2436	10.5241	10.8068	10.1253	10.161	11.0529	10.6543	10.5564	P21291	CSRP1	TRUE	1	-0.681755	0.172172	-0.254792
P21333	FLNA_HUMAN	sp|P21333|FLNA_HUMAN	FLNA	2647	280739	Homo sapiens	Filamin-A	1:Experimental evidence at protein level	Filamin-A (FLN-A) (Actin-binding protein 280) (ABP-280) (Alpha-filamin) (Endothelial actin-binding protein) (Filamin-1) (Non-muscle filamin)	8.69	1	0.999	16	0	16	49	0	49	0	0	0		11.7668	11.5925	11.5162	11.6839	12.5863	12.6071	12.6009	13.7304	13.7334	13.4957	11.1846	11.3985	11.2618	11.5463	12.2735	12.3199	12.1903	13.6418	13.8316	13.5908	P21333	FLNA	FALSE	0	-0.64993	1.06475	0.207408
P21796	VDAC1_HUMAN	sp|P21796|VDAC1_HUMAN	VDAC1	283	30773	Homo sapiens	Voltage-dependent anion-selective channel protein 1	1:Experimental evidence at protein level	Non-selective voltage-gated ion channel VDAC1 (Outer mitochondrial membrane protein porin 1) (Plasmalemmal porin) (Porin 31HL) (Porin 31HM) (Voltage-dependent anion-selective channel protein 1) (VDAC-1) (hVDAC1)	28.98	1	0.999	8	1	8	83	1	83	0	0	0		13.2833	13.1746	13.0918	13.0908	11.9659	12.3726	12.1621	13.422	13.4217	13.3006	13.6722	13.4077	13.6692	13.5143	12.3268	12.331	12.4346	13.2657	13.0988	13.3849	P21796	VDAC1	FALSE	0	-0.69007	0.326083	-0.181993
P22061	PIMT_HUMAN	sp|P22061|PIMT_HUMAN	PCMT1	227	24636	Homo sapiens	Protein-L-isoaspartate(D-aspartate) O-methyltransferase	1:Experimental evidence at protein level	Protein-L-isoaspartate(D-aspartate) O-methyltransferase (PIMT) (EC 2.1.1.77) (L-isoaspartyl protein carboxyl methyltransferase) (Protein L-isoaspartyl/D-aspartyl methyltransferase) (Protein-beta-aspartate methyltransferase)	8.81	1	0.996	2	0	2	10	0	10	0	0	0		13.2043	13.5981	13.3511	13.5033	13.1631	13.3987	13.1943	14.0072	13.6596	14.0418	13.5616	13.3497	13.0839	13.3669	13.3964	13.0497	13.1331	13.5877	13.6143	13.3588	P22061	PCMT1	FALSE	0	-0.131144	0.45503	0.161943
P22087	FBRL_HUMAN	sp|P22087|FBRL_HUMAN	FBL	321	33784	Homo sapiens	rRNA 2'-O-methyltransferase fibrillarin	1:Experimental evidence at protein level	rRNA 2'-O-methyltransferase fibrillarin (EC 2.1.1.-) (34 kDa nucleolar scleroderma antigen) (Histone-glutamine methyltransferase) (U6 snRNA 2'-O-methyltransferase fibrillarin)	17.76	1	0.999	5	0	5	10	0	10	0	0	0		12.0453	12.036	11.8404	11.9242	11.8441	11.677	11.7804	12.1164	12.013	12.0545	12.0527	12.7654	12.4284	12.4615	12.1698	12.1756	12.0252	12.3813	12.2486	12.1838	P22087	FBL	FALSE	0	-0.596629	-0.115553	-0.356091
P22234	PUR6_HUMAN	sp|P22234|PUR6_HUMAN	PAICS	425	47079	Homo sapiens	Bifunctional phosphoribosylaminoimidazole carboxylase/phosphoribosylaminoimidazole succinocarboxamide synthetase	1:Experimental evidence at protein level	Bifunctional phosphoribosylaminoimidazole carboxylase/phosphoribosylaminoimidazole succinocarboxamide synthetase (PAICS) [Includes: Phosphoribosylaminoimidazole carboxylase (EC 4.1.1.21) (AIR carboxylase) (AIRC); Phosphoribosylaminoimidazole succinocarboxamide synthetase (EC 6.3.2.6) (SAICAR synthetase)]	5.18	1	0.999	2	0	2	13	0	13	0	0	0	N-term(42.0106)	11.4722	11.3579	11.2974	11.2293	11.5481	11.1899	11.5307	11.6189	11.7092	11.3414	11.5766	11.549	11.3594	11.497	11.7301	11.4191	11.6475	11.4655	11.3615	11.928	P22234	PAICS	FALSE	0	-0.357166	0.1094	-0.123883
P22314	UBA1_HUMAN	sp|P22314|UBA1_HUMAN	UBA1	1058	117849	Homo sapiens	Ubiquitin-like modifier-activating enzyme 1	1:Experimental evidence at protein level	Ubiquitin-like modifier-activating enzyme 1 (EC 6.2.1.45) (Protein A1S9) (Ubiquitin-activating enzyme E1)	4.82	1	0.999	3	2	3	4	3	4	0	0	0		10.2494	8.6946	8.8743	9.6136	10.1096	9.93688	10.2754	8.67734	8.20002	8.96747	9.72782	9.50832	8.38918	8.23933	8.93627	8.79841	9.64471	8.20681	8.53173	8.59114	P22314	UBA1	TRUE	9	-0.115089	1.12007	0.502493
P22626	ROA2_HUMAN	sp|P22626|ROA2_HUMAN	HNRNPA2B1	353	37430	Homo sapiens	Heterogeneous nuclear ribonucleoproteins A2/B1	1:Experimental evidence at protein level	Heterogeneous nuclear ribonucleoproteins A2/B1 (hnRNP A2/B1)	39.66	1	0.999	13	0	12	149	0	142	0	0	0		15.1339	15.0443	14.8794	15.0007	15.0639	15.029	14.8245	15.7673	15.7922	15.7275	14.9121	14.8967	14.7478	14.6773	15.1845	15.0519	15.072	15.7113	15.7562	15.6165	P22626	HNRNPA2B1	FALSE	0	-0.319508	0.446745	0.0636186
P22681	CBL_HUMAN	sp|P22681|CBL_HUMAN	CBL	906	99633	Homo sapiens	E3 ubiquitin-protein ligase CBL	1:Experimental evidence at protein level	E3 ubiquitin-protein ligase CBL (EC 2.3.2.27) (Casitas B-lineage lymphoma proto-oncogene) (Proto-oncogene c-Cbl) (RING finger protein 55) (RING-type E3 ubiquitin transferase CBL) (Signal transduction protein CBL)	3.09	1	0.999	2	0	2	6	0	6	0	0	0		10.1185	10.7492	10.5155	10.4163	11.0431	10.6712	11.0061	9.0751	8.89528	9.38696	9.73193	10.5464	10.6629	8.13751	10.046	10.4734	10.1549	8.22911	9.5516	8.29295	P22681	CBL	TRUE	6	-0.204845	1.41496	0.605055
P22695	QCR2_HUMAN	sp|P22695|QCR2_HUMAN	UQCRC2	453	48443	Homo sapiens	Cytochrome b-c1 complex subunit 2, mitochondrial	1:Experimental evidence at protein level	Cytochrome b-c1 complex subunit 2, mitochondrial (Complex III subunit 2) (Core protein II) (Ubiquinol-cytochrome-c reductase complex core protein 2)	9.49	1	0.999	3	1	3	26	15	26	0	0	0	2M(15.9949)	11.2718	11.2653	11.3657	11.501	9.25268	9.31242	10.065	9.70498	9.18846	9.50823	11.7392	11.482	11.7202	11.9582	8.83494	10.0118	9.74131	9.5555	9.7534	9.05708	P22695	UQCRC2	TRUE	1	-1.12186	0.838254	-0.141802
P23246	SFPQ_HUMAN	sp|P23246|SFPQ_HUMAN	SFPQ	707	76149	Homo sapiens	Splicing factor, proline- and glutamine-rich	1:Experimental evidence at protein level	Splicing factor, proline- and glutamine-rich (100 kDa DNA-pairing protein) (hPOMp100) (DNA-binding p52/p100 complex, 100 kDa subunit) (Polypyrimidine tract-binding protein-associated-splicing factor) (PSF) (PTB-associated-splicing factor)	26.59	1	0.999	15	0	14	127	0	102	0	0	0		13.8873	13.5878	13.716	13.6448	13.001	12.8864	13.0667	14.4541	14.3696	14.4012	13.6193	13.5486	13.6278	13.7403	13.0882	12.7815	12.9229	14.3429	14.2444	14.3014	P23246	SFPQ	FALSE	0	-0.454221	0.613715	0.079747
P23258	TBG1_HUMAN	sp|P23258|TBG1_HUMAN	TUBG1	451	51170	Homo sapiens	Tubulin gamma-1 chain	1:Experimental evidence at protein level	Tubulin gamma-1 chain (Gamma-1-tubulin) (Gamma-tubulin complex component 1) (GCP-1)	11.53	1	0.999	4	0	4	21	0	21	0	0	0		14.0557	13.8855	14.2334	14.2806	14.0483	14.1607	14.2846	14.9429	14.7936	15.0366	14.0425	14.1145	14.522	14.3976	14.3613	14.4732	14.6686	15.0192	15.1117	15.1083	P23258	TUBG1	FALSE	0	-0.598643	0.179225	-0.209709
P23284	PPIB_HUMAN	sp|P23284|PPIB_HUMAN	PPIB	216	23743	Homo sapiens	Peptidyl-prolyl cis-trans isomerase B	1:Experimental evidence at protein level	Peptidyl-prolyl cis-trans isomerase B (PPIase B) (EC 5.2.1.8) (CYP-S1) (Cyclophilin B) (Rotamase B) (S-cyclophilin) (SCYLP)	36.57	1	0.999	7	0	7	50	0	50	0	0	0		13.7911	13.5738	13.5056	13.7226	12.5242	12.4335	12.9293	15.4591	15.3542	15.442	13.7044	13.6925	13.5281	13.6249	12.5727	12.602	12.6288	15.3708	15.4276	15.4511	P23284	PPIB	FALSE	0	-1.02131	1.04783	0.0132577
P23396	RS3_HUMAN	sp|P23396|RS3_HUMAN	RPS3	243	26688	Homo sapiens	Small ribosomal subunit protein uS3	1:Experimental evidence at protein level	Small ribosomal subunit protein uS3 (40S ribosomal protein S3) (EC 4.2.99.18)	74.9	1	0.999	22	0	22	401	0	401	0	0	0	2M(15.9949), 9M(15.9949), N-term(42.0106)	17.5538	17.5008	17.4209	17.4411	17.7817	17.7184	17.7795	18.0268	18.0359	18.1419	17.9588	17.8248	17.7359	17.7793	17.865	17.8394	17.8222	18.284	18.2541	18.2648	P23396	RPS3	FALSE	0	-0.497359	0.051857	-0.222751
P23528	COF1_HUMAN	sp|P23528|COF1_HUMAN	CFL1	166	18502	Homo sapiens	Cofilin-1	1:Experimental evidence at protein level	Cofilin-1 (18 kDa phosphoprotein) (p18) (Cofilin, non-muscle isoform)	43.98	1	0.999	5	0	5	35	0	35	0	0	0	N-term(42.0106)	13.4415	12.4636	12.4258	12.2069	12.9289	12.8389	12.937	14.0295	14.071	13.8292	13.1564	12.9552	12.1964	12.1647	12.4199	12.7258	12.4601	14.0033	13.5458	13.6659	P23528	CFL1	FALSE	0	-0.42137	0.797141	0.187885
P23588	IF4B_HUMAN	sp|P23588|IF4B_HUMAN	EIF4B	611	69151	Homo sapiens	Eukaryotic translation initiation factor 4B	1:Experimental evidence at protein level	Eukaryotic translation initiation factor 4B (eIF-4B)	14.24	1	0.999	6	0	6	14	0	14	0	0	0		11.9342	11.9922	11.9211	12.2309	12.6531	12.7398	12.6225	12.1022	11.9547	12.1628	11.9622	12.1409	11.9719	11.9056	12.9804	12.8044	13.1722	11.8559	12.048	11.876	P23588	EIF4B	FALSE	0	-0.451211	0.37038	-0.0404156
P24539	AT5F1_HUMAN	sp|P24539|AT5F1_HUMAN	ATP5PB	256	28909	Homo sapiens	ATP synthase F(0) complex subunit B1, mitochondrial	1:Experimental evidence at protein level	ATP synthase F(0) complex subunit B1, mitochondrial (ATP synthase peripheral stalk-membrane subunit b) (ATP synthase proton-transporting mitochondrial F(0) complex subunit B1) (ATP synthase subunit b) (ATPase subunit b)	8.98	1	0.9914	2	0	2	8	0	8	0	0	0		13.1278	13.0722	12.9007	13.4448	11.9887	12.1925	12.1886	11.4862	11.8069	11.3003	13.1069	13.1782	12.8162	13.1637	11.788	11.8027	12.1312	11.3793	11.7722	11.8314	P24539	ATP5PB	FALSE	0	-0.598076	0.705832	0.0538781
P24844	MYL9_HUMAN	sp|P24844|MYL9_HUMAN	MYL9	172	19827	Homo sapiens	Myosin regulatory light polypeptide 9	1:Experimental evidence at protein level	Myosin regulatory light polypeptide 9 (20 kDa myosin light chain) (LC20) (MLC-2C) (Myosin RLC) (Myosin regulatory light chain 2, smooth muscle isoform) (Myosin regulatory light chain 9) (Myosin regulatory light chain MRLC1)	27.33	0.9999	0.999	4	1	1	23	8	8	0	0	0		11.054	11.198	11.6715	11.6621	11.3824	11.8204	11.7565	10.627	10.3878	10.9517	12.1601	12.274	12.2723	11.6883	12.3975	12.3538	12.5625	11.8881	11.5853	11.6502	P24844	MYL9	FALSE	0	-1.24676	-0.417378	-0.832071
P24928	RPB1_HUMAN	sp|P24928|RPB1_HUMAN	POLR2A	1970	217176	Homo sapiens	DNA-directed RNA polymerase II subunit RPB1	1:Experimental evidence at protein level	DNA-directed RNA polymerase II subunit RPB1 (RNA polymerase II subunit B1) (EC 2.7.7.6) (3'-5' exoribonuclease) (EC 3.1.13.-) (DNA-directed RNA polymerase II subunit A) (DNA-directed RNA polymerase III largest subunit) (RNA-directed RNA polymerase II subunit RPB1) (EC 2.7.7.48)	7.51	1	0.999	9	0	9	43	0	43	0	0	0		11.5677	11.2303	11.7844	11.6284	13.3668	13.4569	13.6674	11.0321	10.9786	10.9983	10.6939	10.6834	10.1514	9.2643	13.0637	12.9822	13.2585	10.9723	10.505	10.7061	P24928	POLR2A	TRUE	1	-0.356984	1.84301	0.743013
P25205	MCM3_HUMAN	sp|P25205|MCM3_HUMAN	MCM3	808	90981	Homo sapiens	DNA replication licensing factor MCM3	1:Experimental evidence at protein level	DNA replication licensing factor MCM3 (EC 3.6.4.12) (DNA polymerase alpha holoenzyme-associated protein P1) (P1-MCM3) (RLF subunit beta) (p102)	18.44	1	0.999	11	2	11	65	27	65	0	0	0	N-term(42.0106)	13.8383	13.7876	13.9635	13.7484	14.736	14.5552	13.8322	14.8478	14.8492	14.9553	13.8931	13.9527	14.1556	14.2272	14.5219	14.7422	14.6533	14.7353	14.6739	14.7145	P25205	MCM3	FALSE	0	-0.535465	0.304221	-0.115622
P25311	ZA2G_HUMAN	sp|P25311|ZA2G_HUMAN	AZGP1	298	34259	Homo sapiens	Zinc-alpha-2-glycoprotein	1:Experimental evidence at protein level	Zinc-alpha-2-glycoprotein (Zn-alpha-2-GP) (Zn-alpha-2-glycoprotein)	3.36	0.9326	0.9975	1	1	1	4	4	4	0	0	0		12.1553	11.7327	11.9913	12.1869	10.6093	10.9392	10.3931	13.9332	14.0954	13.8099	10.6613	11.4419	10.8664	11.3813	10.8706	10.8253	11.5111	11.1218	11.1634	11.2318	P25311	AZGP1	FALSE	0	0.194553	1.95967	1.07711
P25398	RS12_HUMAN	sp|P25398|RS12_HUMAN	RPS12	132	14515	Homo sapiens	Small ribosomal subunit protein eS12	1:Experimental evidence at protein level	Small ribosomal subunit protein eS12 (40S ribosomal protein S12)	30.3	1	0.999	3	3	3	104	104	104	0	0	0	11M(15.9949), N-term(42.0106)	16.8592	16.8488	16.8163	17.0021	17.2815	17.2068	17.343	16.6079	16.4073	16.5325	16.7684	16.7006	16.8844	16.8938	17.2657	17.2655	17.2447	16.5259	16.2538	16.5332	P25398	RPS12	FALSE	0	-0.284265	0.398184	0.0569596
P25440	BRD2_HUMAN	sp|P25440|BRD2_HUMAN	BRD2	801	88061	Homo sapiens	Bromodomain-containing protein 2	1:Experimental evidence at protein level	Bromodomain-containing protein 2 (O27.1.1)	16.35	1	0.999	10	0	10	76	0	76	0	0	0		14.2563	14.1496	14.2816	14.2016	13.3754	13.2883	13.447	9.31828	8.2215	9.02416	14.3888	14.2664	14.2378	14.2502	13.7108	13.5952	13.6762	9.26899	9.12572	12.3733	P25440	BRD2	TRUE	5	-2.51414	1.44822	-0.532962
P25490	TYY1_HUMAN	sp|P25490|TYY1_HUMAN	YY1	414	44713	Homo sapiens	Transcriptional repressor protein YY1	1:Experimental evidence at protein level	Transcriptional repressor protein YY1 (Delta transcription factor) (INO80 complex subunit S) (NF-E1) (Yin and yang 1) (YY-1)	6.52	1	0.999	2	0	2	2	0	2	0	0	0		12.5795	12.7465	12.6001	12.6413	12.5777	12.2441	12.5542	8.478	10.5273	11.4714	12.819	12.2325	11.4869	12.4525	12.0854	12.2737	12.0606	8.69213	9.09172	7.5308	P25490	YY1	TRUE	4	-0.684682	2.22367	0.769496
P25685	DNJB1_HUMAN	sp|P25685|DNJB1_HUMAN	DNAJB1	340	38044	Homo sapiens	DnaJ homolog subfamily B member 1	1:Experimental evidence at protein level	DnaJ homolog subfamily B member 1 (DnaJ protein homolog 1) (Heat shock 40 kDa protein 1) (HSP40) (Heat shock protein 40) (Human DnaJ protein 1) (hDj-1)	7.94	1	0.9934	2	0	2	2	0	2	0	0	0		9.59867	9.7579	9.21595	10.3867	9.79962	7.92607	8.2651	8.60107	9.30712	8.60684	10.2693	9.76425	9.16732	9.73214	9.12242	9.06984	9.47924	8.58079	8.12367	9.81022	P25685	DNAJB1	TRUE	5	-0.8106	0.479754	-0.165423
P25686	DNJB2_HUMAN	sp|P25686|DNJB2_HUMAN	DNAJB2	324	35580	Homo sapiens	DnaJ homolog subfamily B member 2	1:Experimental evidence at protein level	DnaJ homolog subfamily B member 2 (Heat shock 40 kDa protein 3) (Heat shock protein J1) (HSJ-1)	15.43	1	0.999	4	1	3	11	1	10	0	0	0		11.3278	11.5914	11.6791	11.5948	11.2878	11.3247	11.6234	10.7921	11.1697	11.6351	11.1311	11.2139	10.9731	11.1448	11.1854	11.1177	11.3953	10.9891	10.9293	11.1261	P25686	DNAJB2	FALSE	0	0.0215062	0.542487	0.281996
P25705	ATPA_HUMAN	sp|P25705|ATPA_HUMAN	ATP5F1A	553	59751	Homo sapiens	ATP synthase subunit alpha, mitochondrial	1:Experimental evidence at protein level	ATP synthase subunit alpha, mitochondrial (ATP synthase F1 subunit alpha)	42.31	1	0.999	23	5	23	277	23	277	0	0	0	6M(15.9949), 7M(15.9949)	16.3078	16.2885	16.1961	16.2376	15.0097	14.935	14.8316	14.859	14.8265	14.8806	16.4615	16.3988	16.4278	16.4146	14.962	14.8548	14.8711	14.368	14.441	14.4596	P25705	ATP5F1A	FALSE	0	-0.674401	0.817026	0.0713124
P25786	PSA1_HUMAN	sp|P25786|PSA1_HUMAN	PSMA1	263	29556	Homo sapiens	Proteasome subunit alpha type-1	1:Experimental evidence at protein level	Proteasome subunit alpha type-1 (30 kDa prosomal protein) (PROS-30) (Macropain subunit C2) (Multicatalytic endopeptidase complex subunit C2) (Proteasome component C2) (Proteasome nu chain) (Proteasome subunit alpha-6) (alpha-6)	7.98	1	0.999	2	0	2	13	0	13	0	0	0		13.1721	13.0447	13.3588	13.4565	13.3578	13.5604	13.5495	13.9703	14.2257	14.1116	13.0488	12.664	13.1602	12.671	13.5121	13.4805	13.347	13.6152	13.5925	13.8062	P25786	PSMA1	FALSE	0	-0.0974773	0.679472	0.290998
P25788	PSA3_HUMAN	sp|P25788|PSA3_HUMAN	PSMA3	255	28433	Homo sapiens	Proteasome subunit alpha type-3	1:Experimental evidence at protein level	Proteasome subunit alpha type-3 (Macropain subunit C8) (Multicatalytic endopeptidase complex subunit C8) (Proteasome component C8) (Proteasome subunit alpha-7) (alpha-7)	10.98	1	0.9989	2	1	2	5	1	5	0	0	0		11.8799	10.9328	9.47947	9.99267	8.9334	9.61848	8.63062	10.6621	10.1384	10.5487	11.4169	10.634	7.41948	9.21799	8.77845	8.93247	8.94451	10.3142	9.41153	9.75172	P25788	PSMA3	TRUE	7	-0.334065	1.53313	0.599532
P25789	PSA4_HUMAN	sp|P25789|PSA4_HUMAN	PSMA4	261	29484	Homo sapiens	Proteasome subunit alpha type-4	1:Experimental evidence at protein level	Proteasome subunit alpha type-4 (Macropain subunit C9) (Multicatalytic endopeptidase complex subunit C9) (Proteasome component C9) (Proteasome subunit L) (Proteasome subunit alpha-3) (alpha-3)	3.45	0.9679	0.9988	1	0	1	3	0	3	0	0	0		12.1746	12.5056	12.5566	12.5147	12.3997	12.1999	12.6064	12.7812	12.8061	12.9493	12.2104	12.4262	12.2568	11.9477	12.1953	12.1083	12.3495	12.832	12.7949	12.9017	P25789	PSMA4	FALSE	0	-0.164462	0.458759	0.147148
P26006	ITA3_HUMAN	sp|P26006|ITA3_HUMAN	ITGA3	1051	116612	Homo sapiens	Integrin alpha-3	1:Experimental evidence at protein level	Integrin alpha-3 (CD49 antigen-like family member C) (FRP-2) (Galactoprotein B3) (GAPB3) (VLA-3 subunit alpha) (CD antigen CD49c) [Cleaved into: Integrin alpha-3 heavy chain; Integrin alpha-3 light chain]	1.81	1	0.999	2	0	2	9	0	9	0	0	0		12.6897	12.6242	12.7213	12.7312	12.5695	12.6342	12.877	11.7936	11.8135	11.5681	12.3252	12.2396	12.4741	12.3891	12.4692	12.4357	12.5008	11.8066	11.8907	11.9374	P26006	ITGA3	FALSE	0	-0.226675	0.537451	0.155388
P26038	MOES_HUMAN	sp|P26038|MOES_HUMAN	MSN	577	67820	Homo sapiens	Moesin	1:Experimental evidence at protein level	Moesin (Membrane-organizing extension spike protein)	36.92	1	0.999	22	0	17	131	0	123	0	0	0	10M(15.9949), 3M(15.9949), 6M(15.9949)	15.1609	15.2018	15.2799	15.2179	13.7709	13.802	13.7494	12.1718	12.3813	12.0929	15.1873	15.1429	15.1056	15.1273	13.9434	13.91	13.8693	12.2905	12.1806	12.2377	P26038	MSN	FALSE	0	-1.15959	1.12639	-0.0165964
P26196	DDX6_HUMAN	sp|P26196|DDX6_HUMAN	DDX6	483	54417	Homo sapiens	Probable ATP-dependent RNA helicase DDX6	1:Experimental evidence at protein level	Probable ATP-dependent RNA helicase DDX6 (EC 3.6.4.13) (ATP-dependent RNA helicase p54) (DEAD box protein 6) (Oncogene RCK)	15.94	1	0.999	4	4	4	7	7	7	0	0	0		9.76497	8.98131	9.30846	9.13287	9.22814	10.0834	9.67112	8.98141	8.36518	9.41545	8.47563	9.63687	5.49779	9.51034	9.39125	9.83488	8.26686	8.96048	7.87508	7.12115	P26196	DDX6	TRUE	5	-0.0686613	1.74106	0.836197
P26358	DNMT1_HUMAN	sp|P26358|DNMT1_HUMAN	DNMT1	1616	183165	Homo sapiens	DNA (cytosine-5)-methyltransferase 1	1:Experimental evidence at protein level	DNA (cytosine-5)-methyltransferase 1 (Dnmt1) (EC 2.1.1.37) (CXXC-type zinc finger protein 9) (DNA methyltransferase HsaI) (DNA MTase HsaI) (M.HsaI) (MCMT)	1.3	0.9997	0.9868	2	0	2	4	0	4	0	0	0		11.5323	11.6209	11.2016	11.0058	11.3101	11.4803	11.8127	8.46028	10.3105	10.0171	11.0376	10.8759	10.8169	10.6295	11.521	11.4731	11.4452	10.0717	9.68686	10.5521	P26358	DNMT1	TRUE	1	-0.692546	0.820898	0.0641759
P26368	U2AF2_HUMAN	sp|P26368|U2AF2_HUMAN	U2AF2	475	53501	Homo sapiens	Splicing factor U2AF 65 kDa subunit	1:Experimental evidence at protein level	Splicing factor U2AF 65 kDa subunit (U2 auxiliary factor 65 kDa subunit) (hU2AF(65)) (hU2AF65) (U2 snRNP auxiliary factor large subunit)	14.11	1	0.999	4	3	4	15	10	15	0	0	0		11.3917	11.0955	10.5048	11.0786	10.6147	10.8491	11.1695	12.2646	11.7846	12.6342	10.9333	11.2537	10.9116	11.2095	11.6208	11.0049	11.141	12.0251	12.0191	11.4117	P26368	U2AF2	FALSE	0	-0.544725	0.516073	-0.014326
P26373	RL13_HUMAN	sp|P26373|RL13_HUMAN	RPL13	211	24261	Homo sapiens	Large ribosomal subunit protein eL13	1:Experimental evidence at protein level	Large ribosomal subunit protein eL13 (60S ribosomal protein L13) (Breast basic conserved protein 1)	37.91	1	0.999	9	1	9	143	40	143	0	0	0	10M(15.9949)	15.7324	15.664	15.7536	15.7466	15.605	15.4608	15.5819	13.6393	13.7785	13.6379	15.8601	15.9327	16.0034	15.804	15.6326	15.6916	15.5818	13.351	13.3832	14.078	P26373	RPL13	FALSE	0	-0.979924	0.836284	-0.0718201
P26572	MGAT1_HUMAN	sp|P26572|MGAT1_HUMAN	MGAT1	445	50878	Homo sapiens	Alpha-1,3-mannosyl-glycoprotein 2-beta-N-acetylglucosaminyltransferase	1:Experimental evidence at protein level	Alpha-1,3-mannosyl-glycoprotein 2-beta-N-acetylglucosaminyltransferase (EC 2.4.1.101) (N-glycosyl-oligosaccharide-glycoprotein N-acetylglucosaminyltransferase I) (GNT-I) (GlcNAc-T I)	2.47	0.9641	0.9987	1	0	1	8	0	8	0	0	0		12.747	12.973	12.8687	12.8861	9.76979	12.2891	9.34756	11.3915	11.3526	11.7252	12.6447	12.5209	12.4661	12.3623	9.04706	11.5784	8.36395	11.2034	11.8195	11.7458	P26572	MGAT1	TRUE	4	-0.877369	1.59708	0.359856
P26599	PTBP1_HUMAN	sp|P26599|PTBP1_HUMAN	PTBP1	557	59633	Homo sapiens	Polypyrimidine tract-binding protein 1	1:Experimental evidence at protein level	Polypyrimidine tract-binding protein 1 (PTB) (57 kDa RNA-binding protein PPTB-1) (Heterogeneous nuclear ribonucleoprotein I) (hnRNP I)	18.13	1	0.999	10	0	10	43	0	43	0	0	0	N-term(42.0106)	12.761	12.7155	12.5588	12.589	12.0405	12.1905	11.9598	12.4481	12.5224	12.547	12.7438	12.5067	12.7044	12.6118	12.4411	12.412	12.5302	12.5483	12.2106	12.6677	P26599	PTBP1	FALSE	0	-0.368358	0.159601	-0.104379
P26641	EF1G_HUMAN	sp|P26641|EF1G_HUMAN	EEF1G	437	50119	Homo sapiens	Elongation factor 1-gamma	1:Experimental evidence at protein level	Elongation factor 1-gamma (EF-1-gamma) (eEF-1B gamma)	8.47	1	0.999	3	3	3	17	17	17	0	0	0		11.5144	11.4011	11.6495	11.5142	11.6456	11.37	11.6271	12.2159	12.1446	12.2682	11.6819	12.0509	11.6294	11.702	12.2034	11.8302	11.9751	12.2739	12.184	12.3631	P26641	EEF1G	FALSE	0	-0.575121	0.0664204	-0.25435
P27105	STOM_HUMAN	sp|P27105|STOM_HUMAN	STOM	288	31731	Homo sapiens	Stomatin	1:Experimental evidence at protein level	Stomatin (Erythrocyte band 7 integral membrane protein) (Erythrocyte membrane protein band 7.2) (Protein 7.2b)	6.94	1	0.9821	2	1	2	2	1	2	0	0	0		13.158	12.9602	12.7208	12.698	13.2391	12.8987	12.3046	11.9943	12.1003	12.0532	12.8812	12.5612	12.8229	12.4427	12.4356	12.2125	12.1107	12.1735	12.4995	11.6895	P27105	STOM	FALSE	0	-0.172836	0.632398	0.229781
P27348	1433T_HUMAN	sp|P27348|1433T_HUMAN	YWHAQ	245	27764	Homo sapiens	14-3-3 protein theta	1:Experimental evidence at protein level	14-3-3 protein theta (14-3-3 protein T-cell) (14-3-3 protein tau) (Protein HS1)	34.29	1	0.999	9	1	4	57	6	12	0	0	0	N-term(42.0106)	11.9396	11.0952	11.574	11.1042	11.4812	10.2257	11.5617	11.3752	10.974	10.8367	11.5883	11.2793	11.1397	10.6076	11.6336	11.9006	11.4122	11.3339	11.1765	11.1744	P27348	YWHAQ	FALSE	0	-0.515282	0.299506	-0.107888
P27635	RL10_HUMAN	sp|P27635|RL10_HUMAN	RPL10	214	24577	Homo sapiens	Large ribosomal subunit protein uL16	1:Experimental evidence at protein level	Large ribosomal subunit protein uL16 (60S ribosomal protein L10) (Laminin receptor homolog) (Protein QM) (Ribosomal protein L10) (Tumor suppressor QM)	21.96	1	0.999	6	0	6	28	0	28	0	0	0		14.4458	14.2239	14.4363	14.3781	13.9966	13.9031	13.7117	14.6401	14.6288	14.7261	14.5719	14.6362	14.6631	14.3294	13.8462	13.9709	13.7944	14.9638	14.8145	14.7625	P27635	RPL10	FALSE	0	-0.506681	0.254247	-0.126217
P27708	PYR1_HUMAN	sp|P27708|PYR1_HUMAN	CAD	2225	242984	Homo sapiens	Multifunctional protein CAD	1:Experimental evidence at protein level	Multifunctional protein CAD (Carbamoyl phosphate synthetase 2-aspartate transcarbamylase-dihydroorotase) [Includes: Glutamine-dependent carbamoyl phosphate synthase (EC 6.3.5.5); Glutamine amidotransferase (GATase) (GLNase) (EC 3.5.1.2); Ammonium-dependent carbamoyl phosphate synthase (CPS) (CPSase) (EC 6.3.4.16); Aspartate carbamoyltransferase (EC 2.1.3.2); Dihydroorotase (EC 3.5.2.3)]	20.99	1	0.999	41	0	41	254	0	254	0	0	0	1M(15.9949), N-term(42.0106)	14.4827	14.4588	14.5172	14.5294	16.5048	16.5083	16.4755	16.2458	16.2362	16.2305	13.3432	12.812	13.3462	13.351	15.4112	15.4756	15.3819	16.2446	16.1917	16.211	P27708	CAD	FALSE	0	-0.223063	1.90719	0.842062
P27797	CALR_HUMAN	sp|P27797|CALR_HUMAN	CALR	417	48142	Homo sapiens	Calreticulin	1:Experimental evidence at protein level	Calreticulin (CRP55) (Calregulin) (Endoplasmic reticulum resident protein 60) (ERp60) (HACBP) (grp60)	26.86	1	0.999	9	0	9	65	0	65	0	0	0		14.8694	14.6197	14.6634	14.7655	13.8043	13.9605	13.7969	13.8803	13.7677	13.7384	14.6825	14.7717	14.6904	14.6395	13.6932	13.8842	13.7794	14.2807	14.2025	14.1478	P27797	CALR	FALSE	0	-0.515109	0.333969	-0.09057
P27816	MAP4_HUMAN	sp|P27816|MAP4_HUMAN	MAP4	1152	121005	Homo sapiens	Microtubule-associated protein 4	1:Experimental evidence at protein level	Microtubule-associated protein 4 (MAP-4)	18.66	1	0.999	16	0	16	120	0	120	0	0	0	N-term(42.0106)	14.4689	14.4412	14.5249	14.5008	14.5923	14.4989	14.4805	13.5978	13.8351	13.6896	13.8303	13.9713	14.066	14.0882	14.0466	14.1605	13.9648	13.6433	13.5696	13.6071	P27816	MAP4	FALSE	0	0.0409481	0.695517	0.368233
P28066	PSA5_HUMAN	sp|P28066|PSA5_HUMAN	PSMA5	241	26411	Homo sapiens	Proteasome subunit alpha type-5	1:Experimental evidence at protein level	Proteasome subunit alpha type-5 (Macropain zeta chain) (Multicatalytic endopeptidase complex zeta chain) (Proteasome subunit alpha-5) (alpha-5) (Proteasome zeta chain)	15.77	1	0.999	3	2	3	5	4	5	0	0	0		10.9521	10.0584	10.4826	10.617	10.14	10.3106	10.1806	9.72064	10.0646	9.01671	10.3558	10.2694	9.60828	10.9179	10.4241	10.5747	10.3208	9.51497	8.38438	8.84965	P28066	PSMA5	TRUE	2	-0.390554	0.855194	0.23232
P28072	PSB6_HUMAN	sp|P28072|PSB6_HUMAN	PSMB6	239	25358	Homo sapiens	Proteasome subunit beta type-6	1:Experimental evidence at protein level	Proteasome subunit beta type-6 (EC 3.4.25.1) (Macropain delta chain) (Multicatalytic endopeptidase complex delta chain) (Proteasome delta chain) (Proteasome subunit Y) (Proteasome subunit beta-1) (beta-1)	8.79	1	0.999	2	2	2	21	21	21	0	0	0		12.6197	12.599	12.7013	12.4963	12.927	12.7635	12.8869	12.5008	12.5057	12.6568	12.3335	12.5014	12.3818	12.3877	12.8846	13.0652	13.1257	12.4148	12.2881	12.5768	P28072	PSMB6	FALSE	0	-0.20864	0.348127	0.0697435
P28300	LYOX_HUMAN	sp|P28300|LYOX_HUMAN	LOX	417	46944	Homo sapiens	Protein-lysine 6-oxidase	1:Experimental evidence at protein level	Protein-lysine 6-oxidase (EC 1.4.3.13) (Lysyl oxidase) [Cleaved into: Protein-lysine 6-oxidase, long form; Protein-lysine 6-oxidase, short form]	5.76	1	0.999	2	0	2	10	0	10	0	0	0		13.2764	13.4822	13.8323	13.4764	13.6448	13.0752	13.8699	12.333	12.6652	12.2778	12.7793	13.193	13.2131	13.1846	13.5981	13.9164	14.0908	12.618	12.0917	12.8057	P28300	LOX	FALSE	0	-0.508151	0.596657	0.0442526
P28482	MK01_HUMAN	sp|P28482|MK01_HUMAN	MAPK1	360	41390	Homo sapiens	Mitogen-activated protein kinase 1	1:Experimental evidence at protein level	Mitogen-activated protein kinase 1 (MAP kinase 1) (MAPK 1) (EC 2.7.11.24) (ERT1) (Extracellular signal-regulated kinase 2) (ERK-2) (MAP kinase isoform p42) (p42-MAPK) (Mitogen-activated protein kinase 2) (MAP kinase 2) (MAPK 2)	6.39	1	0.9988	2	2	2	10	10	10	0	0	0	N-term(42.0106)	11.5633	11.3415	11.7904	11.6892	11.2611	11.0332	11.4464	12.9034	13.1336	13.1776	12.13	11.7794	12.0117	11.8037	11.7469	11.8657	12.0745	13.0949	13.0243	12.6744	P28482	MAPK1	FALSE	0	-0.909627	0.336483	-0.286572
P29590	PML_HUMAN	sp|P29590|PML_HUMAN	PML	882	97551	Homo sapiens	Protein PML	1:Experimental evidence at protein level	Protein PML (E3 SUMO-protein ligase PML) (EC 2.3.2.-) (Promyelocytic leukemia protein) (RING finger protein 71) (RING-type E3 SUMO transferase PML) (Tripartite motif-containing protein 19) (TRIM19)	8.62	1	0.999	6	2	6	28	6	28	0	0	0		12.4077	12.4581	12.8465	12.4831	13.9433	13.7875	13.8871	11.9756	12.0525	12.6529	12.3753	12.6512	11.8104	12.4854	13.592	13.6229	13.7758	11.9222	11.9069	11.6195	P29590	PML	FALSE	0	-0.434925	0.981478	0.273276
P29692	EF1D_HUMAN	sp|P29692|EF1D_HUMAN	EEF1D	281	31122	Homo sapiens	Elongation factor 1-delta	1:Experimental evidence at protein level	Elongation factor 1-delta (EF-1-delta) (Antigen NY-CO-4)	19.93	1	0.999	5	0	5	69	0	69	0	0	0	N-term(42.0106)	13.1509	13.0203	12.7872	13.0025	13.2544	13.2523	13.2075	12.6362	12.5929	12.4481	13.1061	12.9085	12.7212	12.9962	13.532	13.5273	13.4242	12.4429	12.2471	12.339	P29692	EEF1D	FALSE	0	-0.381707	0.403261	0.010777
P29966	MARCS_HUMAN	sp|P29966|MARCS_HUMAN	MARCKS	332	31555	Homo sapiens	Myristoylated alanine-rich C-kinase substrate	1:Experimental evidence at protein level	Myristoylated alanine-rich C-kinase substrate (MARCKS) (Protein kinase C substrate, 80 kDa protein, light chain) (80K-L protein) (PKCSL)	12.95	1	0.999	2	2	2	7	7	7	0	0	0		9.44117	9.36771	10.4763	9.95732	10.9705	11.0505	10.9774	10.6092	10.8576	10.6773	10.2457	9.7488	10.7557	10.844	10.8839	11.1585	11.0414	10.7687	10.8595	11.1548	P29966	MARCKS	FALSE	0	-0.813588	0.198415	-0.307587
P30049	ATPD_HUMAN	sp|P30049|ATPD_HUMAN	ATP5F1D	168	17490	Homo sapiens	ATP synthase subunit delta, mitochondrial	1:Experimental evidence at protein level	ATP synthase subunit delta, mitochondrial (ATP synthase F1 subunit delta) (F-ATPase delta subunit)	34.52	1	0.9989	3	3	3	15	15	15	0	0	0		13.4301	13.3826	13.6451	13.713	12.4118	12.3337	12.615	11.9482	12.4002	12.2625	13.2582	13.4013	13.6821	13.4304	11.9996	12.2671	11.8921	11.8311	11.6399	11.6048	P30049	ATP5F1D	FALSE	0	-0.367148	0.99421	0.313531
P30050	RL12_HUMAN	sp|P30050|RL12_HUMAN	RPL12	165	17819	Homo sapiens	Large ribosomal subunit protein uL11	1:Experimental evidence at protein level	Large ribosomal subunit protein uL11 (60S ribosomal protein L12)	36.97	1	0.999	6	5	6	76	75	76	0	0	0		16.5826	16.6981	16.6703	16.4822	16.3613	16.3499	16.5449	14.953	14.8313	14.701	16.5785	16.6381	16.6113	16.5293	16.2092	16.184	16.292	14.6201	14.4817	14.8237	P30050	RPL12	FALSE	0	-0.650169	0.891483	0.120657
P30101	PDIA3_HUMAN	sp|P30101|PDIA3_HUMAN	PDIA3	505	56782	Homo sapiens	Protein disulfide-isomerase A3	1:Experimental evidence at protein level	Protein disulfide-isomerase A3 (EC 5.3.4.1) (58 kDa glucose-regulated protein) (58 kDa microsomal protein) (p58) (Disulfide isomerase ER-60) (Endoplasmic reticulum resident protein 57) (ER protein 57) (ERp57) (Endoplasmic reticulum resident protein 60) (ER protein 60) (ERp60)	54.46	1	0.999	31	0	31	585	0	585	0	0	0	1M(15.9949), 3M(15.9949)	16.334	16.2166	16.2822	16.2173	15.8376	15.8139	15.9044	15.6367	15.696	15.5959	16.6079	16.5812	16.5377	16.5661	15.969	15.9246	16.0501	16.0167	16.0586	16.0273	P30101	PDIA3	FALSE	0	-0.58852	0.0276077	-0.280456
P30153	2AAA_HUMAN	sp|P30153|2AAA_HUMAN	PPP2R1A	589	65309	Homo sapiens	Serine/threonine-protein phosphatase 2A 65 kDa regulatory subunit A alpha isoform	1:Experimental evidence at protein level	Serine/threonine-protein phosphatase 2A 65 kDa regulatory subunit A alpha isoform (PP2Aa) (Medium tumor antigen-associated 61 kDa protein) (PP2A subunit A isoform PR65-alpha) (PP2A subunit A isoform R1-alpha)	18.34	1	0.999	8	0	8	48	0	48	0	0	0	1M(15.9949), N-term(42.0106)	13.0878	13.1539	13.0621	13.0747	13.119	13.1447	13.1338	13.3991	13.4211	13.4756	12.9866	12.9225	12.9106	13.1721	13.2958	13.3894	13.1908	13.205	13.2763	13.3448	P30153	PPP2R1A	FALSE	0	-0.190395	0.265972	0.0377884
P30519	HMOX2_HUMAN	sp|P30519|HMOX2_HUMAN	HMOX2	316	36033	Homo sapiens	Heme oxygenase 2	1:Experimental evidence at protein level	Heme oxygenase 2 (HO-2) (EC 1.14.14.18) [Cleaved into: Heme oxygenase 2 soluble form]	22.15	1	0.999	5	0	5	15	0	15	0	0	0	8M(15.9949)	11.931	11.8539	11.9294	11.7881	11.9402	11.7905	11.8689	10.9203	11.1091	11.0599	11.8666	11.8887	11.6742	11.865	12.0189	12.1849	12.0544	11.4904	10.922	11.5126	P30519	HMOX2	FALSE	0	-0.513051	0.255769	-0.128641
P30622	CLIP1_HUMAN	sp|P30622|CLIP1_HUMAN	CLIP1	1438	162246	Homo sapiens	CAP-Gly domain-containing linker protein 1	1:Experimental evidence at protein level	CAP-Gly domain-containing linker protein 1 (Cytoplasmic linker protein 1) (Cytoplasmic linker protein 170 alpha-2) (CLIP-170) (Reed-Sternberg intermediate filament-associated protein) (Restin)	2.43	1	0.9989	3	0	3	4	0	4	0	0	0		9.70514	9.68145	9.78034	10.1462	10.2434	10.6175	9.91587	8.8129	9.62161	9.3303	8.87844	7.86033	9.32173	7.53084	10.4457	10.2825	10.355	8.30289	8.8182	9.07961	P30622	CLIP1	TRUE	7	-0.0330129	1.4289	0.697942
P30876	RPB2_HUMAN	sp|P30876|RPB2_HUMAN	POLR2B	1174	133897	Homo sapiens	DNA-directed RNA polymerase II subunit RPB2	1:Experimental evidence at protein level	DNA-directed RNA polymerase II subunit RPB2 (EC 2.7.7.6) (3'-5' exoribonuclease) (EC 3.1.13.-) (DNA-directed RNA polymerase II 140 kDa polypeptide) (DNA-directed RNA polymerase II subunit B) (RNA polymerase II subunit 2) (RNA polymerase II subunit B2) (RNA-directed RNA polymerase II subunit RPB2) (EC 2.7.7.48)	4.6	1	0.999	4	0	4	21	0	21	0	0	0		12.2617	12.0948	12.0728	12.5569	13.5211	13.103	12.8539	10.6251	11.0815	11.1419	12.0894	12.0444	11.8631	12.1755	12.9393	12.997	12.7827	10.7013	10.1243	11.2511	P30876	POLR2B	FALSE	0	-0.612753	1.08168	0.234464
P31025	LCN1_HUMAN	sp|P31025|LCN1_HUMAN	LCN1	176	19250	Homo sapiens	Lipocalin-1	1:Experimental evidence at protein level	Lipocalin-1 (Tear lipocalin) (Tlc) (Tear prealbumin) (TP) (von Ebner gland protein) (VEG protein)	12.5	1	0.9976	2	1	2	6	1	6	0	0	0		11.146	11.0044	11.7906	11.9873	10.347	9.19324	10.1611	11.252	11.5967	11.5215	10.3602	10.839	11.1124	10.7676	9.49202	9.74437	10.1622	9.74952	10.2903	9.96727	P31025	LCN1	FALSE	0	0.100308	1.40269	0.7515
P31151	S10A7_HUMAN	sp|P31151|S10A7_HUMAN	S100A7	101	11471	Homo sapiens	Protein S100-A7	1:Experimental evidence at protein level	Protein S100-A7 (Psoriasin) (S100 calcium-binding protein A7)	10.89	0.9348	0.9976	1	1	1	3	3	3	0	0	0		9.08906	9.73198	10.0392	10.071	8.68218	9.92989	10.372	13.2837	13.2504	13.3465	8.96714	8.89433	8.28385	9.35338	8.73604	10.2326	9.14439	9.20334	8.0521	7.93743	P31151	S100A7	TRUE	8	0.693917	3.10435	1.89914
P31689	DNJA1_HUMAN	sp|P31689|DNJA1_HUMAN	DNAJA1	397	44868	Homo sapiens	DnaJ homolog subfamily A member 1	1:Experimental evidence at protein level	DnaJ homolog subfamily A member 1 (DnaJ protein homolog 2) (HSDJ) (Heat shock 40 kDa protein 4) (Heat shock protein J2) (HSJ-2) (Human DnaJ protein 2) (hDj-2)	45.09	1	0.999	15	14	15	150	149	150	0	0	0		14.8499	14.8594	14.7372	14.6706	14.6334	14.3912	14.5477	14.2945	14.1721	13.9822	14.9916	14.8552	14.7231	14.6492	14.6781	14.7091	14.5044	14.3791	14.4476	14.4572	P31689	DNAJA1	FALSE	0	-0.406249	0.155004	-0.125623
P31930	QCR1_HUMAN	sp|P31930|QCR1_HUMAN	UQCRC1	480	52646	Homo sapiens	Cytochrome b-c1 complex subunit 1, mitochondrial	1:Experimental evidence at protein level	Cytochrome b-c1 complex subunit 1, mitochondrial (Complex III subunit 1) (Core protein I) (Ubiquinol-cytochrome-c reductase complex core protein 1)	4.58	1	0.997	2	2	2	6	6	6	0	0	0		12.4655	12.447	12.5481	12.3439	11.2174	11.1086	9.10532	11.0779	10.4738	11.0583	13.0291	12.8876	12.6695	12.5473	10.8028	10.9693	10.5422	11.1012	10.8686	9.48112	P31930	UQCRC1	TRUE	3	-1.12943	0.918832	-0.105299
P31942	HNRH3_HUMAN	sp|P31942|HNRH3_HUMAN	HNRNPH3	346	36926	Homo sapiens	Heterogeneous nuclear ribonucleoprotein H3	1:Experimental evidence at protein level	Heterogeneous nuclear ribonucleoprotein H3 (hnRNP H3) (Heterogeneous nuclear ribonucleoprotein 2H9) (hnRNP 2H9)	15.32	1	0.999	4	4	4	19	19	19	0	0	0		12.5286	12.2037	12.4653	12.6231	12.9696	12.7458	13.192	14.1311	14.2399	14.3173	12.3437	12.3109	12.0541	12.0658	13.0012	12.9066	13.1566	13.7545	13.8853	14.0601	P31942	HNRNPH3	FALSE	0	-0.515303	0.890801	0.187749
P31943	HNRH1_HUMAN	sp|P31943|HNRH1_HUMAN	HNRNPH1	449	49229	Homo sapiens	Heterogeneous nuclear ribonucleoprotein H	1:Experimental evidence at protein level	Heterogeneous nuclear ribonucleoprotein H (hnRNP H) [Cleaved into: Heterogeneous nuclear ribonucleoprotein H, N-terminally processed]	28.06	1	0.999	9	0	7	135	0	79	0	0	0	2M(15.9949), N-term(42.0106)	12.8065	12.4165	13.0641	12.8727	12.4594	12.2346	12.3277	14.9554	15.0595	14.818	12.6821	12.6574	12.9815	12.9388	12.3829	12.6946	12.8467	14.5614	14.5885	14.7338	P31943	HNRNPH1	FALSE	0	-0.942534	0.931899	-0.00531749
P31944	CASPE_HUMAN	sp|P31944|CASPE_HUMAN	CASP14	242	27680	Homo sapiens	Caspase-14	1:Experimental evidence at protein level	Caspase-14 (CASP-14) (EC 3.4.22.-) [Cleaved into: Caspase-14 subunit p17, mature form; Caspase-14 subunit p10, mature form; Caspase-14 subunit p20, intermediate form; Caspase-14 subunit p8, intermediate form]	9.09	1	0.9988	3	3	3	9	9	9	0	0	0		11.8042	11.484	11.6866	11.8017	10.0903	9.10815	9.27321	10.7151	10.7992	9.56576	9.9769	10.1774	8.67624	9.92597	10.2184	10.2335	10.2147	9.17722	8.79367	9.82899	P31944	CASP14	TRUE	4	0.131684	1.68936	0.910524
P31946	1433B_HUMAN	sp|P31946|1433B_HUMAN	YWHAB	246	28082	Homo sapiens	14-3-3 protein beta/alpha	1:Experimental evidence at protein level	14-3-3 protein beta/alpha (Protein 1054) (Protein kinase C inhibitor protein 1) (KCIP-1) [Cleaved into: 14-3-3 protein beta/alpha, N-terminally processed]	42.68	1	0.999	11	2	4	86	11	28	0	0	0	N-term(42.0106)	13.1108	11.513	12.2549	11.4672	11.2021	12.0264	11.7758	12.5927	12.0698	12.3323	12.0049	11.736	11.8079	11.4527	11.86	12.3661	12.4094	12.6013	13.0735	12.407	P31946	YWHAB	FALSE	0	-0.633986	0.359229	-0.137378
P31948	STIP1_HUMAN	sp|P31948|STIP1_HUMAN	STIP1	543	62639	Homo sapiens	Stress-induced-phosphoprotein 1	1:Experimental evidence at protein level	Stress-induced-phosphoprotein 1 (STI1) (Hsc70/Hsp90-organizing protein) (Hop) (Renal carcinoma antigen NY-REN-11) (Transformation-sensitive protein IEF SSP 3521)	7.18	1	0.9977	4	1	4	7	1	7	0	0	0	N-term(42.0106)	12.0736	12.4384	12.2093	12.4982	12.1023	11.788	12.0297	12.4715	12.5154	12.4873	12.2547	12.244	12.1702	12.3576	12.5718	12.4811	12.4605	12.4918	12.2132	12.3185	P31948	STIP1	FALSE	0	-0.346336	0.156449	-0.0949436
P32969	RL9_HUMAN	sp|P32969|RL9_HUMAN	RPL9	192	21863	Homo sapiens	Large ribosomal subunit protein uL6	1:Experimental evidence at protein level	Large ribosomal subunit protein uL6 (60S ribosomal protein L9)	33.85	1	0.999	5	0	5	97	0	97	0	0	0		15.1886	15.0866	15.0785	15.0894	14.9466	14.6933	14.9863	12.5343	12.5773	12.552	15.23	15.3635	15.2698	15.2449	14.6789	14.736	14.8113	13.0447	12.8767	12.6803	P32969	RPL9	FALSE	0	-1.13255	0.891934	-0.12031
P33176	KINH_HUMAN	sp|P33176|KINH_HUMAN	KIF5B	963	109685	Homo sapiens	Kinesin-1 heavy chain	1:Experimental evidence at protein level	Kinesin-1 heavy chain (Conventional kinesin heavy chain) (Ubiquitous kinesin heavy chain) (UKHC)	15.99	1	0.999	12	8	12	55	41	55	0	0	0		11.9944	11.7563	11.8751	11.9831	12.0444	11.6867	11.6275	11.8872	12.0059	11.9561	11.9105	11.682	11.9916	11.846	11.6593	11.678	11.6557	12.0983	11.8886	12.1757	P33176	KIF5B	FALSE	0	-0.20655	0.252772	0.0231109
P33240	CSTF2_HUMAN	sp|P33240|CSTF2_HUMAN	CSTF2	577	60959	Homo sapiens	Cleavage stimulation factor subunit 2	1:Experimental evidence at protein level	Cleavage stimulation factor subunit 2 (CF-1 64 kDa subunit) (Cleavage stimulation factor 64 kDa subunit) (CSTF 64 kDa subunit) (CstF-64)	5.89	1	0.983	2	0	2	4	0	4	0	0	0		13.5314	13.5598	11.7204	11.2405	9.15005	12.1482	13.0346	12.5956	12.6846	12.8341	13.4791	17.1697	11.4685	11.3613	12.4233	12.2104	11.8399	12.4328	12.2596	12.0015	P33240	CSTF2	TRUE	1	-1.75022	0.920848	-0.414688
P33991	MCM4_HUMAN	sp|P33991|MCM4_HUMAN	MCM4	863	96558	Homo sapiens	DNA replication licensing factor MCM4	1:Experimental evidence at protein level	DNA replication licensing factor MCM4 (EC 3.6.4.12) (CDC21 homolog) (P1-CDC21)	5.45	1	0.999	3	0	3	15	0	15	0	0	0		10.1926	10.3436	10.2828	9.78215	10.9419	11.7515	11.4224	9.50387	10.2185	9.61745	10.8888	10.8376	10.6338	10.2715	11.3022	11.6257	11.8027	9.80678	9.8525	10.0041	P33991	MCM4	FALSE	0	-0.963749	0.369977	-0.296886
P33992	MCM5_HUMAN	sp|P33992|MCM5_HUMAN	MCM5	734	82286	Homo sapiens	DNA replication licensing factor MCM5	1:Experimental evidence at protein level	DNA replication licensing factor MCM5 (EC 3.6.4.12) (CDC46 homolog) (P1-CDC46)	14.44	1	0.999	9	0	9	24	0	24	0	0	0		11.7583	11.6187	11.9389	11.7853	12.6659	12.7843	12.4461	13.948	13.747	13.9013	13.2546	12.9214	13.2781	12.9285	13.1761	12.9318	13.1158	13.6216	13.6944	13.6934	P33992	MCM5	FALSE	0	-1.22821	0.0239002	-0.602157
P33993	MCM7_HUMAN	sp|P33993|MCM7_HUMAN	MCM7	719	81308	Homo sapiens	DNA replication licensing factor MCM7	1:Experimental evidence at protein level	DNA replication licensing factor MCM7 (EC 3.6.4.12) (CDC47 homolog) (P1.1-MCM3)	1.67	0.9723	0.999	1	0	1	6	0	6	0	0	0		10.4797	10.7361	10.9988	10.9055	11.9017	12.2328	12.0449	11.2453	10.8553	11.1853	10.6312	10.5747	10.681	11.2467	12.4355	12.0881	11.8643	10.7508	10.6552	10.835	P33993	MCM7	FALSE	0	-0.512296	0.676921	0.0823125
P35221	CTNA1_HUMAN	sp|P35221|CTNA1_HUMAN	CTNNA1	906	100071	Homo sapiens	Catenin alpha-1	1:Experimental evidence at protein level	Catenin alpha-1 (Alpha E-catenin) (Cadherin-associated protein) (Renal carcinoma antigen NY-REN-13)	20.09	1	0.999	15	0	15	159	0	159	0	0	0	3M(15.9949), N-term(42.0106)	13.5527	13.6584	13.7766	13.7683	14.6446	14.5883	14.5329	13.0132	12.9857	13.0054	13.7329	13.6982	13.6522	13.74	14.3765	14.4621	14.5111	12.9716	12.9329	12.7273	P35221	CTNNA1	FALSE	0	-0.523151	0.667391	0.0721197
P35222	CTNB1_HUMAN	sp|P35222|CTNB1_HUMAN	CTNNB1	781	85497	Homo sapiens	Catenin beta-1	1:Experimental evidence at protein level	Catenin beta-1 (Beta-catenin)	9.86	1	0.999	6	0	6	47	0	47	0	0	0	7M(15.9949), N-term(42.0106)	12.6885	12.7597	12.8921	12.8613	13.8573	13.5849	13.6299	12.0171	11.9065	12.0286	12.6434	12.4463	12.8145	12.7359	13.5761	13.5857	13.7093	11.6863	12.0793	12.3217	P35222	CTNNB1	FALSE	0	-0.567711	0.69322	0.0627542
P35232	PHB1_HUMAN	sp|P35232|PHB1_HUMAN	PHB1	272	29804	Homo sapiens	Prohibitin 1	1:Experimental evidence at protein level	Prohibitin 1	45.22	1	0.999	9	0	9	53	0	53	0	0	0		13.9931	14.1011	13.9644	13.8287	12.4337	12.5185	12.2038	13.1217	13.5722	13.1502	14.1844	14.0238	14.156	14.1522	12.1981	12.3994	12.2565	13.1654	12.9462	12.8299	P35232	PHB1	FALSE	0	-0.64029	0.755432	0.0575709
P35240	MERL_HUMAN	sp|P35240|MERL_HUMAN	NF2	595	69690	Homo sapiens	Merlin	1:Experimental evidence at protein level	Merlin (Moesin-ezrin-radixin-like protein) (Neurofibromin-2) (Schwannomerlin) (Schwannomin)	9.24	1	0.999	5	0	5	15	0	15	0	0	0		13.0775	13.0968	13.301	13.2656	12.0175	12.2771	12.1279	12.2582	12.0979	12.4127	13.4359	13.6057	13.3625	13.5435	12.4331	12.4692	12.1413	12.638	12.8688	12.8456	P35240	NF2	FALSE	0	-0.831681	0.14936	-0.341161
P35241	RADI_HUMAN	sp|P35241|RADI_HUMAN	RDX	583	68564	Homo sapiens	Radixin	1:Experimental evidence at protein level	Radixin	20.24	1	0.999	10	0	5	43	0	35	0	0	0		13.094	13.1285	13.2743	13.2183	12.0559	12.2002	12.1467	7.68442	9.87468	10.8731	13.0015	13.0345	12.7469	13.0892	12.0688	12.2049	12.1546	9.34481	10.2661	9.63599	P35241	RDX	TRUE	2	-1.44459	1.44518	0.000294787
P35249	RFC4_HUMAN	sp|P35249|RFC4_HUMAN	RFC4	363	39682	Homo sapiens	Replication factor C subunit 4	1:Experimental evidence at protein level	Replication factor C subunit 4 (Activator 1 37 kDa subunit) (A1 37 kDa subunit) (Activator 1 subunit 4) (Replication factor C 37 kDa subunit) (RF-C 37 kDa subunit) (RFC37)	23.14	1	0.999	7	0	7	26	0	26	0	0	0		11.8445	11.684	11.8911	11.8462	12.0109	11.7313	12.0109	11.533	11.2448	11.6634	12.0519	11.8733	12.2759	11.8716	12.093	12.0939	11.9135	11.3934	11.3865	11.5755	P35249	RFC4	FALSE	0	-0.402814	0.189115	-0.106849
P35250	RFC2_HUMAN	sp|P35250|RFC2_HUMAN	RFC2	354	39157	Homo sapiens	Replication factor C subunit 2	1:Experimental evidence at protein level	Replication factor C subunit 2 (Activator 1 40 kDa subunit) (A1 40 kDa subunit) (Activator 1 subunit 2) (Replication factor C 40 kDa subunit) (RF-C 40 kDa subunit) (RFC40)	6.21	1	0.999	2	0	2	14	0	14	0	0	0		12.3966	12.1829	12.1519	12.3781	12.1416	11.7876	11.4353	12.4421	12.3458	12.3594	12.5237	12.5295	12.539	12.2351	12.0564	12.0358	12.1338	12.5295	12.2511	12.5202	P35250	RFC2	FALSE	0	-0.469319	0.122782	-0.173269
P35251	RFC1_HUMAN	sp|P35251|RFC1_HUMAN	RFC1	1148	128255	Homo sapiens	Replication factor C subunit 1	1:Experimental evidence at protein level	Replication factor C subunit 1 (Activator 1 140 kDa subunit) (A1 140 kDa subunit) (Activator 1 large subunit) (Activator 1 subunit 1) (DNA-binding protein PO-GA) (Replication factor C 140 kDa subunit) (RF-C 140 kDa subunit) (RFC140) (Replication factor C large subunit)	3.48	1	0.9989	3	3	3	14	14	14	0	0	0		11.0213	10.7744	11.1626	11.1304	10.844	10.307	10.6177	8.14714	10.0427	9.08624	11.0991	11.4786	11.1525	11.4346	9.53558	10.4651	10.3966	9.82827	9.89933	9.79439	P35251	RFC1	TRUE	3	-0.975886	0.585788	-0.195049
P35268	RL22_HUMAN	sp|P35268|RL22_HUMAN	RPL22	128	14787	Homo sapiens	Large ribosomal subunit protein eL22	1:Experimental evidence at protein level	Large ribosomal subunit protein eL22 (60S ribosomal protein L22) (EBER-associated protein) (EAP) (Epstein-Barr virus small RNA-associated protein) (Heparin-binding protein HBp15)	19.53	1	0.999	3	0	3	41	0	41	0	0	0		14.7381	14.6289	14.6296	14.6415	13.9616	13.6304	14.1838	14.9171	14.9222	14.9211	14.7397	14.7273	14.8629	15.0066	13.8271	14.1984	14.106	15.3271	15.3752	15.5029	P35268	RPL22	FALSE	0	-0.731151	0.231341	-0.249905
P35269	T2FA_HUMAN	sp|P35269|T2FA_HUMAN	GTF2F1	517	58240	Homo sapiens	General transcription factor IIF subunit 1	1:Experimental evidence at protein level	General transcription factor IIF subunit 1 (General transcription factor IIF 74 kDa subunit) (Transcription initiation factor IIF subunit alpha) (TFIIF-alpha) (Transcription initiation factor RAP74)	9.09	1	0.999	3	0	3	27	0	27	0	0	0	N-term(42.0106)	12.2501	12.347	12.4492	12.4114	12.4853	12.2255	12.3709	8.03289	9.24972	10.7386	12.2048	12.3394	12.6298	12.2356	12.5961	12.5088	12.5646	9.9445	7.72355	11.2933	P35269	GTF2F1	TRUE	3	-1.55584	1.25986	-0.147993
P35527	K1C9_HUMAN	sp|P35527|K1C9_HUMAN	KRT9	623	62064	Homo sapiens	Keratin, type I cytoskeletal 9	1:Experimental evidence at protein level	Keratin, type I cytoskeletal 9 (Cytokeratin-9) (CK-9) (Keratin-9) (K9)	41.25	1	0.999	29	12	29	486	182	486	0	0	0	1M(15.9949), 3M(15.9949), 5M(15.9949), 8M(15.9949)	17.3483	17.4892	17.3945	17.4328	16.198	16.2831	16.3969	18.645	18.7123	18.6849	17.5337	17.5604	17.6521	17.5937	16.8016	16.7823	16.7978	18.9067	18.912	18.9734	P35527	KRT9	FALSE	0	-1.12706	0.54136	-0.29285
P35568	IRS1_HUMAN	sp|P35568|IRS1_HUMAN	IRS1	1242	131591	Homo sapiens	Insulin receptor substrate 1	1:Experimental evidence at protein level	Insulin receptor substrate 1 (IRS-1)	0.97	0.6881	0.9843	1	1	1	1	1	1	0	0	0		8.8907	11.0462	11.3326	11.0329	10.6275	10.1437	10.5716	10.8431	10.3063	10.5764	10.7123	10.5763	11.3607	11.1872	10.2681	9.92891	10.2063	10.25	10.3885	9.97717	P35568	IRS1	TRUE	1	-0.492573	0.595687	0.051557
P35579	MYH9_HUMAN	sp|P35579|MYH9_HUMAN	MYH9	1960	226532	Homo sapiens	Myosin-9	1:Experimental evidence at protein level	Myosin-9 (Cellular myosin heavy chain, type A) (Myosin heavy chain 9) (Myosin heavy chain, non-muscle IIa) (Non-muscle myosin heavy chain A) (NMMHC-A) (Non-muscle myosin heavy chain IIa) (NMMHC II-a) (NMMHC-IIA)	31.12	1	0.999	56	0	56	402	0	402	0	0	0	12M(15.9949), N-term(42.0106)	13.5497	13.5381	13.4365	13.4613	13.9804	13.833	13.9504	13.0894	13.089	12.9435	12.9888	12.9602	12.9028	12.9963	13.9814	13.9631	13.9536	13.5929	13.6035	13.6064	P35579	MYH9	FALSE	0	-0.367193	0.431606	0.0322066
P35580	MYH10_HUMAN	sp|P35580|MYH10_HUMAN	MYH10	1976	228999	Homo sapiens	Myosin-10	1:Experimental evidence at protein level	Myosin-10 (Cellular myosin heavy chain, type B) (Myosin heavy chain 10) (Myosin heavy chain, non-muscle IIb) (Non-muscle myosin heavy chain B) (NMMHC-B) (Non-muscle myosin heavy chain IIb) (NMMHC II-b) (NMMHC-IIB)	3.95	1	0.999	6	0	3	28	0	8	0	0	0		11.6664	9.81653	9.91531	8.92302	9.41026	9.81889	9.28939	8.29351	7.86411	8.91645	10.5523	8.86722	8.82035	8.96046	8.25915	9.02696	9.26957	8.03831	9.26646	8.86988	P35580	MYH10	TRUE	4	-0.390297	1.18694	0.398324
P35606	COPB2_HUMAN	sp|P35606|COPB2_HUMAN	COPB2	906	102487	Homo sapiens	Coatomer subunit beta'	1:Experimental evidence at protein level	Coatomer subunit beta' (Beta'-coat protein) (Beta'-COP) (p102)	18.32	1	0.999	13	0	13	188	0	188	0	0	0	3M(15.9949)	14.2798	14.2944	14.2245	14.1893	14.7649	14.8188	14.636	13.1596	12.8808	13.2057	14.3029	14.1714	14.344	14.418	14.6917	14.7635	14.6136	13.0487	13.2675	13.5959	P35606	COPB2	FALSE	0	-0.678033	0.52537	-0.0763315
P35611	ADDA_HUMAN	sp|P35611|ADDA_HUMAN	ADD1	737	80955	Homo sapiens	Alpha-adducin	1:Experimental evidence at protein level	Alpha-adducin (Erythrocyte adducin subunit alpha)	1.63	0.9723	0.999	1	0	1	8	0	8	0	0	0		12.0475	11.931	12.332	11.8106	12.0946	12.1489	12.1885	11.077	10.7149	11.1573	11.6364	11.918	11.5908	11.5567	11.9861	12.5001	11.974	10.4777	10.809	10.8672	P35611	ADD1	FALSE	0	-0.331363	0.768626	0.218632
P35613	BASI_HUMAN	sp|P35613|BASI_HUMAN	BSG	385	42200	Homo sapiens	Basigin	1:Experimental evidence at protein level	Basigin (5F7) (Collagenase stimulatory factor) (Extracellular matrix metalloproteinase inducer) (EMMPRIN) (Hepatoma-associated antigen) (HAb18G) (Leukocyte activation antigen M6) (OK blood group antigen) (Tumor cell-derived collagenase stimulatory factor) (TCSF) (CD antigen CD147)	8.57	1	0.999	3	0	3	12	0	12	0	0	0		13.6738	13.6239	13.6631	13.7504	13.3934	13.4378	13.9252	13.1361	13.382	13.3004	13.9889	13.6219	13.607	13.4279	13.8196	13.5395	13.6537	13.2888	13.3256	13.3627	P35613	BSG	FALSE	0	-0.302836	0.232916	-0.03496
P35637	FUS_HUMAN	sp|P35637|FUS_HUMAN	FUS	526	53426	Homo sapiens	RNA-binding protein FUS	1:Experimental evidence at protein level	RNA-binding protein FUS (75 kDa DNA-pairing protein) (Oncogene FUS) (Oncogene TLS) (POMp75) (Translocated in liposarcoma protein)	15.02	1	0.999	9	0	9	139	0	139	0	0	0		13.6265	13.695	13.6849	13.8628	15	14.8307	15.1239	15.9458	15.8371	15.9403	13.9539	13.7827	13.8115	13.8608	14.9329	15.0662	15.0344	15.7956	15.8254	15.7902	P35637	FUS	FALSE	0	-0.856273	0.794987	-0.0306432
P35658	NU214_HUMAN	sp|P35658|NU214_HUMAN	NUP214	2090	213620	Homo sapiens	Nuclear pore complex protein Nup214	1:Experimental evidence at protein level	Nuclear pore complex protein Nup214 (214 kDa nucleoporin) (Nucleoporin Nup214) (Protein CAN)	1.58	1	0.9901	2	0	2	2	0	2	0	0	0		8.57663	8.10537	9.39707	9.07538	10.4387	10.4204	10.4105	10.0378	9.58435	10.1739	8.50349	8.35283	8.32771	9.20423	9.72758	10.0619	8.94371	10.0459	8.87904	9.48584	P35658	NUP214	TRUE	4	-0.208901	1.14649	0.468793
P35908	K22E_HUMAN	sp|P35908|K22E_HUMAN	KRT2	639	65433	Homo sapiens	Keratin, type II cytoskeletal 2 epidermal	1:Experimental evidence at protein level	Keratin, type II cytoskeletal 2 epidermal (Cytokeratin-2e) (CK-2e) (Epithelial keratin-2e) (Keratin-2 epidermis) (Keratin-2e) (K2e) (Type-II keratin Kb2)	54.3	1	0.999	35	26	32	496	332	439	0	0	0	23M(15.9949), 6M(15.9949), 7M(15.9949), 8M(15.9949)	16.1003	16.0867	16.1383	15.9401	15.0107	14.7952	14.7732	18.7356	18.709	18.744	16.8638	16.9023	16.8381	16.9	15.803	15.9345	15.7821	18.4665	18.4836	18.4663	P35908	KRT2	FALSE	0	-1.76254	0.681123	-0.540706
P35998	PRS7_HUMAN	sp|P35998|PRS7_HUMAN	PSMC2	433	48634	Homo sapiens	26S proteasome regulatory subunit 7	1:Experimental evidence at protein level	26S proteasome regulatory subunit 7 (26S proteasome AAA-ATPase subunit RPT1) (Proteasome 26S subunit ATPase 2)	19.86	1	0.999	7	0	7	48	0	48	0	0	0		13.4496	13.2323	13.395	13.5023	13.1718	13.2241	13.2729	12.7615	12.662	12.87	13.0826	13.1742	13.2561	13.2086	13.3161	13.2334	13.292	12.7559	12.7948	12.5226	P35998	PSMC2	FALSE	0	-0.213345	0.394345	0.0905
P36578	RL4_HUMAN	sp|P36578|RL4_HUMAN	RPL4	427	47697	Homo sapiens	Large ribosomal subunit protein uL4	1:Experimental evidence at protein level	Large ribosomal subunit protein uL4 (60S ribosomal protein L1) (60S ribosomal protein L4)	11.48	1	0.999	6	0	6	59	0	59	0	0	0		14.54	14.7263	14.5466	14.6732	13.5208	13.5771	13.6317	13.1597	12.9607	12.9529	15.0963	14.9393	14.8021	14.8975	13.94	13.9085	13.9804	13.0605	12.741	12.9805	P36578	RPL4	FALSE	0	-0.933882	0.522455	-0.205713
P36957	ODO2_HUMAN	sp|P36957|ODO2_HUMAN	DLST	453	48755	Homo sapiens	Dihydrolipoyllysine-residue succinyltransferase component of 2-oxoglutarate dehydrogenase complex, mitochondrial	1:Experimental evidence at protein level	Dihydrolipoyllysine-residue succinyltransferase component of 2-oxoglutarate dehydrogenase complex, mitochondrial (EC 2.3.1.61) (2-oxoglutarate dehydrogenase complex component E2) (OGDC-E2) (Dihydrolipoamide succinyltransferase component of 2-oxoglutarate dehydrogenase complex) (E2K)	5.96	1	0.999	2	0	2	3	0	3	0	0	0		10.7442	10.861	10.7282	11.3295	11.3134	10.7854	10.6767	10.075	10.6015	8.85564	11.1855	11.1273	11.1323	10.8815	10.6873	11.2527	10.8415	10.1968	9.98197	9.4027	P36957	DLST	TRUE	1	-0.677885	0.534093	-0.0718961
P37108	SRP14_HUMAN	sp|P37108|SRP14_HUMAN	SRP14	136	14570	Homo sapiens	Signal recognition particle 14 kDa protein	1:Experimental evidence at protein level	Signal recognition particle 14 kDa protein (SRP14) (18 kDa Alu RNA-binding protein)	47.79	1	0.999	5	0	5	83	0	83	0	0	0		14.1964	14.3841	14.1548	14.2683	14.2457	14.4411	14.4672	11.7999	11.3241	11.6114	14.2943	14.1365	14.1536	14.1774	14.3949	14.4556	14.4647	11.0342	11.7651	11.8606	P37108	SRP14	FALSE	0	-1.16731	1.19855	0.0156199
P37198	NUP62_HUMAN	sp|P37198|NUP62_HUMAN	NUP62	522	53255	Homo sapiens	Nuclear pore glycoprotein p62	1:Experimental evidence at protein level	Nuclear pore glycoprotein p62 (62 kDa nucleoporin) (Nucleoporin Nup62)	2.11	1	0.999	1	0	1	7	0	7	0	0	0		10.7003	10.7935	10.0578	10.3644	11.2652	11.2105	11.4663	10.3134	10.8078	10.8608	10.075	10.2681	9.32395	10.2855	11.1025	11.2063	11.106	10.675	10.3689	10.6815	P37198	NUP62	TRUE	1	-0.209558	0.759053	0.274747
P37235	HPCL1_HUMAN	sp|P37235|HPCL1_HUMAN	HPCAL1	193	22313	Homo sapiens	Hippocalcin-like protein 1	1:Experimental evidence at protein level	Hippocalcin-like protein 1 (Calcium-binding protein BDR-1) (HLP2) (Visinin-like protein 3) (VILIP-3)	4.15	0.9702	0.9989	1	0	1	1	0	1	0	0	0		9.02991	10.4971	11.1834	10.7174	10.6894	10.9049	11.3823	10.5797	11.2629	8.44127	10.6256	9.27058	10.5056	10.1181	11.1936	11.0969	10.8368	11.0705	10.7161	10.9441	P37235	HPCAL1	TRUE	1	-0.889157	0.551228	-0.168965
P37268	FDFT_HUMAN	sp|P37268|FDFT_HUMAN	FDFT1	417	48115	Homo sapiens	Squalene synthase	1:Experimental evidence at protein level	Squalene synthase (SQS) (SS) (EC 2.5.1.21) (FPP:FPP farnesyltransferase) (Farnesyl-diphosphate farnesyltransferase) (Farnesyl-diphosphate farnesyltransferase 1)	7.91	1	0.9907	2	0	2	3	0	3	0	0	0		9.78471	9.86747	10.0575	10.8335	9.29513	9.65264	9.05304	9.61593	9.29514	10.1823	10.0391	9.85691	10.5089	9.85309	9.7935	8.51007	9.76792	11.0558	11.1211	10.9547	P37268	FDFT1	TRUE	7	-0.994399	0.229651	-0.382374
P37802	TAGL2_HUMAN	sp|P37802|TAGL2_HUMAN	TAGLN2	199	22391	Homo sapiens	Transgelin-2	1:Experimental evidence at protein level	Transgelin-2 (Epididymis tissue protein Li 7e) (SM22-alpha homolog)	31.16	1	0.9988	4	0	4	7	0	7	0	0	0		11.742	10.7923	10.104	10.1582	9.46726	9.96653	10.2025	10.3684	11.6448	11.7149	11.5365	11.1771	10.588	10.1458	11.1223	10.9584	10.7404	10.845	11.0134	11.4341	P37802	TAGLN2	FALSE	0	-0.931644	0.251626	-0.340009
P38159	RBMX_HUMAN	sp|P38159|RBMX_HUMAN	RBMX	391	42332	Homo sapiens	RNA-binding motif protein, X chromosome	1:Experimental evidence at protein level	RNA-binding motif protein, X chromosome (Glycoprotein p43) (Heterogeneous nuclear ribonucleoprotein G) (hnRNP G) [Cleaved into: RNA-binding motif protein, X chromosome, N-terminally processed]	16.62	1	0.999	6	0	6	40	0	40	0	0	0	N-term(42.0106)	13.4952	13.4195	13.5734	13.5765	13.6652	13.536	13.5827	13.3799	13.4128	13.6659	13.1669	13.1851	12.9578	13.0506	13.7903	13.5914	13.5563	13.3161	13.3301	13.0545	P38159	RBMX	FALSE	0	-0.0203433	0.481942	0.2308
P38646	GRP75_HUMAN	sp|P38646|GRP75_HUMAN	HSPA9	679	73680	Homo sapiens	Stress-70 protein, mitochondrial	1:Experimental evidence at protein level	Stress-70 protein, mitochondrial (75 kDa glucose-regulated protein) (GRP-75) (Heat shock 70 kDa protein 9) (Heat shock protein family A member 9) (Mortalin) (MOT) (Peptide-binding protein 74) (PBP74)	44.77	1	0.999	25	0	24	259	0	245	0	0	0		14.7324	14.622	14.6781	14.7091	14.6757	14.6146	14.541	14.9639	14.8522	14.9454	14.8669	14.8034	14.8602	14.8275	14.8696	14.7208	14.7909	14.249	14.2104	14.1373	P38646	HSPA9	FALSE	0	-0.17244	0.372136	0.0998477
P38919	IF4A3_HUMAN	sp|P38919|IF4A3_HUMAN	EIF4A3	411	46871	Homo sapiens	Eukaryotic initiation factor 4A-III	1:Experimental evidence at protein level	Eukaryotic initiation factor 4A-III (eIF-4A-III) (eIF4A-III) (EC 3.6.4.13) (ATP-dependent RNA helicase DDX48) (ATP-dependent RNA helicase eIF4A-3) (DEAD box protein 48) (Eukaryotic initiation factor 4A-like NUK-34) (Eukaryotic translation initiation factor 4A isoform 3) (Nuclear matrix protein 265) (NMP 265) (hNMP 265) [Cleaved into: Eukaryotic initiation factor 4A-III, N-terminally processed]	24.57	1	0.999	8	2	8	60	3	60	0	0	0	6M(15.9949), N-term(42.0106)	14.0274	14.1649	13.9637	13.964	13.649	13.548	13.6969	13.9215	13.0035	12.9677	14.1075	14.0851	14.1181	13.9183	14.0794	13.9183	14.1946	12.9777	12.4577	12.3968	P38919	EIF4A3	FALSE	0	-0.478888	0.609459	0.0652854
P39019	RS19_HUMAN	sp|P39019|RS19_HUMAN	RPS19	145	16060	Homo sapiens	Small ribosomal subunit protein eS19	1:Experimental evidence at protein level	Small ribosomal subunit protein eS19 (40S ribosomal protein S19)	71.72	1	0.999	18	1	18	323	23	323	0	0	0	4M(15.9949)	18.0453	18.0262	18.0608	18.0429	17.7356	17.8492	17.8277	17.0282	17.1162	17.0783	18.2206	18.1482	18.103	18.2079	17.6614	17.6007	17.6574	16.986	17.1538	16.9739	P39019	RPS19	FALSE	0	-0.434759	0.454318	0.00977939
P39023	RL3_HUMAN	sp|P39023|RL3_HUMAN	RPL3	403	46109	Homo sapiens	Large ribosomal subunit protein uL3	1:Experimental evidence at protein level	Large ribosomal subunit protein uL3 (60S ribosomal protein L3) (HIV-1 TAR RNA-binding protein B) (TARBP-B)	23.82	1	0.999	10	0	10	54	0	54	0	0	0	3M(15.9949)	14.7908	14.7779	14.6466	14.5797	14.0078	14.0081	14.1222	13.7863	12.9641	13.5101	15.1402	15.1545	15.0295	15.021	14.2408	14.2022	14.1343	13.6653	13.0977	13.5293	P39023	RPL3	FALSE	0	-0.817543	0.413331	-0.202106
P39656	OST48_HUMAN	sp|P39656|OST48_HUMAN	DDOST	456	50801	Homo sapiens	Dolichyl-diphosphooligosaccharide--protein glycosyltransferase 48 kDa subunit	1:Experimental evidence at protein level	Dolichyl-diphosphooligosaccharide--protein glycosyltransferase 48 kDa subunit (DDOST 48 kDa subunit) (Oligosaccharyl transferase 48 kDa subunit)	25.66	1	0.999	10	0	10	129	0	129	0	0	0		15.1333	15.0743	14.8202	14.9339	14.9752	14.8539	14.8509	15.6394	15.5118	15.5436	15.5303	15.6984	15.5199	15.484	15.2135	15.2674	15.3833	16.2114	16.133	16.0351	P39656	DDOST	FALSE	0	-0.858076	-0.169868	-0.513972
P40227	TCPZ_HUMAN	sp|P40227|TCPZ_HUMAN	CCT6A	531	58024	Homo sapiens	T-complex protein 1 subunit zeta	1:Experimental evidence at protein level	T-complex protein 1 subunit zeta (TCP-1-zeta) (Acute morphine dependence-related protein 2) (CCT-zeta-1) (Chaperonin containing T-complex polypeptide 1 subunit 6A) (HTR3) (Tcp20)	34.46	1	0.999	14	11	14	86	50	86	0	0	0	3M(15.9949)	12.6315	12.4013	12.4257	12.063	13.4121	13.3426	13.2794	12.6972	12.5208	12.4946	12.636	12.545	12.5916	12.5838	13.7238	13.5082	13.6622	12.5395	12.5838	12.585	P40227	CCT6A	FALSE	0	-0.628935	0.29081	-0.169062
P40429	RL13A_HUMAN	sp|P40429|RL13A_HUMAN	RPL13A	203	23577	Homo sapiens	Large ribosomal subunit protein uL13	1:Experimental evidence at protein level	Large ribosomal subunit protein uL13 (23 kDa highly basic protein) (60S ribosomal protein L13a)	19.21	1	0.999	4	0	4	74	0	74	0	0	0	1M(15.9949), N-term(42.0106)	13.6893	13.5142	13.5558	13.5627	13.1846	13.2365	13.1908	12.9362	13.3023	12.9583	13.738	13.7193	13.9845	13.7414	12.9574	12.9343	13.0033	13.2223	13.2148	13.1266	P40429	RPL13A	FALSE	0	-0.390463	0.288196	-0.0511331
P40763	STAT3_HUMAN	sp|P40763|STAT3_HUMAN	STAT3	770	88068	Homo sapiens	Signal transducer and activator of transcription 3	1:Experimental evidence at protein level	Signal transducer and activator of transcription 3 (Acute-phase response factor)	6.23	1	0.994	4	0	4	7	0	7	0	0	0		11.4977	11.5254	11.413	11.6844	11.1612	11.1174	11.4899	11.7521	11.3949	11.6997	10.794	11.6461	11.5199	11.4686	10.9739	10.8174	11.1783	11.2617	10.8964	11.1398	P40763	STAT3	FALSE	0	0.0149004	0.593008	0.303954
P40937	RFC5_HUMAN	sp|P40937|RFC5_HUMAN	RFC5	340	38497	Homo sapiens	Replication factor C subunit 5	1:Experimental evidence at protein level	Replication factor C subunit 5 (Activator 1 36 kDa subunit) (A1 36 kDa subunit) (Activator 1 subunit 5) (Replication factor C 36 kDa subunit) (RF-C 36 kDa subunit) (RFC36)	3.24	0.8777	0.9951	1	1	1	3	3	3	0	0	0		12.4148	12.102	12.3968	12.7012	12.1923	12.0867	11.9685	11.9056	11.7253	11.3374	12.8384	12.4699	12.8372	12.5007	12.4897	12.0774	12.4801	11.7123	11.4847	11.2024	P40937	RFC5	FALSE	0	-0.585246	0.332859	-0.126194
P40938	RFC3_HUMAN	sp|P40938|RFC3_HUMAN	RFC3	356	40556	Homo sapiens	Replication factor C subunit 3	1:Experimental evidence at protein level	Replication factor C subunit 3 (Activator 1 38 kDa subunit) (A1 38 kDa subunit) (Activator 1 subunit 3) (Replication factor C 38 kDa subunit) (RF-C 38 kDa subunit) (RFC38)	7.87	1	0.999	2	1	2	12	1	12	0	0	0		9.76141	10.1893	10.2072	10.8099	9.76654	10.3275	10.4617	10.9068	11.6117	11.3432	10.675	10.5102	9.82649	10.2196	10.6089	10.4751	10.4831	11.2132	11.0617	11.0135	P40938	RFC3	FALSE	0	-0.565122	0.424839	-0.0701418
P40939	ECHA_HUMAN	sp|P40939|ECHA_HUMAN	HADHA	763	83000	Homo sapiens	Trifunctional enzyme subunit alpha, mitochondrial	1:Experimental evidence at protein level	Trifunctional enzyme subunit alpha, mitochondrial (78 kDa gastrin-binding protein) (Monolysocardiolipin acyltransferase) (EC 2.3.1.-) (TP-alpha) [Includes: Long-chain enoyl-CoA hydratase (EC 4.2.1.17); Long chain 3-hydroxyacyl-CoA dehydrogenase (EC 1.1.1.211)]	13.24	1	0.999	8	0	8	21	0	21	0	0	0		11.9939	11.5142	11.2943	11.5625	11.451	11.3138	11.2926	12.0447	12.0195	12.0011	11.9101	11.8274	11.5468	11.1398	11.3074	11.4861	11.5247	11.6689	12.0341	11.8946	P40939	HADHA	FALSE	0	-0.306586	0.336179	0.0147963
P41091	IF2G_HUMAN	sp|P41091|IF2G_HUMAN	EIF2S3	472	51109	Homo sapiens	Eukaryotic translation initiation factor 2 subunit 3	1:Experimental evidence at protein level	Eukaryotic translation initiation factor 2 subunit 3 (EC 3.6.5.3) (Eukaryotic translation initiation factor 2 subunit gamma X) (eIF2-gamma X) (eIF2gX)	10.17	1	0.999	4	0	4	28	0	28	0	0	0	N-term(42.0106)	12.2031	11.9182	11.9043	11.8005	12.2247	11.9301	12.202	10.5388	10.044	10.1982	11.9651	12.2288	12.0628	12.0193	12.1893	11.6739	12.3314	10.6861	10.8205	10.7099	P41091	EIF2S3	FALSE	0	-0.874119	0.529479	-0.17232
P41208	CETN2_HUMAN	sp|P41208|CETN2_HUMAN	CETN2	172	19738	Homo sapiens	Centrin-2	1:Experimental evidence at protein level	Centrin-2 (Caltractin isoform 1)	37.79	1	0.999	5	4	5	29	28	29	0	0	0		13.1782	13.3334	13.3993	13.4596	13.1581	12.9648	12.9011	11.6638	11.7405	11.4395	12.9829	13.1311	13.1852	13.052	13.3367	13.3389	12.9067	11.6061	11.4829	11.8111	P41208	CETN2	FALSE	0	-0.651608	0.732569	0.0404807
P41252	SYIC_HUMAN	sp|P41252|SYIC_HUMAN	IARS1	1262	144498	Homo sapiens	Isoleucine--tRNA ligase, cytoplasmic	1:Experimental evidence at protein level	Isoleucine--tRNA ligase, cytoplasmic (EC 6.1.1.5) (Isoleucyl-tRNA synthetase) (IRS) (IleRS)	9.35	1	0.999	9	0	9	77	0	77	0	0	0		13.2198	13.1103	13.1956	13.0981	13.9241	13.7723	13.8034	11.9939	12.416	11.8469	12.7531	12.4575	12.5965	12.8078	12.6671	12.6244	12.7783	12.104	12.2799	12.4331	P41252	IARS1	FALSE	0	-0.0203226	0.996087	0.487882
P42166	LAP2A_HUMAN	sp|P42166|LAP2A_HUMAN	TMPO	694	75492	Homo sapiens	Lamina-associated polypeptide 2, isoform alpha	1:Experimental evidence at protein level	Lamina-associated polypeptide 2, isoform alpha (Thymopoietin isoform alpha) (TP alpha) (Thymopoietin-related peptide isoform alpha) (TPRP isoform alpha) [Cleaved into: Thymopoietin (TP) (Splenin); Thymopentin (TP5)]	14.12	1	0.999	7	1	7	80	1	80	0	0	0		13.2697	13.0085	13.1288	13.2635	13.3083	13.3814	13.5314	11.8164	11.8879	12.0662	13.2209	13.0826	13.1652	13.1229	13.2824	13.2057	13.4172	12.415	12.1134	11.9922	P42166	TMPO	FALSE	0	-0.588067	0.516987	-0.03554
P42224	STAT1_HUMAN	sp|P42224|STAT1_HUMAN	STAT1	750	87335	Homo sapiens	Signal transducer and activator of transcription 1-alpha/beta	1:Experimental evidence at protein level	Signal transducer and activator of transcription 1-alpha/beta (Transcription factor ISGF-3 components p91/p84)	5.07	1	0.999	3	0	3	3	0	3	0	0	0		9.94428	10.5924	9.71626	9.38663	9.91026	10.0849	10.9677	10.1262	10.3819	10.5928	9.54093	10.6247	9.80532	9.76813	10.443	10.0947	10.9417	9.8588	11.0077	9.66726	P42224	STAT1	FALSE	0	-0.481213	0.471409	-0.004902
P42345	MTOR_HUMAN	sp|P42345|MTOR_HUMAN	MTOR	2549	288892	Homo sapiens	Serine/threonine-protein kinase mTOR	1:Experimental evidence at protein level	Serine/threonine-protein kinase mTOR (EC 2.7.11.1) (FK506-binding protein 12-rapamycin complex-associated protein 1) (FKBP12-rapamycin complex-associated protein) (Mammalian target of rapamycin) (mTOR) (Mechanistic target of rapamycin) (Rapamycin and FKBP12 target 1) (Rapamycin target protein 1) (Tyrosine-protein kinase mTOR) (EC 2.7.10.2)	1.14	1	0.999	3	0	3	4	0	4	0	0	0		11.074	11.0881	10.9102	8.16968	12.6502	12.7585	12.9449	11.7133	11.7667	12.1024	9.29801	10.5853	9.22764	7.81864	11.6939	12.0272	12.1178	11.3825	11.7722	11.6222	P42345	MTOR	TRUE	4	-0.501542	2.02806	0.763259
P42566	EPS15_HUMAN	sp|P42566|EPS15_HUMAN	EPS15	896	98656	Homo sapiens	Epidermal growth factor receptor substrate 15	1:Experimental evidence at protein level	Epidermal growth factor receptor substrate 15 (Protein Eps15) (Protein AF-1p)	3.46	1	0.999	2	0	2	7	0	7	0	0	0		9.57897	10.1503	10.0649	10.0569	10.8455	10.0268	10.6209	9.58372	9.29493	9.53161	9.86466	9.55924	9.03616	9.54746	10.249	10.0788	10.5813	8.38207	7.12033	8.34494	P42566	EPS15	TRUE	2	-0.0467708	1.44489	0.699061
P42677	RS27_HUMAN	sp|P42677|RS27_HUMAN	RPS27	84	9461	Homo sapiens	Small ribosomal subunit protein eS27	1:Experimental evidence at protein level	Small ribosomal subunit protein eS27 (40S ribosomal protein S27) (Metallopan-stimulin 1) (MPS-1)	29.76	1	0.999	3	2	3	78	72	78	0	0	0		14.6068	14.5486	14.4874	14.7545	14.3213	14.0833	14.0574	14.0126	14.0157	13.9822	14.8341	14.9179	14.8943	14.8894	14.0428	14.0159	14.2568	14.3418	14.4901	14.4578	P42677	RPS27	FALSE	0	-0.560541	0.106294	-0.227124
P42704	LPPRC_HUMAN	sp|P42704|LPPRC_HUMAN	LRPPRC	1394	157905	Homo sapiens	Leucine-rich PPR motif-containing protein, mitochondrial	1:Experimental evidence at protein level	Leucine-rich PPR motif-containing protein, mitochondrial (130 kDa leucine-rich protein) (LRP 130) (GP130)	8.9	1	0.999	9	0	9	39	0	39	0	0	0		11.6223	11.713	11.7452	11.7562	12.4445	12.129	12.5287	11.491	11.5119	11.5469	11.7144	11.3496	11.7049	11.7964	11.692	12.0534	12.1873	11.7944	11.5906	11.9684	P42704	LRPPRC	FALSE	0	-0.266174	0.393629	0.0637276
P42766	RL35_HUMAN	sp|P42766|RL35_HUMAN	RPL35	123	14551	Homo sapiens	Large ribosomal subunit protein uL29	1:Experimental evidence at protein level	Large ribosomal subunit protein uL29 (60S ribosomal protein L35)	34.15	1	0.999	5	2	5	63	14	63	0	0	0		15.2974	15.1501	14.9351	14.8155	13.9948	13.9702	14.1	13.2586	13.3287	13.4518	15.6632	15.6305	15.6226	15.2017	14.2406	13.9816	14.1044	13.5186	13.303	13.2083	P42766	RPL35	FALSE	0	-1.01489	0.580445	-0.217221
P43243	MATR3_HUMAN	sp|P43243|MATR3_HUMAN	MATR3	847	94623	Homo sapiens	Matrin-3	1:Experimental evidence at protein level	Matrin-3	4.6	1	0.9982	4	0	4	23	0	23	0	0	0		12.3766	12.4287	12.4725	12.5955	11.9777	11.8242	11.874	13.8804	13.8763	13.8233	12.2534	12.2926	12.3226	11.9659	11.9937	12.0832	11.3217	13.9113	13.8798	13.9391	P43243	MATR3	FALSE	0	-0.684333	0.917461	0.116564
P43307	SSRA_HUMAN	sp|P43307|SSRA_HUMAN	SSR1	286	32235	Homo sapiens	Translocon-associated protein subunit alpha	1:Experimental evidence at protein level	Translocon-associated protein subunit alpha (TRAP-alpha) (Signal sequence receptor subunit alpha) (SSR-alpha)	11.89	1	0.999	3	0	3	37	0	37	0	0	0		13.3946	13.3503	13.4261	13.6304	13.0744	12.968	12.8122	11.4595	11.8454	11.5494	12.44	12.41	12.7643	12.7854	13.7094	13.8258	13.6917	11.446	11.7788	11.8529	P43307	SSR1	FALSE	0	-0.673593	0.834757	0.080582
P43686	PRS6B_HUMAN	sp|P43686|PRS6B_HUMAN	PSMC4	418	47366	Homo sapiens	26S proteasome regulatory subunit 6B	1:Experimental evidence at protein level	26S proteasome regulatory subunit 6B (26S proteasome AAA-ATPase subunit RPT3) (MB67-interacting protein) (MIP224) (Proteasome 26S subunit ATPase 4) (Tat-binding protein 7) (TBP-7)	14.11	1	0.999	6	6	6	19	19	19	0	0	0	N-term(42.0106)	11.9517	11.6523	12.6275	12.4548	11.6374	11.7369	11.5101	11.9647	11.8244	11.7569	11.6707	11.7719	11.8019	12.0632	11.5197	11.6827	11.6595	11.8808	11.9033	11.6123	P43686	PSMC4	FALSE	0	-0.146387	0.456537	0.155075
P45880	VDAC2_HUMAN	sp|P45880|VDAC2_HUMAN	VDAC2	294	31567	Homo sapiens	Voltage-dependent anion-selective channel protein 2	1:Experimental evidence at protein level	Non-selective voltage-gated ion channel VDAC2 (VDAC-2) (hVDAC2) (Outer mitochondrial membrane protein porin 2)	14.63	1	0.999	4	0	4	38	0	38	0	0	0		13.158	13.0719	13.2014	13.2607	11.7835	11.9257	12.1369	13.4935	13.3136	13.5571	13.5194	13.7553	13.541	13.7246	12.3591	12.1953	12.064	13.7406	13.7372	13.6449	P45880	VDAC2	FALSE	0	-0.96859	0.292753	-0.337919
P46060	RAGP1_HUMAN	sp|P46060|RAGP1_HUMAN	RANGAP1	587	63542	Homo sapiens	Ran GTPase-activating protein 1	1:Experimental evidence at protein level	Ran GTPase-activating protein 1 (RanGAP1)	21.47	1	0.999	11	5	11	88	43	88	0	0	0		13.7987	13.7539	13.7052	13.6604	14.1671	14.2086	14.1594	12.9342	13.1549	13.0455	13.7589	13.6173	13.7014	13.7737	14.3846	14.3472	14.3816	13.4256	13.3954	13.2493	P46060	RANGAP1	FALSE	0	-0.575076	0.285618	-0.144729
P46109	CRKL_HUMAN	sp|P46109|CRKL_HUMAN	CRKL	303	33777	Homo sapiens	Crk-like protein	1:Experimental evidence at protein level	Crk-like protein	33.66	1	0.999	7	7	7	48	48	48	0	0	0	3M(15.9949)	12.7617	12.33	12.3023	12.4624	13.5921	13.7025	13.7112	14.4804	14.4208	14.2817	12.8411	12.7649	13.0285	12.8879	13.8981	13.8364	13.9842	14.4641	14.452	14.2868	P46109	CRKL	FALSE	0	-0.951116	0.471323	-0.239896
P46379	BAG6_HUMAN	sp|P46379|BAG6_HUMAN	BAG6	1132	119409	Homo sapiens	Large proline-rich protein BAG6	1:Experimental evidence at protein level	Large proline-rich protein BAG6 (BAG family molecular chaperone regulator 6) (BCL2-associated athanogene 6) (BAG-6) (HLA-B-associated transcript 3) (Protein G3) (Protein Scythe)	1.06	0.9495	0.9981	1	0	1	8	0	8	0	0	0		12.0314	12.3076	12.1842	12.2766	8.7297	9.72296	8.949	11.8149	11.8919	11.372	11.6423	11.8283	12.0054	11.7055	10.3199	9.41752	10.1246	11.3691	11.5242	11.354	P46379	BAG6	TRUE	6	-1.04563	1.04353	-0.00105208
P46459	NSF_HUMAN	sp|P46459|NSF_HUMAN	NSF	744	82594	Homo sapiens	Vesicle-fusing ATPase	1:Experimental evidence at protein level	Vesicle-fusing ATPase (EC 3.6.4.6) (N-ethylmaleimide-sensitive fusion protein) (NEM-sensitive fusion protein) (Vesicular-fusion protein NSF)	4.7	1	0.999	3	0	3	21	0	21	0	0	0		12.4673	12.5521	12.5993	12.8728	12.3181	12.2976	12.2123	12.4712	12.5818	12.7222	12.2857	12.3065	12.3756	12.5192	12.5486	12.5374	12.5247	12.5729	12.5071	12.5341	P46459	NSF	FALSE	0	-0.187095	0.263688	0.0382964
P46776	RL27A_HUMAN	sp|P46776|RL27A_HUMAN	RPL27A	148	16561	Homo sapiens	Large ribosomal subunit protein uL15	1:Experimental evidence at protein level	Large ribosomal subunit protein uL15 (60S ribosomal protein L27a)	8.78	1	0.999	2	0	2	28	0	28	0	0	0		15.2768	15.1904	15.2367	15.1467	14.91	14.7958	14.8892	14.8802	14.757	14.9582	15.659	15.5857	15.3709	15.3264	14.8571	14.9826	14.9368	14.7638	14.8064	14.7142	P46776	RPL27A	FALSE	0	-0.400307	0.207932	-0.0961874
P46777	RL5_HUMAN	sp|P46777|RL5_HUMAN	RPL5	297	34363	Homo sapiens	Large ribosomal subunit protein uL18	1:Experimental evidence at protein level	Large ribosomal subunit protein uL18 (60S ribosomal protein L5)	32.32	1	0.999	13	0	13	209	0	209	0	0	0	11M(15.9949), 3M(15.9949), 7M(15.9949), 8M(15.9949)	15.1241	14.9916	15.1925	15.1192	14.3524	14.1907	14.2768	12.5938	12.5872	12.9308	15.3245	15.2465	15.3643	15.3621	14.5724	14.5366	14.3807	12.7021	12.8477	12.7108	P46777	RPL5	FALSE	0	-1.14356	0.805827	-0.168866
P46778	RL21_HUMAN	sp|P46778|RL21_HUMAN	RPL21	160	18565	Homo sapiens	Large ribosomal subunit protein eL21	1:Experimental evidence at protein level	Large ribosomal subunit protein eL21 (60S ribosomal protein L21)	26.25	1	0.999	7	6	7	61	57	61	0	0	0	17M(15.9949)	15.4751	15.5334	15.4947	15.3757	14.8876	14.8279	14.9372	12.7425	12.649	12.6501	15.6429	15.8053	15.5724	15.5204	14.8611	14.9024	14.8306	13.201	12.8031	12.7138	P46778	RPL21	FALSE	0	-1.22201	0.966075	-0.127969
P46779	RL28_HUMAN	sp|P46779|RL28_HUMAN	RPL28	137	15748	Homo sapiens	Large ribosomal subunit protein eL28	1:Experimental evidence at protein level	Large ribosomal subunit protein eL28 (60S ribosomal protein L28)	45.99	1	0.999	9	2	9	35	8	35	0	0	0	N-term(42.0106)	13.5603	13.4464	13.5494	13.582	12.8197	12.9237	12.965	12.4963	12.6177	12.312	13.9299	13.7727	13.8412	13.7377	12.8922	12.8839	12.6724	12.5194	12.5723	12.7737	P46779	RPL28	FALSE	0	-0.630678	0.366102	-0.132288
P46781	RS9_HUMAN	sp|P46781|RS9_HUMAN	RPS9	194	22591	Homo sapiens	Small ribosomal subunit protein uS4	1:Experimental evidence at protein level	Small ribosomal subunit protein uS4 (40S ribosomal protein S9)	43.81	1	0.999	12	2	12	139	22	139	0	0	0		14.5156	14.7103	14.5149	14.5567	14.7871	14.7103	14.8162	15.3145	15.1939	15.3189	14.8989	14.9085	14.8333	14.7493	14.8575	14.8524	14.7697	15.3551	15.4311	15.4762	P46781	RPS9	FALSE	0	-0.48723	0.148515	-0.169357
P46782	RS5_HUMAN	sp|P46782|RS5_HUMAN	RPS5	204	22876	Homo sapiens	Small ribosomal subunit protein uS7	1:Experimental evidence at protein level	Small ribosomal subunit protein uS7 (40S ribosomal protein S5) [Cleaved into: Small ribosomal subunit protein uS7, N-terminally processed (40S ribosomal protein S5, N-terminally processed)]	41.67	1	0.999	11	0	11	147	0	147	0	0	0	N-term(42.0106)	15.7699	15.7429	15.6899	15.6587	15.4321	15.4145	15.3337	15.9036	15.8736	15.7309	16.011	16.1507	15.8128	15.9494	15.3529	15.3449	15.4692	15.9321	15.9126	15.9654	P46782	RPS5	FALSE	0	-0.414693	0.144483	-0.135105
P46783	RS10_HUMAN	sp|P46783|RS10_HUMAN	RPS10	165	18898	Homo sapiens	Small ribosomal subunit protein eS10	1:Experimental evidence at protein level	Small ribosomal subunit protein eS10 (40S ribosomal protein S10)	70.91	1	0.999	16	0	16	151	0	151	0	0	0		15.6057	15.4174	15.4434	15.3166	15.6737	15.6503	15.5992	15.112	14.9842	15.0876	15.6151	15.6233	15.5796	15.4452	15.532	15.5428	15.4311	15.131	15.0736	15.0271	P46783	RPS10	FALSE	0	-0.287367	0.265218	-0.0110747
P46821	MAP1B_HUMAN	sp|P46821|MAP1B_HUMAN	MAP1B	2468	270634	Homo sapiens	Microtubule-associated protein 1B	1:Experimental evidence at protein level	Microtubule-associated protein 1B (MAP-1B) [Cleaved into: MAP1B heavy chain; MAP1 light chain LC1]	1.42	1	0.999	3	2	3	18	16	18	0	0	0		11.6877	11.6828	11.8392	11.8517	11.8243	11.9652	11.9897	11.251	11.3401	11.5221	11.2815	11.1997	11.1754	11.6742	11.9819	12.1509	12.0449	11.3517	10.8466	10.8875	P46821	MAP1B	FALSE	0	-0.140709	0.612569	0.23593
P46977	STT3A_HUMAN	sp|P46977|STT3A_HUMAN	STT3A	705	80530	Homo sapiens	Dolichyl-diphosphooligosaccharide--protein glycosyltransferase subunit STT3A	1:Experimental evidence at protein level	Dolichyl-diphosphooligosaccharide--protein glycosyltransferase subunit STT3A (Oligosaccharyl transferase subunit STT3A) (STT3-A) (EC 2.4.99.18) (B5) (Integral membrane protein 1) (Transmembrane protein TMC)	9.93	1	0.999	7	5	7	17	14	17	0	0	0		12.1033	12.7783	13.0752	12.764	11.8693	12.176	12.3547	12.898	12.9059	13.2019	12.7931	12.9582	13.254	13.0167	12.7369	12.6705	12.8477	13.1278	12.9968	13.0927	P46977	STT3A	FALSE	0	-0.687006	0.0134628	-0.336772
P47755	CAZA2_HUMAN	sp|P47755|CAZA2_HUMAN	CAPZA2	286	32949	Homo sapiens	F-actin-capping protein subunit alpha-2	1:Experimental evidence at protein level	F-actin-capping protein subunit alpha-2 (CapZ alpha-2)	16.43	1	0.999	4	1	2	34	6	11	0	0	0	N-term(42.0106)	11.3897	9.73394	10.3274	11.1169	9.49583	9.65809	9.8811	11.6739	11.9628	11.7319	9.81549	11.0053	9.30531	10.3272	9.80634	9.53476	10.1993	11.3917	11.5621	11.3619	P47755	CAPZA2	FALSE	0	-0.547234	1.07964	0.266205
P47756	CAPZB_HUMAN	sp|P47756|CAPZB_HUMAN	CAPZB	272	30629	Homo sapiens	F-actin-capping protein subunit beta	1:Experimental evidence at protein level	F-actin-capping protein subunit beta (CapZ beta)	24.26	1	0.999	5	0	5	27	0	27	0	0	0		10.781	11.7173	11.7409	11.341	13.0029	12.8317	12.859	12.8882	12.7032	12.4695	11.6462	11.3835	11.7439	11.3205	12.9656	13.0158	13.0503	12.6195	12.622	13.0468	P47756	CAPZB	FALSE	0	-0.791435	0.575568	-0.107934
P47897	SYQ_HUMAN	sp|P47897|SYQ_HUMAN	QARS1	775	87799	Homo sapiens	Glutamine--tRNA ligase	1:Experimental evidence at protein level	Glutamine--tRNA ligase (EC 6.1.1.18) (Glutaminyl-tRNA synthetase) (GlnRS)	12.52	1	0.999	9	0	9	71	0	71	0	0	0	N-term(42.0106)	13.9982	13.8323	14.0391	13.9896	13.8142	13.8375	13.7748	12.4239	12.743	12.6859	13.7789	13.6946	13.7172	13.7649	13.7838	13.8515	13.8668	12.4836	12.3246	12.487	P47897	QARS1	FALSE	0	-0.45018	0.727275	0.138547
P47914	RL29_HUMAN	sp|P47914|RL29_HUMAN	RPL29	159	17752	Homo sapiens	Large ribosomal subunit protein eL29	1:Experimental evidence at protein level	Large ribosomal subunit protein eL29 (60S ribosomal protein L29) (Cell surface heparin-binding protein HIP)	22.64	1	0.999	4	0	4	54	0	54	0	0	0		16.5543	16.3982	16.6661	16.4961	15.5036	15.45	15.1656	13.564	13.4551	13.4917	16.7657	16.5738	16.8839	16.7578	15.3311	15.3891	15.3778	13.6026	13.8147	13.6403	P47914	RPL29	FALSE	0	-1.31819	1.03975	-0.139218
P48047	ATPO_HUMAN	sp|P48047|ATPO_HUMAN	ATP5PO	213	23277	Homo sapiens	ATP synthase subunit O, mitochondrial	1:Experimental evidence at protein level	ATP synthase subunit O, mitochondrial (ATP synthase peripheral stalk subunit OSCP) (Oligomycin sensitivity conferral protein) (OSCP)	26.76	1	0.999	5	1	5	23	2	23	0	0	0		12.5528	12.7714	12.2783	12.4709	11.1159	11.2676	11.5614	10.2574	11.0051	10.5227	12.7601	12.4437	12.1598	12.1646	11.0082	10.9453	10.7649	10.7517	10.353	10.6048	P48047	ATP5PO	FALSE	0	-0.611077	0.980578	0.184751
P48444	COPD_HUMAN	sp|P48444|COPD_HUMAN	ARCN1	511	57210	Homo sapiens	Coatomer subunit delta	1:Experimental evidence at protein level	Coatomer subunit delta (Archain) (Delta-coat protein) (Delta-COP)	34.44	1	0.999	14	0	14	80	0	80	0	0	0		12.5085	12.8477	12.9273	12.7292	13.3844	13.3778	13.4906	12.4897	12.89	13.2254	12.8766	12.8872	12.9744	12.8585	13.8089	13.8258	13.8199	12.9426	12.7668	12.8613	P48444	ARCN1	FALSE	0	-0.576778	0.22654	-0.175119
P48634	PRC2A_HUMAN	sp|P48634|PRC2A_HUMAN	PRRC2A	2157	228863	Homo sapiens	Protein PRRC2A	1:Experimental evidence at protein level	Protein PRRC2A (HLA-B-associated transcript 2) (Large proline-rich protein BAT2) (Proline-rich and coiled-coil-containing protein 2A) (Protein G2)	2.09	1	0.999	3	3	3	7	7	7	0	0	0		12.4669	12.0567	12.6368	12.4934	12.9761	12.9996	13.1107	11.74	11.8222	11.2944	11.2876	11.0389	11.2509	10.9936	12.8119	12.8939	12.8634	11.576	11.5116	11.1792	P48634	PRRC2A	FALSE	0	-0.0236924	1.2616	0.618954
P48643	TCPE_HUMAN	sp|P48643|TCPE_HUMAN	CCT5	541	59671	Homo sapiens	T-complex protein 1 subunit epsilon	1:Experimental evidence at protein level	T-complex protein 1 subunit epsilon (TCP-1-epsilon) (CCT-epsilon) (Chaperonin containing T-complex polypeptide 1 subunit 5)	26.06	1	0.999	9	0	9	51	0	51	0	0	0		12.4366	12.5547	12.6104	12.4786	13.7311	13.5373	13.7079	12.2987	12.1285	12.4385	12.6764	12.4232	12.6733	12.7927	13.7822	13.7506	13.8336	12.294	12.2269	12.0564	P48643	CCT5	FALSE	0	-0.654393	0.537023	-0.0586852
P48730	KC1D_HUMAN	sp|P48730|KC1D_HUMAN	CSNK1D	415	47330	Homo sapiens	Casein kinase I isoform delta	1:Experimental evidence at protein level	Casein kinase I isoform delta (CKI-delta) (CKId) (EC 2.7.11.1) (Tau-protein kinase CSNK1D) (EC 2.7.11.26)	3.37	0.9723	0.999	1	0	1	7	0	7	0	0	0		12.3513	12.5311	12.5913	12.7885	12.2734	12.1799	12.612	11.4383	11.1218	11.1483	12.8331	12.6029	12.5737	12.2251	12.4128	12.0247	12.6269	10.903	9.43073	11.3244	P48730	CSNK1D	TRUE	1	-0.57576	0.991444	0.207842
P49207	RL34_HUMAN	sp|P49207|RL34_HUMAN	RPL34	117	13293	Homo sapiens	Large ribosomal subunit protein eL34	1:Experimental evidence at protein level	Large ribosomal subunit protein eL34 (60S ribosomal protein L34)	21.37	1	0.999	4	4	4	25	25	25	0	0	0		15.2369	15.0932	15.2131	15.2554	14.1683	14.1111	13.9538	13.5046	13.4254	12.9941	15.241	15.3048	15.5412	15.4982	14.3852	14.1297	14.5195	13.6767	13.3988	13.2491	P49207	RPL34	FALSE	0	-0.97411	0.576453	-0.198829
P49257	LMAN1_HUMAN	sp|P49257|LMAN1_HUMAN	LMAN1	510	57549	Homo sapiens	Protein ERGIC-53	1:Experimental evidence at protein level	Protein ERGIC-53 (ER-Golgi intermediate compartment 53 kDa protein) (Gp58) (Intracellular mannose-specific lectin MR60) (Lectin mannose-binding 1)	5.88	1	0.999	3	3	3	5	5	5	0	0	0		12.0056	12.4259	12.1834	12.0214	11.9893	12.2376	12.122	12.5418	12.4597	12.5961	12.2961	12.3844	11.9525	12.0351	12.5394	12.4741	12.5994	12.6853	12.6666	13.0733	P49257	LMAN1	FALSE	0	-0.51625	0.0916038	-0.212323
P49321	NASP_HUMAN	sp|P49321|NASP_HUMAN	NASP	788	85238	Homo sapiens	Nuclear autoantigenic sperm protein	1:Experimental evidence at protein level	Nuclear autoantigenic sperm protein (NASP)	7.49	1	0.999	3	0	3	10	0	10	0	0	0	19M(15.9949)	10.4229	10.3242	9.64661	9.51445	10.7879	9.97179	10.3806	10.4131	10.7136	10.562	9.78285	9.1207	8.85857	10.2124	10.5633	10.8603	10.6889	10.5436	10.5323	9.74461	P49321	NASP	FALSE	0	-0.348614	0.714532	0.182959
P49327	FAS_HUMAN	sp|P49327|FAS_HUMAN	FASN	2511	273427	Homo sapiens	Fatty acid synthase	1:Experimental evidence at protein level	Fatty acid synthase (EC 2.3.1.85) (Type I fatty acid synthase) [Includes: [Acyl-carrier-protein] S-acetyltransferase (EC 2.3.1.38); [Acyl-carrier-protein] S-malonyltransferase (EC 2.3.1.39); 3-oxoacyl-[acyl-carrier-protein] synthase (EC 2.3.1.41); 3-oxoacyl-[acyl-carrier-protein] reductase (EC 1.1.1.100); 3-hydroxyacyl-[acyl-carrier-protein] dehydratase (EC 4.2.1.59); Enoyl-[acyl-carrier-protein]…	4.94	1	0.9989	9	0	9	20	0	20	0	0	0		11.414	11.0032	10.0867	9.87994	12.0279	11.9223	12.1193	13.0879	13.086	12.8555	10.7299	10.6999	9.21414	8.88586	11.1798	11.0711	11.1033	13.0243	13.0279	12.948	P49327	FASN	TRUE	1	-0.610483	1.7302	0.559858
P49368	TCPG_HUMAN	sp|P49368|TCPG_HUMAN	CCT3	545	60534	Homo sapiens	T-complex protein 1 subunit gamma	1:Experimental evidence at protein level	T-complex protein 1 subunit gamma (TCP-1-gamma) (CCT-gamma) (Chaperonin containing T-complex polypeptide 1 subunit 3) (hTRiC5)	27.71	1	0.999	11	0	11	83	0	83	0	0	0	17M(15.9949)	12.5621	12.283	12.3692	12.1706	12.9318	12.9411	12.9632	12.2847	12.5151	12.3973	12.39	12.3336	12.4549	12.1755	13.1951	13.2853	13.3133	12.3215	12.2255	12.2973	P49368	CCT3	FALSE	0	-0.442982	0.328235	-0.0573734
P49411	EFTU_HUMAN	sp|P49411|EFTU_HUMAN	TUFM	455	49875	Homo sapiens	Elongation factor Tu, mitochondrial	1:Experimental evidence at protein level	Elongation factor Tu, mitochondrial (EF-Tu) (P43)	26.37	1	0.999	9	8	9	62	58	62	0	0	0	13M(15.9949)	14.1775	14.1585	13.8546	14.0921	14.1014	14.1062	13.9872	13.5935	13.3998	13.331	14.1773	14.162	14.2269	14.0368	13.8396	13.8629	13.6965	12.9295	12.6432	12.8511	P49411	TUFM	FALSE	0	-0.220722	0.695938	0.237608
P49458	SRP09_HUMAN	sp|P49458|SRP09_HUMAN	SRP9	86	10112	Homo sapiens	Signal recognition particle 9 kDa protein	1:Experimental evidence at protein level	Signal recognition particle 9 kDa protein (SRP9)	22.09	1	0.999	2	0	2	28	0	28	0	0	0		14.1409	13.9867	13.8511	13.9557	14.1093	14.2143	14.2877	12.3386	11.9516	12.6028	13.4746	13.0873	13.698	13.4867	13.7783	13.8543	13.6291	12.14	11.994	12.704	P49458	SRP9	FALSE	0	-0.352821	1.07127	0.359226
P49748	ACADV_HUMAN	sp|P49748|ACADV_HUMAN	ACADVL	655	70390	Homo sapiens	Very long-chain specific acyl-CoA dehydrogenase, mitochondrial	1:Experimental evidence at protein level	Very long-chain specific acyl-CoA dehydrogenase, mitochondrial (VLCAD) (EC 1.3.8.9)	1.22	0.9691	0.9989	1	0	1	6	0	6	0	0	0		13.5029	13.6141	13.4825	13.7302	13.2172	12.5655	12.9773	12.8682	13.0077	12.9967	13.7756	13.6754	13.7166	13.5526	13.1478	13.2993	13.4175	12.8792	12.594	12.8547	P49748	ACADVL	FALSE	0	-0.481142	0.291074	-0.0950341
P49755	TMEDA_HUMAN	sp|P49755|TMEDA_HUMAN	TMED10	219	24976	Homo sapiens	Transmembrane emp24 domain-containing protein 10	1:Experimental evidence at protein level	Transmembrane emp24 domain-containing protein 10 (Protein TMED10) (21 kDa transmembrane-trafficking protein) (S31I125) (S31III125) (Tmp-21-I) (Transmembrane protein Tmp21) (p23) (p24 family protein delta-1) (p24delta1) (p24delta)	29.22	1	0.999	5	3	5	65	44	65	0	0	0		13.5663	13.2905	13.5281	13.3416	13.8363	13.6771	13.8603	13.3254	13.3668	13.2447	13.3919	13.2503	13.2626	13.475	13.7486	13.7504	13.9177	13.7376	13.7041	13.6364	P49755	TMED10	FALSE	0	-0.349369	0.181861	-0.0837542
P49770	EI2BB_HUMAN	sp|P49770|EI2BB_HUMAN	EIF2B2	351	38990	Homo sapiens	Translation initiation factor eIF2B subunit beta	1:Experimental evidence at protein level	Translation initiation factor eIF2B subunit beta (S20I15) (S20III15) (eIF2B GDP-GTP exchange factor subunit beta)	31.34	1	0.999	9	3	9	67	12	67	0	0	0	14M(15.9949), 1M(15.9949)	12.7121	12.3819	12.5269	12.3437	13.0477	13.13	12.9865	8.38163	11.4313	11.1375	12.284	12.239	12.4476	12.1715	13.4104	13.4937	13.5868	8.84553	11.2636	12.3143	P49770	EIF2B2	TRUE	2	-1.44434	1.04887	-0.197736
P49790	NU153_HUMAN	sp|P49790|NU153_HUMAN	NUP153	1475	153938	Homo sapiens	Nuclear pore complex protein Nup153	1:Experimental evidence at protein level	Nuclear pore complex protein Nup153 (153 kDa nucleoporin) (Nucleoporin Nup153)	8.81	1	0.999	9	9	9	21	21	21	0	0	0		11.4093	11.5256	11.4403	11.7597	12.3252	12.4609	12.4589	11.4688	10.9809	11.2613	10.8104	11.2217	11.1184	10.7069	11.8763	12.0496	12.0107	10.701	11.3336	11.1062	P49790	NUP153	FALSE	0	-0.0744145	0.905585	0.415585
P49792	RBP2_HUMAN	sp|P49792|RBP2_HUMAN	RANBP2	3224	358199	Homo sapiens	E3 SUMO-protein ligase RanBP2	1:Experimental evidence at protein level	E3 SUMO-protein ligase RanBP2 (EC 2.3.2.-) (358 kDa nucleoporin) (Nuclear pore complex protein Nup358) (Nucleoporin Nup358) (Ran-binding protein 2) (RanBP2) (p270)	1.92	0.9901	0.999	5	0	5	12	0	12	0	0	0		11.6442	10.0513	10.4029	11.189	12.0215	11.9624	12.349	10.6326	10.9935	11.0022	8.80297	10.0119	9.22551	8.95932	11.6134	10.921	11.0622	10.9235	10.8049	11.0409	P49792	RANBP2	TRUE	3	0.0897626	1.68683	0.888297
P49959	MRE11_HUMAN	sp|P49959|MRE11_HUMAN	MRE11	708	80593	Homo sapiens	Double-strand break repair protein MRE11	1:Experimental evidence at protein level	Double-strand break repair protein MRE11 (EC 3.1.-.-) (Meiotic recombination 11 homolog 1) (MRE11 homolog 1) (Meiotic recombination 11 homolog A) (MRE11 homolog A)	1.41	0.9721	0.999	1	0	1	2	0	2	0	0	0		10.3805	10.9595	10.6024	11.1534	11.3915	11.1631	11.8136	8.97287	9.81645	8.45643	10.9873	10.7822	10.5047	11.2365	11.5945	11.8202	11.4225	8.03357	8.72264	8.12213	P49959	MRE11	TRUE	5	-0.991241	1.28793	0.148346
P50402	EMD_HUMAN	sp|P50402|EMD_HUMAN	EMD	254	28994	Homo sapiens	Emerin	1:Experimental evidence at protein level	Emerin	40.94	1	0.999	10	0	10	145	0	145	0	0	0	N-term(42.0106)	13.9192	13.8879	13.7952	13.9147	14.1578	14.025	14.206	13.1331	13.0827	13.0221	14.0586	14.0272	14.1788	14.0626	14.3448	14.4282	14.3357	13.5402	13.1843	13.6034	P50402	EMD	FALSE	0	-0.678514	0.154501	-0.262007
P50416	CPT1A_HUMAN	sp|P50416|CPT1A_HUMAN	CPT1A	773	88368	Homo sapiens	Carnitine O-palmitoyltransferase 1, liver isoform	1:Experimental evidence at protein level	Carnitine O-palmitoyltransferase 1, liver isoform (CPT1-L) (EC 2.3.1.21) (Carnitine O-palmitoyltransferase I, liver isoform) (CPT I) (CPTI-L) (Carnitine palmitoyltransferase 1A) (Succinyltransferase CPT1A) (EC 2.3.1.-)	1.81	0.9723	0.999	1	1	1	17	17	17	0	0	0		11.6076	12.0092	11.9344	12.3294	12.0082	12.09	12.0373	11.8866	11.6268	11.4655	12.3966	12.4236	12.4028	12.5391	12.2718	12.1781	12.1718	12.065	12.1543	11.5761	P50416	CPT1A	FALSE	0	-0.609895	-0.0269556	-0.318425
P50454	SERPH_HUMAN	sp|P50454|SERPH_HUMAN	SERPINH1	418	46441	Homo sapiens	Serpin H1	1:Experimental evidence at protein level	Serpin H1 (47 kDa heat shock protein) (Arsenic-transactivated protein 3) (AsTP3) (Cell proliferation-inducing gene 14 protein) (Collagen-binding protein) (Colligin) (Rheumatoid arthritis-related antigen RA-A47)	20.33	1	0.999	7	0	7	79	0	79	0	0	0		13.1323	13.1561	13.1045	12.9522	13.001	13.0613	12.9081	11.2627	11.1809	11.3211	13.1191	13.1259	13.0266	13.1273	13.0406	12.9977	12.7784	11.6329	11.621	11.4005	P50454	SERPINH1	FALSE	0	-0.800323	0.642403	-0.0789602
P50479	PDLI4_HUMAN	sp|P50479|PDLI4_HUMAN	PDLIM4	330	35398	Homo sapiens	PDZ and LIM domain protein 4	1:Experimental evidence at protein level	PDZ and LIM domain protein 4 (LIM protein RIL) (Reversion-induced LIM protein)	4.24	0.9723	0.999	1	1	1	18	18	18	0	0	0		11.3887	11.1651	11.4491	11.3165	12.5229	12.5554	12.1605	12.078	12.0021	11.8703	11.3591	11.2521	11.4321	11.3264	11.4243	11.5748	11.567	11.3284	11.3129	11.0793	P50479	PDLIM4	FALSE	0	0.118142	0.852329	0.485235
P50502	F10A1_HUMAN	sp|P50502|F10A1_HUMAN	ST13	369	41332	Homo sapiens	Hsc70-interacting protein	1:Experimental evidence at protein level	Hsc70-interacting protein (Hip) (Aging-associated protein 2) (Progesterone receptor-associated p48 protein) (Protein FAM10A1) (Putative tumor suppressor ST13) (Renal carcinoma antigen NY-REN-33) (Suppression of tumorigenicity 13 protein)	11.11	1	0.999	4	0	4	47	0	47	0	0	0		12.7734	12.4943	12.6323	12.5795	12.3603	12.323	12.243	13.0659	13.0721	13.4378	12.9367	12.5061	12.7544	12.7654	13.0124	13.0434	13.2699	13.486	13.4252	13.5204	P50502	ST13	FALSE	0	-0.73984	-0.00779975	-0.37382
P50750	CDK9_HUMAN	sp|P50750|CDK9_HUMAN	CDK9	372	42778	Homo sapiens	Cyclin-dependent kinase 9	1:Experimental evidence at protein level	Cyclin-dependent kinase 9 (EC 2.7.11.22) (EC 2.7.11.23) (C-2K) (Cell division cycle 2-like protein kinase 4) (Cell division protein kinase 9) (Serine/threonine-protein kinase PITALRE) (Tat-associated kinase complex catalytic subunit)	5.38	0.9973	0.9897	2	1	2	3	2	3	0	0	0		12.4749	12.7151	12.6184	12.6479	12.485	12.8145	12.7498	13.46	13.8656	13.8815	12.8098	13.0333	13.1336	13.0127	12.2104	12.4673	12.4119	13.6839	13.8513	13.6799	P50750	CDK9	FALSE	0	-0.579764	0.463464	-0.0581503
P50914	RL14_HUMAN	sp|P50914|RL14_HUMAN	RPL14	215	23432	Homo sapiens	Large ribosomal subunit protein eL14	1:Experimental evidence at protein level	Large ribosomal subunit protein eL14 (60S ribosomal protein L14) (CAG-ISL 7)	30.7	1	0.999	7	4	7	92	44	92	0	0	0		15.664	15.569	15.6444	15.5795	14.9298	14.9234	14.8643	13.3571	13.6495	13.0451	15.735	15.7834	15.7459	15.7295	14.7972	14.6435	14.7688	13.5231	13.5671	13.5788	P50914	RPL14	FALSE	0	-0.942096	0.812879	-0.0646085
P50990	TCPQ_HUMAN	sp|P50990|TCPQ_HUMAN	CCT8	548	59621	Homo sapiens	T-complex protein 1 subunit theta	1:Experimental evidence at protein level	T-complex protein 1 subunit theta (TCP-1-theta) (CCT-theta) (Chaperonin containing T-complex polypeptide 1 subunit 8) (Renal carcinoma antigen NY-REN-15)	27.55	1	0.999	14	5	14	133	59	133	0	0	0	N-term(42.0106)	14.2705	14.2523	14.2213	13.9877	14.6478	14.6728	14.7036	14.4479	14.6362	14.4765	14.2933	14.267	14.2211	14.2097	14.9769	15.0123	15.0224	14.3777	14.4058	14.4028	P50990	CCT8	FALSE	0	-0.400048	0.225554	-0.0872472
P50991	TCPD_HUMAN	sp|P50991|TCPD_HUMAN	CCT4	539	57924	Homo sapiens	T-complex protein 1 subunit delta	1:Experimental evidence at protein level	T-complex protein 1 subunit delta (TCP-1-delta) (CCT-delta) (Chaperonin containing T-complex polypeptide 1 subunit 4) (Stimulator of TAR RNA-binding)	10.76	1	0.999	5	5	5	24	24	24	0	0	0		12.5284	12.1758	12.3882	12.2551	13.1237	13.0789	12.7556	12.296	12.1078	11.9058	12.5277	12.206	12.6124	12.3185	13.3106	13.2905	13.4203	11.931	12.2624	11.9851	P50991	CCT4	FALSE	0	-0.588774	0.338941	-0.124916
P51116	FXR2_HUMAN	sp|P51116|FXR2_HUMAN	FXR2	673	74223	Homo sapiens	RNA-binding protein FXR2	1:Experimental evidence at protein level	RNA-binding protein FXR2 (FXR2P) (FMR1 autosomal homolog 2)	14.12	1	0.999	8	0	5	49	0	12	0	0	0		11.1894	10.6376	11.0847	11.1281	10.0563	10.7516	10.3316	10.2083	9.49297	10.1209	10.9971	10.7351	10.7567	10.8646	10.2902	10.3853	10.5434	9.54362	8.57735	10.3033	P51116	FXR2	TRUE	1	-0.393455	0.794428	0.200486
P51148	RAB5C_HUMAN	sp|P51148|RAB5C_HUMAN	RAB5C	216	23483	Homo sapiens	Ras-related protein Rab-5C	1:Experimental evidence at protein level	Ras-related protein Rab-5C (EC 3.6.5.2) (L1880) (RAB5L)	43.06	1	0.999	7	2	7	61	13	61	0	0	0		13.5963	13.2277	13.4619	13.3814	12.8102	12.7117	13.046	13.0205	12.9125	13.1245	13.3461	13.6044	12.8485	13.1512	13.151	13.4527	12.9852	12.9931	12.9584	13.3157	P51148	RAB5C	FALSE	0	-0.343373	0.240633	-0.0513701
P51149	RAB7A_HUMAN	sp|P51149|RAB7A_HUMAN	RAB7A	207	23490	Homo sapiens	Ras-related protein Rab-7a	1:Experimental evidence at protein level	Ras-related protein Rab-7a (EC 3.6.5.2)	35.27	1	0.999	6	0	6	62	0	62	0	0	0		13.4869	13.6345	14.0061	13.8975	13.8769	13.7779	13.7567	13.6867	14.1475	14.001	13.4871	13.5224	13.7898	13.3701	13.6317	13.3279	13.6134	13.8959	14.0082	13.8925	P51149	RAB7A	FALSE	0	-0.0853766	0.431892	0.173258
P51398	RT29_HUMAN	sp|P51398|RT29_HUMAN	DAP3	398	45566	Homo sapiens	Small ribosomal subunit protein mS29	1:Experimental evidence at protein level	Small ribosomal subunit protein mS29 (28S ribosomal protein S29, mitochondrial) (MRP-S29) (S29mt) (Death-associated protein 3) (DAP-3) (Ionizing radiation resistance conferring protein)	3.52	0.9722	0.999	1	0	1	3	0	3	0	0	0		9.93439	10.6325	11.2218	9.15593	9.00537	11.0924	10.9125	10.9752	11.4493	10.8995	8.44626	10.8336	10.8404	10.8126	11.3867	11.2818	10.8702	10.3248	11.3899	10.744	P51398	DAP3	TRUE	4	-0.93694	0.606681	-0.16513
P51571	SSRD_HUMAN	sp|P51571|SSRD_HUMAN	SSR4	173	18999	Homo sapiens	Translocon-associated protein subunit delta	1:Experimental evidence at protein level	Translocon-associated protein subunit delta (TRAP-delta) (Signal sequence receptor subunit delta) (SSR-delta)	36.42	1	0.999	5	2	5	32	7	32	0	0	0		12.31	12.4928	12.4714	12.5423	12.1452	12.231	12.4654	12.1839	12.0901	12.0292	12.2709	12.3124	12.5867	12.1564	12.2888	12.4165	12.381	12.4728	12.8669	12.9017	P51571	SSR4	FALSE	0	-0.430348	0.0918373	-0.169255
P51572	BAP31_HUMAN	sp|P51572|BAP31_HUMAN	BCAP31	246	27992	Homo sapiens	B-cell receptor-associated protein 31	1:Experimental evidence at protein level	B-cell receptor-associated protein 31 (BCR-associated protein 31) (Bap31) (6C6-AG tumor-associated antigen) (Protein CDM) (p28)	33.33	1	0.999	12	2	12	179	30	179	0	0	0	8M(15.9949)	15.5889	15.5266	15.5314	15.6423	15.5811	15.5101	15.4898	14.0746	14.0472	14.249	15.698	15.8018	15.6673	15.5912	15.7041	15.7274	15.644	14.7386	14.6143	14.6782	P51572	BCAP31	FALSE	0	-0.817546	0.292746	-0.2624
P51659	DHB4_HUMAN	sp|P51659|DHB4_HUMAN	HSD17B4	736	79686	Homo sapiens	Peroxisomal multifunctional enzyme type 2	1:Experimental evidence at protein level	Peroxisomal multifunctional enzyme type 2 (MFE-2) (17-beta-hydroxysteroid dehydrogenase 4) (17-beta-HSD 4) (D-bifunctional protein) (DBP) (Multifunctional protein 2) (MFP-2) (Short chain dehydrogenase/reductase family 8C member 1) [Cleaved into: (3R)-hydroxyacyl-CoA dehydrogenase (EC 1.1.1.n12); Enoyl-CoA hydratase 2 (EC 4.2.1.107) (EC 4.2.1.119) (3-alpha,7-alpha,12-alpha-trihydroxy-5-beta-choles…	40.35	1	0.999	28	0	28	446	0	446	0	0	0	3M(15.9949)	15.5694	15.5753	15.576	15.4729	14.5746	14.5262	14.6125	16.1268	16.0941	16.0017	15.581	15.5065	15.483	15.52	14.7182	14.7796	14.7656	16.0762	16.0129	16.0615	P51659	HSD17B4	FALSE	0	-0.575967	0.501017	-0.037475
P51665	PSMD7_HUMAN	sp|P51665|PSMD7_HUMAN	PSMD7	324	37025	Homo sapiens	26S proteasome non-ATPase regulatory subunit 7	1:Experimental evidence at protein level	26S proteasome non-ATPase regulatory subunit 7 (26S proteasome regulatory subunit RPN8) (26S proteasome regulatory subunit S12) (Mov34 protein homolog) (Proteasome subunit p40)	11.42	1	0.999	2	1	2	10	5	10	0	0	0		11.8223	10.8069	10.9758	11.2376	10.3807	10.8571	10.3856	9.66895	9.91761	9.98488	10.8838	10.8324	10.6828	10.8242	10.8798	10.8884	10.4971	10.4817	9.8837	9.95599	P51665	PSMD7	TRUE	2	-0.48163	0.527165	0.0227675
P51991	ROA3_HUMAN	sp|P51991|ROA3_HUMAN	HNRNPA3	378	39595	Homo sapiens	Heterogeneous nuclear ribonucleoprotein A3	1:Experimental evidence at protein level	Heterogeneous nuclear ribonucleoprotein A3 (hnRNP A3)	26.46	1	0.999	9	0	9	51	0	51	0	0	0	N-term(42.0106)	13.1971	12.7294	12.8849	13.052	13.6205	12.8834	12.8984	14.645	14.5552	14.5959	13.2731	13.2544	13.1604	13.146	13.0829	13.1399	13.0854	14.6646	14.569	14.6027	P51991	HNRNPA3	FALSE	0	-0.769917	0.586545	-0.0916859
P52272	HNRPM_HUMAN	sp|P52272|HNRPM_HUMAN	HNRNPM	730	77516	Homo sapiens	Heterogeneous nuclear ribonucleoprotein M	1:Experimental evidence at protein level	Heterogeneous nuclear ribonucleoprotein M (hnRNP M)	52.19	1	0.999	34	0	34	509	0	509	0	0	0	17M(15.9949), 1M(15.9949), 5M(15.9949), 6M(15.9949), 9M(15.9949), N-term(42.0106)	15.9971	15.9564	15.979	15.9689	15.4537	15.4646	15.4425	13.4327	13.2973	13.276	16.0691	16.092	16.1098	16.105	15.525	15.5937	15.6034	13.5529	13.7032	13.5891	P52272	HNRNPM	FALSE	0	-1.19096	0.855938	-0.167512
P52292	IMA1_HUMAN	sp|P52292|IMA1_HUMAN	KPNA2	529	57862	Homo sapiens	Importin subunit alpha-1	1:Experimental evidence at protein level	Importin subunit alpha-1 (Karyopherin subunit alpha-2) (RAG cohort protein 1) (SRP1-alpha)	21.55	1	0.999	10	0	10	189	0	189	0	0	0	N-term(42.0106)	14.5843	14.8455	14.5978	14.5357	15.0643	14.9967	15.0514	13.4776	13.3694	13.5755	14.6426	14.5854	14.5769	14.4867	15.5012	15.402	15.3754	13.3286	13.3234	13.4423	P52292	KPNA2	FALSE	0	-0.75003	0.636788	-0.0566206
P52294	IMA5_HUMAN	sp|P52294|IMA5_HUMAN	KPNA1	538	60222	Homo sapiens	Importin subunit alpha-5	1:Experimental evidence at protein level	Importin subunit alpha-5 (Karyopherin subunit alpha-1) (Nucleoprotein interactor 1) (NPI-1) (RAG cohort protein 2) (SRP1-beta) [Cleaved into: Importin subunit alpha-5, N-terminally processed]	9.11	1	0.999	5	0	5	30	0	30	0	0	0	N-term(42.0106)	12.6296	12.4901	12.7824	12.8925	13.8088	13.8023	13.7327	11.8077	11.8123	11.3762	12.6528	12.4466	12.5635	12.7002	13.8961	14.055	13.8284	11.2096	11.2964	11.3576	P52294	KPNA1	FALSE	0	-0.766418	0.992087	0.112834
P52298	NCBP2_HUMAN	sp|P52298|NCBP2_HUMAN	NCBP2	156	18001	Homo sapiens	Nuclear cap-binding protein subunit 2	1:Experimental evidence at protein level	Nuclear cap-binding protein subunit 2 (20 kDa nuclear cap-binding protein) (Cell proliferation-inducing gene 55 protein) (NCBP 20 kDa subunit) (CBP20) (NCBP-interacting protein 1) (NIP1)	7.05	0.9708	0.9989	1	0	1	1	0	1	0	0	0		10.7552	10.1566	10.9562	10.6697	11.205	11.7971	11.7478	11.6871	11.8898	11.6275	10.4574	9.07604	10.5026	10.5658	11.3469	11.5316	11.3952	11.0485	11.1072	11.4079	P52298	NCBP2	TRUE	1	-0.206704	1.0173	0.405296
P52597	HNRPF_HUMAN	sp|P52597|HNRPF_HUMAN	HNRNPF	415	45672	Homo sapiens	Heterogeneous nuclear ribonucleoprotein F	1:Experimental evidence at protein level	Heterogeneous nuclear ribonucleoprotein F (hnRNP F) (Nucleolin-like protein mcs94-1) [Cleaved into: Heterogeneous nuclear ribonucleoprotein F, N-terminally processed]	33.01	1	0.999	11	5	11	127	36	127	0	0	0	19M(15.9949), N-term(42.0106)	14.2765	14.1168	13.957	14.1475	14.3397	14.3686	14.4299	15.6946	15.6844	15.7727	14.3313	14.2321	14.3197	14.0894	14.6314	14.6607	14.7308	15.4035	15.4071	15.3507	P52597	HNRNPF	FALSE	0	-0.61335	0.539543	-0.0369034
P52815	RM12_HUMAN	sp|P52815|RM12_HUMAN	MRPL12	198	21348	Homo sapiens	Large ribosomal subunit protein bL12m	1:Experimental evidence at protein level	Large ribosomal subunit protein bL12m (39S ribosomal protein L12, mitochondrial) (L12mt) (MRP-L12) (5c5-2) [Cleaved into: Large ribosomal subunit protein bL12m, long mature form; Large ribosomal subunit protein bL12m, short mature form]	29.8	1	0.999	4	1	4	26	14	26	0	0	0		12.4205	12.4572	12.2979	12.3058	11.9015	12.1002	12.1865	11.9733	11.7116	11.9014	12.3259	12.5619	12.3398	12.4116	12.2333	12.1176	12.0048	11.8172	11.656	11.5681	P52815	MRPL12	FALSE	0	-0.290183	0.334126	0.0219712
P52907	CAZA1_HUMAN	sp|P52907|CAZA1_HUMAN	CAPZA1	286	32923	Homo sapiens	F-actin-capping protein subunit alpha-1	1:Experimental evidence at protein level	F-actin-capping protein subunit alpha-1 (CapZ alpha-1)	23.08	1	0.999	5	3	5	40	17	40	0	0	0		12.2154	12.326	11.9661	12.3675	13.4884	13.2967	13.2655	14.2375	14.2569	14.2242	12.4086	12.3356	12.3922	11.7929	13.4123	13.5042	13.2586	14.1042	13.829	14.0793	P52907	CAPZA1	FALSE	0	-0.720293	0.825809	0.0527581
P53618	COPB_HUMAN	sp|P53618|COPB_HUMAN	COPB1	953	107142	Homo sapiens	Coatomer subunit beta	1:Experimental evidence at protein level	Coatomer subunit beta (Beta-coat protein) (Beta-COP)	7.24	1	0.999	7	6	7	61	60	61	0	0	0		12.5846	12.3775	12.9455	12.8727	13.4714	13.4197	13.3842	11.7174	11.9713	11.7332	12.8422	12.7593	12.8213	12.6672	13.3989	13.5718	13.5797	11.818	11.5667	12.028	P53618	COPB1	FALSE	0	-0.692911	0.577774	-0.0575684
P53621	COPA_HUMAN	sp|P53621|COPA_HUMAN	COPA	1224	138346	Homo sapiens	Coatomer subunit alpha	1:Experimental evidence at protein level	Coatomer subunit alpha (Alpha-coat protein) (Alpha-COP) (HEP-COP) (HEPCOP) [Cleaved into: Xenin (Xenopsin-related peptide); Proxenin]	13.64	1	0.999	15	0	15	113	0	113	0	0	0		14.3079	14.293	14.1859	14.2553	15.2164	15.2035	15.4715	14.1839	14.3543	14.5693	14.2889	14.23	14.1761	14.0038	14.507	14.5789	14.6489	14.5092	14.6318	14.5427	P53621	COPA	FALSE	0	-0.186331	0.571111	0.19239
P53677	AP3M2_HUMAN	sp|P53677|AP3M2_HUMAN	AP3M2	418	46977	Homo sapiens	AP-3 complex subunit mu-2	1:Experimental evidence at protein level	AP-3 complex subunit mu-2 (Adaptor-related protein complex 3 subunit mu-2) (Clathrin assembly protein assembly protein complex 3 mu-2 medium chain) (Clathrin coat assembly protein AP47 homolog 2) (Clathrin coat-associated protein AP47 homolog 2) (Golgi adaptor AP-1 47 kDa protein homolog 2) (HA1 47 kDa subunit homolog 2) (Mu3B-adaptin) (P47B)	10.29	1	0.996	4	0	2	19	0	3	0	0	0		11.8566	11.3699	11.0271	11.3745	11.1465	10.7001	10.9269	9.30258	8.74596	9.62589	11.6247	12.2167	11.8953	11.615	12.1114	11.5262	11.7113	7.10742	8.34582	8.74823	P53677	AP3M2	TRUE	6	-1.41147	1.24626	-0.0826054
P53680	AP2S1_HUMAN	sp|P53680|AP2S1_HUMAN	AP2S1	142	17018	Homo sapiens	AP-2 complex subunit sigma	1:Experimental evidence at protein level	AP-2 complex subunit sigma (Adaptor protein complex AP-2 subunit sigma) (Adaptor-related protein complex 2 subunit sigma) (Clathrin assembly protein 2 sigma small chain) (Clathrin coat assembly protein AP17) (Clathrin coat-associated protein AP17) (HA2 17 kDa subunit) (Plasma membrane adaptor AP-2 17 kDa protein) (Sigma2-adaptin)	15.49	1	0.999	2	0	2	6	0	6	0	0	0		13.4088	13.014	12.7844	12.8193	13.2737	12.8739	13.0779	13.5519	13.3304	12.9662	13.1905	12.8396	13.0225	12.8976	13.0291	13.1861	12.7591	13.4115	13.5651	13.5394	P53680	AP2S1	FALSE	0	-0.333023	0.265024	-0.0339996
P53992	SC24C_HUMAN	sp|P53992|SC24C_HUMAN	SEC24C	1094	118325	Homo sapiens	Protein transport protein Sec24C	1:Experimental evidence at protein level	Protein transport protein Sec24C (SEC24-related protein C)	1.19	0.9723	0.999	1	0	1	9	0	9	0	0	0		9.69294	9.27914	9.33619	8.79861	11.0583	11.2136	10.8107	11.8785	11.7618	12.4871	8.86691	9.11506	9.28892	9.8361	10.7147	10.9526	10.8268	12.2319	12.0281	12.2799	P53992	SEC24C	TRUE	3	-1.12154	1.15673	0.0175926
P53999	TCP4_HUMAN	sp|P53999|TCP4_HUMAN	SUB1	127	14395	Homo sapiens	Activated RNA polymerase II transcriptional coactivator p15	1:Experimental evidence at protein level	Activated RNA polymerase II transcriptional coactivator p15 (Positive cofactor 4) (PC4) (SUB1 homolog) (p14)	38.58	1	0.999	6	5	6	48	40	48	0	0	0		14.0736	14.0991	14.1003	14.0129	13.0855	13.3325	13.6056	13.0914	12.8635	12.9173	14.0662	14.2319	14.2286	14.1174	13.5638	13.6914	13.8469	12.9385	12.8388	12.7549	P53999	SUB1	FALSE	0	-0.624357	0.405038	-0.10966
P54136	SYRC_HUMAN	sp|P54136|SYRC_HUMAN	RARS1	660	75379	Homo sapiens	Arginine--tRNA ligase, cytoplasmic	1:Experimental evidence at protein level	Arginine--tRNA ligase, cytoplasmic (EC 6.1.1.19) (Arginyl-tRNA synthetase) (ArgRS)	20.61	1	0.999	12	7	12	83	39	83	0	0	0		13.6672	13.8035	13.7934	13.9264	13.8203	13.7913	13.8477	13.5611	13.7542	13.7263	13.6945	13.6335	13.817	13.8167	14.1849	14.1083	14.0719	13.5571	13.2364	13.5885	P54136	RARS1	FALSE	0	-0.261632	0.258122	-0.00175486
P54727	RD23B_HUMAN	sp|P54727|RD23B_HUMAN	RAD23B	409	43171	Homo sapiens	UV excision repair protein RAD23 homolog B	1:Experimental evidence at protein level	UV excision repair protein RAD23 homolog B (HR23B) (hHR23B) (XP-C repair-complementing complex 58 kDa protein) (p58)	2.44	0.6495	0.9814	1	0	1	1	0	1	0	0	0		10.5036	10.6191	10.4256	10.3156	9.31822	8.95246	9.66843	12.038	11.8381	11.661	10.8557	11.2182	10.5387	10.5352	9.39914	8.60812	9.72906	11.2377	11.6281	11.5438	P54727	RAD23B	TRUE	6	-0.910101	0.91941	0.00465418
P54886	P5CS_HUMAN	sp|P54886|P5CS_HUMAN	ALDH18A1	795	87302	Homo sapiens	Delta-1-pyrroline-5-carboxylate synthase	1:Experimental evidence at protein level	Delta-1-pyrroline-5-carboxylate synthase (P5CS) (Aldehyde dehydrogenase family 18 member A1) [Includes: Glutamate 5-kinase (GK) (EC 2.7.2.11) (Gamma-glutamyl kinase); Gamma-glutamyl phosphate reductase (GPR) (EC 1.2.1.41) (Glutamate-5-semialdehyde dehydrogenase) (Glutamyl-gamma-semialdehyde dehydrogenase)]	10.82	1	0.999	7	7	7	26	26	26	0	0	0	1M(15.9949)	13.2395	12.8964	12.888	13.0384	13.4448	13.5279	13.56	13.676	13.4733	13.5854	13.2548	13.0208	13.0479	13.4078	13.8377	13.9077	13.7658	13.441	13.3054	13.625	P54886	ALDH18A1	FALSE	0	-0.44853	0.19172	-0.128405
P54920	SNAA_HUMAN	sp|P54920|SNAA_HUMAN	NAPA	295	33233	Homo sapiens	Alpha-soluble NSF attachment protein	1:Experimental evidence at protein level	Alpha-soluble NSF attachment protein (SNAP-alpha) (N-ethylmaleimide-sensitive factor attachment protein alpha)	4.41	0.972	0.999	1	0	1	6	0	6	0	0	0		11.1667	10.881	11.3187	11.5346	10.9265	10.0914	8.81977	11.9288	12.0571	12.3457	11.127	11.0816	11.4449	11.7898	10.0472	10.7527	11.0355	12.2187	12.178	12.6084	P54920	NAPA	TRUE	2	-1.14236	0.499666	-0.321348
P55010	IF5_HUMAN	sp|P55010|IF5_HUMAN	EIF5	431	49223	Homo sapiens	Eukaryotic translation initiation factor 5	1:Experimental evidence at protein level	Eukaryotic translation initiation factor 5 (eIF-5)	6.73	1	0.999	2	2	2	6	6	6	0	0	0		12.624	11.9869	12.3489	12.2194	11.1378	11.4271	11.4224	10.5169	9.07598	10.636	12.1894	12.0096	12.1258	12.3079	11.9032	11.6597	12.017	11.7963	11.9249	11.9975	P55010	EIF5	TRUE	1	-1.34541	0.0382028	-0.653605
P55036	PSMD4_HUMAN	sp|P55036|PSMD4_HUMAN	PSMD4	377	40737	Homo sapiens	26S proteasome non-ATPase regulatory subunit 4	1:Experimental evidence at protein level	26S proteasome non-ATPase regulatory subunit 4 (26S proteasome regulatory subunit RPN10) (26S proteasome regulatory subunit S5A) (Antisecretory factor 1) (AF) (ASF) (Multiubiquitin chain-binding protein)	5.84	1	0.999	2	0	2	37	0	37	0	0	0		12.6586	12.6451	12.5607	12.6173	12.5821	12.4942	12.7834	11.8021	11.6284	12.0926	12.3694	12.4426	12.4229	12.5576	12.812	12.6104	12.5835	11.5717	11.5381	11.5707	P55036	PSMD4	FALSE	0	-0.290142	0.567242	0.13855
P55060	XPO2_HUMAN	sp|P55060|XPO2_HUMAN	CSE1L	971	110417	Homo sapiens	Exportin-2	1:Experimental evidence at protein level	Exportin-2 (Exp2) (Cellular apoptosis susceptibility protein) (Chromosome segregation 1-like protein) (Importin-alpha re-exporter)	14.52	1	0.999	14	14	14	123	123	123	0	0	0	8M(15.9949), N-term(42.0106)	15.3894	15.305	15.2337	15.3383	15.0995	14.9267	15.1035	14.8888	14.8384	14.8309	14.9971	15.2448	15.0396	15.1008	14.8035	15.0647	14.8962	14.4967	14.7837	14.4885	P55060	CSE1L	FALSE	0	-0.0659716	0.473702	0.203865
P55072	TERA_HUMAN	sp|P55072|TERA_HUMAN	VCP	806	89322	Homo sapiens	Transitional endoplasmic reticulum ATPase	1:Experimental evidence at protein level	Transitional endoplasmic reticulum ATPase (TER ATPase) (EC 3.6.4.6) (15S Mg(2+)-ATPase p97 subunit) (Valosin-containing protein) (VCP)	32.63	1	0.999	28	0	28	383	0	383	0	0	0	1M(15.9949), 4M(15.9949), 9M(15.9949), N-term(42.0106)	14.3357	14.286	14.3401	14.1352	15.3576	15.3722	15.324	13.3349	13.3158	13.3916	14.4414	14.2925	14.437	14.3124	15.374	15.4367	15.4378	13.5098	13.4936	13.451	P55072	VCP	FALSE	0	-0.826207	0.62761	-0.0992988
P55081	MFAP1_HUMAN	sp|P55081|MFAP1_HUMAN	MFAP1	439	51958	Homo sapiens	Microfibrillar-associated protein 1	1:Experimental evidence at protein level	Microfibrillar-associated protein 1 (Spliceosome B complex protein MFAP1)	2.96	0.8526	0.994	1	1	1	3	3	3	0	0	0		9.6618	10.7625	9.55704	10.029	9.67941	8.9938	9.58739	11.5673	11.3772	11.6587	9.44547	9.61824	10.0288	10.9313	9.37434	8.6984	9.84829	10.7904	10.4966	10.3361	P55081	MFAP1	TRUE	2	-0.429165	1.0904	0.330616
P55084	ECHB_HUMAN	sp|P55084|ECHB_HUMAN	HADHB	474	51294	Homo sapiens	Trifunctional enzyme subunit beta, mitochondrial	1:Experimental evidence at protein level	Trifunctional enzyme subunit beta, mitochondrial (TP-beta) [Includes: 3-ketoacyl-CoA thiolase (EC 2.3.1.155) (EC 2.3.1.16) (Acetyl-CoA acyltransferase) (Beta-ketothiolase)]	16.24	1	0.999	7	0	7	39	0	39	0	0	0		13.3752	13.335	13.4158	13.2819	13.0348	13.0037	13.2852	12.8327	12.7382	12.7937	13.713	13.7546	13.6672	13.6005	13.2176	13.4432	12.9861	12.8755	12.9149	13.0426	P55084	HADHB	FALSE	0	-0.534833	0.110994	-0.211919
P55196	AFAD_HUMAN	sp|P55196|AFAD_HUMAN	AFDN	1824	206804	Homo sapiens	Afadin	1:Experimental evidence at protein level	Afadin (ALL1-fused gene from chromosome 6 protein) (Protein AF-6) (Afadin adherens junction formation factor)	9.05	1	0.999	12	0	12	28	0	28	0	0	0		11.2635	10.561	11.1656	11.4872	12.8374	12.9647	12.8594	11.2845	11.5317	11.167	10.7211	11.4288	10.3422	11.0139	12.7125	12.6186	12.6843	11.3831	11.308	11.1835	P55196	AFDN	FALSE	0	-0.590932	0.936143	0.172605
P55209	NP1L1_HUMAN	sp|P55209|NP1L1_HUMAN	NAP1L1	391	45374	Homo sapiens	Nucleosome assembly protein 1-like 1	1:Experimental evidence at protein level	Nucleosome assembly protein 1-like 1 (NAP-1-related protein) (hNRP)	11.76	1	0.999	4	0	4	40	0	40	0	0	0		12.5673	12.3576	11.9994	12.0295	11.813	11.1979	11.8054	12.5548	12.0792	12.3739	12.3155	12.0954	11.6942	11.7502	12.1242	12.042	12.2148	12.0888	11.9809	12.4814	P55209	NAP1L1	FALSE	0	-0.345542	0.343677	-0.00093255
P55265	DSRAD_HUMAN	sp|P55265|DSRAD_HUMAN	ADAR	1226	136066	Homo sapiens	Double-stranded RNA-specific adenosine deaminase	1:Experimental evidence at protein level	Double-stranded RNA-specific adenosine deaminase (DRADA) (EC 3.5.4.37) (136 kDa double-stranded RNA-binding protein) (p136) (Interferon-inducible protein 4) (IFI-4) (K88DSRBP)	1.55	1	0.9974	2	0	2	3	0	3	0	0	0		11.0702	10.4572	10.759	11.2559	8.48088	11.2052	10.1295	8.3629	11.1588	8.65632	10.8686	11.4175	10.5417	9.3634	10.8554	10.5902	10.3365	10.1448	10.355	11.0123	P55265	ADAR	TRUE	5	-1.23049	0.440612	-0.39494
P55735	SEC13_HUMAN	sp|P55735|SEC13_HUMAN	SEC13	322	35541	Homo sapiens	Protein SEC13 homolog	1:Experimental evidence at protein level	Protein SEC13 homolog (GATOR2 complex protein SEC13) (SEC13-like protein 1) (SEC13-related protein)	14.29	1	0.999	3	1	3	8	1	8	0	0	0	N-term(42.0106)	9.44098	8.84338	9.95248	9.71916	9.4915	10.4099	8.76954	12.9983	12.9172	12.7944	8.95649	9.43073	10.0949	8.7551	11.5136	11.4831	10.9236	13.0089	12.9786	12.8428	P55735	SEC13	TRUE	4	-1.94046	1.01026	-0.465101
P55769	NH2L1_HUMAN	sp|P55769|NH2L1_HUMAN	SNU13	128	14174	Homo sapiens	NHP2-like protein 1	1:Experimental evidence at protein level	NHP2-like protein 1 (High mobility group-like nuclear protein 2 homolog 1) (OTK27) (SNU13 homolog) (hSNU13) (U4/U6.U5 small nuclear ribonucleoprotein SNU13) (U4/U6.U5 tri-snRNP 15.5 kDa protein) [Cleaved into: NHP2-like protein 1, N-terminally processed]	9.38	0.9723	0.999	1	0	1	2	0	2	0	0	0		10.5698	10.0219	10.4821	9.83346	10.8527	10.1227	10.118	8.21479	10.2874	10.6711	9.63272	10.6793	10.2168	8.62345	10.1705	10.2999	10.6609	10.9024	10.6259	10.661	P55769	SNU13	TRUE	2	-0.774556	0.514774	-0.129891
P55884	EIF3B_HUMAN	sp|P55884|EIF3B_HUMAN	EIF3B	814	92482	Homo sapiens	Eukaryotic translation initiation factor 3 subunit B	1:Experimental evidence at protein level	Eukaryotic translation initiation factor 3 subunit B (eIF3b) (Eukaryotic translation initiation factor 3 subunit 9) (Prt1 homolog) (hPrt1) (eIF-3-eta) (eIF3 p110) (eIF3 p116)	7.25	1	0.999	5	2	5	10	3	10	0	0	0	N-term(42.0106)	12.2171	11.7323	12.2307	12.0962	10.3553	11.3462	9.42516	12.6585	12.8117	12.6815	12.4626	11.745	12.4959	12.1072	8.75032	9.85072	9.72278	12.4404	12.4604	12.6945	P55884	EIF3B	TRUE	3	-0.858806	1.4238	0.282495
P56192	SYMC_HUMAN	sp|P56192|SYMC_HUMAN	MARS1	900	101116	Homo sapiens	Methionine--tRNA ligase, cytoplasmic	1:Experimental evidence at protein level	Methionine--tRNA ligase, cytoplasmic (EC 6.1.1.10) (Methionyl-tRNA synthetase) (MetRS)	15.78	1	0.999	10	1	10	101	4	101	0	0	0	21M(15.9949)	13.6925	13.5118	13.5307	13.5604	13.6977	13.6294	13.7158	12.0376	11.9893	11.5505	13.1837	13.3027	13.2362	13.3077	13.3942	13.5028	13.471	11.567	11.6629	11.816	P56192	MARS1	FALSE	0	-0.505675	0.999956	0.247141
P56537	IF6_HUMAN	sp|P56537|IF6_HUMAN	EIF6	245	26599	Homo sapiens	Eukaryotic translation initiation factor 6	1:Experimental evidence at protein level	Eukaryotic translation initiation factor 6 (eIF-6) (B(2)GCN homolog) (B4 integrin interactor) (CAB) (p27(BBP))	9.8	1	0.999	2	0	2	15	0	15	0	0	0		12.6803	12.6457	12.6667	12.6297	12.9372	13.109	12.8263	13.1003	12.926	13.1188	12.9877	12.6534	12.5567	12.4296	13.1292	13.0399	12.7458	12.88	12.9771	12.9547	P56537	EIF6	FALSE	0	-0.229382	0.286578	0.0285982
P56945	BCAR1_HUMAN	sp|P56945|BCAR1_HUMAN	BCAR1	870	93372	Homo sapiens	Breast cancer anti-estrogen resistance protein 1	1:Experimental evidence at protein level	Breast cancer anti-estrogen resistance protein 1 (CRK-associated substrate) (Cas scaffolding protein family member 1) (p130cas)	14.37	1	0.999	8	5	8	48	28	48	0	0	0		12.34	11.9543	12.3984	12.2306	13.5049	13.63	13.5051	12.203	11.7862	11.9155	12.1617	12.0664	12.0549	12.1011	13.4809	13.473	13.4327	11.8718	12.0283	11.7673	P56945	BCAR1	FALSE	0	-0.54601	0.752023	0.103007
P57678	GEMI4_HUMAN	sp|P57678|GEMI4_HUMAN	GEMIN4	1058	120037	Homo sapiens	Gem-associated protein 4	1:Experimental evidence at protein level	Gem-associated protein 4 (Gemin-4) (Component of gems 4) (p97)	2.08	1	0.9948	2	0	2	4	0	4	0	0	0		11.7309	12.3527	12.1205	12.2146	11.2299	11.3538	11.4868	11.7214	11.6838	11.6189	12.1475	12.3906	11.7984	11.9376	11.7916	11.5675	11.7392	11.7565	12.1352	12.341	P57678	GEMIN4	FALSE	0	-0.54539	0.127047	-0.209172
P57740	NU107_HUMAN	sp|P57740|NU107_HUMAN	NUP107	925	106374	Homo sapiens	Nuclear pore complex protein Nup107	1:Experimental evidence at protein level	Nuclear pore complex protein Nup107 (107 kDa nucleoporin) (Nucleoporin Nup107)	3.14	1	0.999	2	0	2	7	0	7	0	0	0		10.5462	10.4695	11.0709	10.8499	12.0316	12.1026	11.9529	10.5236	10.8046	10.7469	10.3716	10.4835	10.0492	10.929	11.9215	11.2469	11.6415	10.7175	10.8193	10.7277	P57740	NUP107	FALSE	0	-0.34924	0.787451	0.219105
P60059	SC61G_HUMAN	sp|P60059|SC61G_HUMAN	SEC61G	68	7741	Homo sapiens	Protein transport protein Sec61 subunit gamma	1:Experimental evidence at protein level	Protein transport protein Sec61 subunit gamma	17.65	0.9723	0.999	1	1	1	17	17	17	0	0	0	N-term(42.0106)	12.6314	12.5758	8.08635	8.58451	12.2228	12.2108	12.4399	10.2148	9.88797	9.64291	12.3181	12.6619	9.33428	8.99928	10.8544	11.9144	11.9532	7.73763	9.03128	8.59961	P60059	SEC61G	TRUE	7	-1.05644	2.07507	0.509315
P60228	EIF3E_HUMAN	sp|P60228|EIF3E_HUMAN	EIF3E	445	52221	Homo sapiens	Eukaryotic translation initiation factor 3 subunit E	1:Experimental evidence at protein level	Eukaryotic translation initiation factor 3 subunit E (eIF3e) (Eukaryotic translation initiation factor 3 subunit 6) (Viral integration site protein INT-6 homolog) (eIF-3 p48)	18.88	1	0.999	7	0	7	63	0	63	0	0	0		13.2989	13.1198	13.3686	13.3291	13.2579	13.3562	13.7264	13.4895	13.6448	13.5498	13.4989	13.5211	13.5163	13.5165	14.1873	14.1299	14.0758	13.652	13.6462	13.6024	P60228	EIF3E	FALSE	0	-0.592967	-0.0481538	-0.32056
P60468	SC61B_HUMAN	sp|P60468|SC61B_HUMAN	SEC61B	96	9974	Homo sapiens	Protein transport protein Sec61 subunit beta	1:Experimental evidence at protein level	Protein transport protein Sec61 subunit beta	37.5	1	0.999	3	2	3	22	15	22	0	0	0		13.0493	13.1651	13.4277	13.2572	12.1732	11.946	12.2671	11.7099	11.7386	11.8705	13.128	13.2567	13.0081	13.3135	12.1792	11.9369	12.1268	11.873	12.137	12.1221	P60468	SEC61B	FALSE	0	-0.633419	0.538108	-0.0476553
P60660	MYL6_HUMAN	sp|P60660|MYL6_HUMAN	MYL6	151	16930	Homo sapiens	Myosin light polypeptide 6	1:Experimental evidence at protein level	Myosin light polypeptide 6 (17 kDa myosin light chain) (LC17) (Myosin light chain 3) (MLC-3) (Myosin light chain alkali 3) (Myosin light chain A3) (Smooth muscle and nonmuscle myosin light chain alkali 6)	40.4	1	0.999	5	0	5	103	0	103	0	0	0		14.3509	14.2194	14.3612	14.2175	14.5381	14.5865	14.4172	14.2982	14.2287	14.3064	14.2467	14.3619	14.2251	14.4029	14.7556	14.8005	14.7703	14.495	14.5306	14.5027	P60660	MYL6	FALSE	0	-0.389498	0.0760426	-0.156728
P60709	ACTB_HUMAN	sp|P60709|ACTB_HUMAN	ACTB	375	41737	Homo sapiens	Actin, cytoplasmic 1	1:Experimental evidence at protein level	Actin, cytoplasmic 1 (EC 3.6.4.-) (Beta-actin) [Cleaved into: Actin, cytoplasmic 1, N-terminally processed]	52	1	0.999	16	0	16	209	0	209	0	0	0	10M(15.9949), 14M(15.9949), 5M(15.9949), 7M(15.9949)	15.2502	14.9789	14.9153	14.884	14.6266	14.6071	14.8156	16.4438	16.4344	16.5236	15.5568	15.4979	15.4678	15.1481	14.9545	14.9203	14.9931	16.4255	16.3666	16.3354	P60709	ACTB	FALSE	0	-0.859839	0.422548	-0.218646
P60842	IF4A1_HUMAN	sp|P60842|IF4A1_HUMAN	EIF4A1	406	46154	Homo sapiens	Eukaryotic initiation factor 4A-I	1:Experimental evidence at protein level	Eukaryotic initiation factor 4A-I (eIF-4A-I) (eIF4A-I) (EC 3.6.4.13) (ATP-dependent RNA helicase eIF4A-1)	23.89	1	0.999	6	1	5	30	10	25	0	0	0	13M(15.9949)	12.1866	10.6567	9.77468	9.66937	9.72367	10.0399	9.67251	11.6484	11.4493	11.7814	10.8999	10.9149	10.8629	10.6871	9.68077	9.75785	10.0156	11.146	11.625	11.3752	P60842	EIF4A1	TRUE	3	-0.80592	0.733392	-0.0362637
P60866	RS20_HUMAN	sp|P60866|RS20_HUMAN	RPS20	119	13373	Homo sapiens	Small ribosomal subunit protein uS10	1:Experimental evidence at protein level	Small ribosomal subunit protein uS10 (40S ribosomal protein S20)	47.9	1	0.999	7	0	7	158	0	158	0	0	0	N-term(42.0106)	15.7933	15.6234	15.6199	15.5015	15.8399	15.7769	15.8533	15.7217	15.5621	15.8838	15.7446	15.6929	15.6475	15.5563	15.8992	15.9179	15.7232	15.7056	15.9369	15.8512	P60866	RPS20	FALSE	0	-0.259584	0.1597	-0.0499419
P60891	PRPS1_HUMAN	sp|P60891|PRPS1_HUMAN	PRPS1	318	34834	Homo sapiens	Ribose-phosphate pyrophosphokinase 1	1:Experimental evidence at protein level	Ribose-phosphate pyrophosphokinase 1 (EC 2.7.6.1) (PPRibP) (Phosphoribosyl pyrophosphate synthase I) (PRS-I)	14.15	1	0.9955	5	0	5	9	0	9	0	0	0		13.0437	12.8025	13.2326	13.0152	12.1388	11.8828	12.0417	11.1137	10.7973	10.7628	11.8749	12.2423	11.959	11.9828	11.9304	12.0885	11.9216	10.8794	11.1106	10.8448	P60891	PRPS1	FALSE	0	-0.290723	1.09008	0.399677
P60953	CDC42_HUMAN	sp|P60953|CDC42_HUMAN	CDC42	191	21259	Homo sapiens	Cell division control protein 42 homolog	1:Experimental evidence at protein level	Cell division control protein 42 homolog (EC 3.6.5.2) (G25K GTP-binding protein)	8.9	0.9723	0.999	1	1	1	8	8	8	0	0	0		11.1683	11.2372	10.9788	10.7767	10.9127	10.8286	11.4509	10.6267	8.29064	8.22276	10.1042	10.4516	10.9526	10.2971	10.8476	10.7693	11.0331	8.83346	9.10951	9.03579	P60953	CDC42	TRUE	2	-0.609869	1.2217	0.305914
P61006	RAB8A_HUMAN	sp|P61006|RAB8A_HUMAN	RAB8A	207	23668	Homo sapiens	Ras-related protein Rab-8A	1:Experimental evidence at protein level	Ras-related protein Rab-8A (EC 3.6.5.2) (Oncogene c-mel)	28.02	1	0.999	5	2	3	39	5	9	0	0	0		12.5607	12.5058	12.4021	12.4251	12.1338	12.0851	12.158	12.0201	12.2369	11.5649	12.703	12.4071	12.0099	12.2282	11.8853	12.1351	12.1692	12.2012	11.965	12.274	P61006	RAB8A	FALSE	0	-0.279863	0.302739	0.0114377
P61009	SPCS3_HUMAN	sp|P61009|SPCS3_HUMAN	SPCS3	180	20313	Homo sapiens	Signal peptidase complex subunit 3	1:Experimental evidence at protein level	Signal peptidase complex subunit 3 (Microsomal signal peptidase 22/23 kDa subunit) (SPC22/23) (SPase 22/23 kDa subunit)	11.67	1	0.9975	2	2	2	3	3	3	0	0	0		12.7359	12.8508	12.9789	12.5499	12.6984	12.8022	13.2212	12.8551	13.0951	13.3349	13.2783	13.1509	13.1349	12.7234	12.7882	12.6965	12.8056	13.5245	13.4631	13.4645	P61009	SPCS3	FALSE	0	-0.499049	0.117546	-0.190751
P61011	SRP54_HUMAN	sp|P61011|SRP54_HUMAN	SRP54	504	55705	Homo sapiens	Signal recognition particle subunit SRP54	1:Experimental evidence at protein level	Signal recognition particle subunit SRP54 (EC 3.6.5.4) (Signal recognition particle 54 kDa protein)	50.4	1	0.999	25	0	25	232	0	232	0	0	0	10M(15.9949), 8M(15.9949)	15.2187	15.1553	15.2089	15.1126	15.3942	15.4188	15.5066	12.7851	12.5452	12.4967	15.2825	15.2223	15.2096	15.2887	15.9276	15.9159	15.9307	13.1033	13.2094	13.3433	P61011	SRP54	FALSE	0	-1.45215	0.733936	-0.359106
P61019	RAB2A_HUMAN	sp|P61019|RAB2A_HUMAN	RAB2A	212	23546	Homo sapiens	Ras-related protein Rab-2A	1:Experimental evidence at protein level	Ras-related protein Rab-2A (EC 3.6.5.2)	25.94	1	0.999	4	1	4	41	1	41	0	0	0		12.4671	12.6484	12.7601	12.8255	13.169	12.8461	12.4899	12.8363	12.3384	12.4445	12.5298	12.7026	12.5625	12.9977	13.3017	12.9707	13.2459	12.7394	12.4796	12.6547	P61019	RAB2A	FALSE	0	-0.433481	0.161631	-0.135925
P61026	RAB10_HUMAN	sp|P61026|RAB10_HUMAN	RAB10	200	22541	Homo sapiens	Ras-related protein Rab-10	1:Experimental evidence at protein level	Ras-related protein Rab-10 (EC 3.6.5.2)	20	0.9999	0.999	4	1	2	42	11	12	0	0	0		13.0662	12.7639	11.8662	11.3203	12.1791	12.4471	12.3452	12.6413	8.71706	12.0819	13.1261	12.7021	11.5805	11.7674	13.1035	12.5544	12.623	11.6387	11.3467	11.2051	P61026	RAB10	TRUE	1	-1.12683	0.683012	-0.221912
P61088	UBE2N_HUMAN	sp|P61088|UBE2N_HUMAN	UBE2N	152	17138	Homo sapiens	Ubiquitin-conjugating enzyme E2 N	1:Experimental evidence at protein level	Ubiquitin-conjugating enzyme E2 N (EC 2.3.2.23) (Bendless-like ubiquitin-conjugating enzyme) (E2 ubiquitin-conjugating enzyme N) (Ubc13) (UbcH13) (Ubiquitin carrier protein N) (Ubiquitin-protein ligase N)	13.82	1	0.999	2	0	2	4	0	4	0	0	0		11.0809	11.0031	11.2404	11.038	11.6379	11.2018	11.6873	11.3408	11.5172	11.4505	10.8241	11.1441	10.7279	11.1483	11.541	11.5379	11.7385	11.4188	11.3244	11.74	P61088	UBE2N	FALSE	0	-0.313554	0.324164	0.00530504
P61106	RAB14_HUMAN	sp|P61106|RAB14_HUMAN	RAB14	215	23897	Homo sapiens	Ras-related protein Rab-14	1:Experimental evidence at protein level	Ras-related protein Rab-14 (EC 3.6.5.2)	33.49	1	0.999	5	0	4	76	0	53	0	0	0		12.0794	12.0788	12.0578	12.3272	12.0436	12.6999	12.4512	11.5014	11.4174	11.7124	12.0132	12.3702	12.2665	12.0736	12.1347	12.6646	12.5099	11.6463	11.4994	11.4664	P61106	RAB14	FALSE	0	-0.427108	0.372006	-0.0275511
P61165	TM258_HUMAN	sp|P61165|TM258_HUMAN	TMEM258	79	9079	Homo sapiens	Transmembrane protein 258	1:Experimental evidence at protein level	Dolichyl-diphosphooligosaccharide--protein glycosyltransferase subunit TMEM258 (Oligosaccharyl transferase subunit TMEM258) (Transmembrane protein 258)	10.13	1	0.9987	1	0	1	22	0	22	0	0	0	6M(15.9949), N-term(42.0106)	13.7952	13.8725	13.873	13.6916	13.1511	12.9887	13.1195	12.4759	12.3096	12.9207	14.2108	14.071	14.2282	13.9894	12.8329	12.9342	13.1857	13.0683	13.0793	13.0424	P61165	TMEM258	FALSE	0	-0.778054	0.289179	-0.244438
P61204	ARF3_HUMAN	sp|P61204|ARF3_HUMAN	ARF3	181	20601	Homo sapiens	ADP-ribosylation factor 3	1:Experimental evidence at protein level	ADP-ribosylation factor 3	35.36	1	0.9986	5	0	3	14	0	8	0	0	0		12.3849	12.3231	12.6551	11.9078	12.1565	12.2191	12.5434	13.7901	13.9074	13.8578	11.751	11.6794	12.1032	11.8327	9.08314	11.9597	12.1532	14.3809	14.356	14.4346	P61204	ARF3	TRUE	1	-0.738826	1.54107	0.401122
P61224	RAP1B_HUMAN	sp|P61224|RAP1B_HUMAN	RAP1B	184	20825	Homo sapiens	Ras-related protein Rap-1b	1:Experimental evidence at protein level	Ras-related protein Rap-1b (EC 3.6.5.2) (GTP-binding protein smg p21B)	12.5	1	0.999	2	0	2	13	0	13	0	0	0		12.9419	13.0412	12.4627	12.835	13.2207	12.8984	12.9572	13.6624	13.1211	13.4329	13.1633	12.9216	12.565	12.1808	12.6224	12.9584	13.002	13.5644	13.5489	13.4419	P61224	RAP1B	FALSE	0	-0.329079	0.450049	0.0604849
P61247	RS3A_HUMAN	sp|P61247|RS3A_HUMAN	RPS3A	264	29945	Homo sapiens	Small ribosomal subunit protein eS1	1:Experimental evidence at protein level	Small ribosomal subunit protein eS1 (40S ribosomal protein S3a) (v-fos transformation effector protein) (Fte-1)	54.17	1	0.999	22	0	22	528	0	528	0	0	0	1M(15.9949), 2M(15.9949), 4M(15.9949), 5M(15.9949), 7M(15.9949)	16.4545	16.4477	16.4806	16.4415	16.1748	16.1812	16.227	16.2571	16.2653	16.298	16.7117	16.746	16.7408	16.7498	16.3828	16.3911	16.4373	16.2705	16.344	16.4537	P61247	RPS3A	FALSE	0	-0.424726	0.0247694	-0.199978
P61254	RL26_HUMAN	sp|P61254|RL26_HUMAN	RPL26	145	17258	Homo sapiens	Large ribosomal subunit protein uL24	1:Experimental evidence at protein level	Large ribosomal subunit protein uL24 (60S ribosomal protein L26)	51.03	1	0.999	12	1	12	171	20	171	0	0	0	1M(15.9949)	15.3677	15.3769	15.4127	15.3132	14.6285	14.544	14.5499	14.9358	15.0189	14.8884	15.7779	15.7417	15.8212	15.7317	14.2842	14.2478	14.1617	15.0923	15.1047	15.0708	P61254	RPL26	FALSE	0	-0.6007	0.401091	-0.0998047
P61289	PSME3_HUMAN	sp|P61289|PSME3_HUMAN	PSME3	254	29506	Homo sapiens	Proteasome activator complex subunit 3	1:Experimental evidence at protein level	Proteasome activator complex subunit 3 (11S regulator complex subunit gamma) (REG-gamma) (Activator of multicatalytic protease subunit 3) (Ki nuclear autoantigen) (Proteasome activator 28 subunit gamma) (PA28g) (PA28gamma)	23.23	1	0.999	5	0	5	20	0	20	0	0	0	N-term(42.0106)	11.564	11.475	11.8471	11.5824	11.7567	11.6501	11.5453	11.8838	11.8629	12.2042	11.4821	11.8231	11.381	11.7296	11.7549	11.9302	11.7352	11.8023	11.6892	12.2196	P61289	PSME3	FALSE	0	-0.281255	0.24615	-0.0175524
P61313	RL15_HUMAN	sp|P61313|RL15_HUMAN	RPL15	204	24146	Homo sapiens	Large ribosomal subunit protein eL15	1:Experimental evidence at protein level	Large ribosomal subunit protein eL15 (60S ribosomal protein L15)	7.84	1	0.999	2	0	2	36	0	36	0	0	0		14.3989	14.493	14.5853	14.5132	13.6862	13.5297	13.5479	13.3496	13.2231	13.1616	14.7949	14.6123	14.7558	14.8556	13.564	13.4672	13.6482	13.3628	13.2791	13.2772	P61313	RPL15	FALSE	0	-0.699742	0.474014	-0.112864
P61353	RL27_HUMAN	sp|P61353|RL27_HUMAN	RPL27	136	15798	Homo sapiens	Large ribosomal subunit protein eL27	1:Experimental evidence at protein level	Large ribosomal subunit protein eL27 (60S ribosomal protein L27)	31.62	1	0.999	5	0	5	61	0	61	0	0	0		15.0961	15.1034	15.0236	14.9683	14.9079	14.7786	14.924	13.9495	13.8089	13.7229	15.2293	15.1955	15.3145	15.2733	14.7344	14.7689	14.6553	13.9584	13.8605	14.1049	P61353	RPL27	FALSE	0	-0.604062	0.441743	-0.0811595
P61586	RHOA_HUMAN	sp|P61586|RHOA_HUMAN	RHOA	193	21768	Homo sapiens	Transforming protein RhoA	1:Experimental evidence at protein level	Transforming protein RhoA (EC 3.6.5.2) (Rho cDNA clone 12) (h12)	22.8	1	0.999	3	0	3	7	0	7	0	0	0		12.1994	12.31	12.3832	11.9544	12.6259	12.5842	12.5134	12.5275	12.6894	12.7227	12.1488	11.5707	12.0639	12.0665	12.3188	12.4037	11.9627	12.7643	12.9368	12.9065	P61586	RHOA	FALSE	0	-0.221978	0.49553	0.136776
P61604	CH10_HUMAN	sp|P61604|CH10_HUMAN	HSPE1	102	10932	Homo sapiens	10 kDa heat shock protein, mitochondrial	1:Experimental evidence at protein level	10 kDa heat shock protein, mitochondrial (Hsp10) (10 kDa chaperonin) (Chaperonin 10) (CPN10) (Early-pregnancy factor) (EPF) (Heat shock protein family E member 1)	23.53	1	0.9981	2	0	2	4	0	4	0	0	0		11.1303	11.1518	10.8004	10.6437	10.5159	10.416	9.22	9.65296	9.47917	8.39603	11.4215	10.9222	10.6465	11.022	9.71815	9.37245	9.75147	10.0357	10.6474	9.56605	P61604	HSPE1	TRUE	3	-0.904901	0.565483	-0.169709
P61619	S61A1_HUMAN	sp|P61619|S61A1_HUMAN	SEC61A1	476	52265	Homo sapiens	Protein transport protein Sec61 subunit alpha isoform 1	1:Experimental evidence at protein level	Protein transport protein Sec61 subunit alpha isoform 1 (Sec61 alpha-1)	4.2	1	0.9984	2	0	2	6	0	6	0	0	0		12.5551	12.3853	12.4768	12.2221	12.8625	12.3676	12.6149	12.8282	12.5725	12.5683	12.6625	12.5386	12.5543	12.5534	12.6149	12.5474	12.3686	12.87	12.9514	12.8994	P61619	SEC61A1	FALSE	0	-0.355032	0.133581	-0.110725
P61803	DAD1_HUMAN	sp|P61803|DAD1_HUMAN	DAD1	113	12497	Homo sapiens	Dolichyl-diphosphooligosaccharide--protein glycosyltransferase subunit DAD1	1:Experimental evidence at protein level	Dolichyl-diphosphooligosaccharide--protein glycosyltransferase subunit DAD1 (Oligosaccharyl transferase subunit DAD1) (Defender against cell death 1) (DAD-1)	28.32	1	0.999	3	0	3	59	0	59	0	0	0	N-term(42.0106)	14.4343	14.401	14.3756	14.352	14.064	13.8769	13.9797	13.8958	14.1069	13.8877	14.6298	14.4374	14.4353	14.3904	14.214	14.0308	14.141	14.8125	14.8091	14.8606	P61803	DAD1	FALSE	0	-0.629795	-0.0476203	-0.338708
P61923	COPZ1_HUMAN	sp|P61923|COPZ1_HUMAN	COPZ1	177	20198	Homo sapiens	Coatomer subunit zeta-1	1:Experimental evidence at protein level	Coatomer subunit zeta-1 (Zeta-1-coat protein) (Zeta-1 COP)	51.41	1	0.999	6	0	6	34	0	34	0	0	0	N-term(42.0106)	12.1387	11.7294	12.1787	11.8208	12.7652	13.0046	12.5069	12.0024	11.7126	12.0845	12.2233	11.9879	12.2885	12.2802	12.4886	12.7967	12.4853	12.2429	12.1824	11.925	P61923	COPZ1	FALSE	0	-0.454298	0.262889	-0.0957046
P61962	DCAF7_HUMAN	sp|P61962|DCAF7_HUMAN	DCAF7	342	38926	Homo sapiens	DDB1- and CUL4-associated factor 7	1:Experimental evidence at protein level	DDB1- and CUL4-associated factor 7 (WD repeat-containing protein 68) (WD repeat-containing protein An11 homolog)	6.43	1	0.9866	2	0	2	4	0	4	0	0	0		11.8949	11.8032	11.3993	11.5118	11.4352	10.6698	11.0208	12.5708	12.8588	12.803	11.2432	11.0727	11.5883	11.6266	11.8739	11.2442	11.5718	12.9487	12.5367	12.5172	P61962	DCAF7	FALSE	0	-0.656722	0.605566	-0.025578
P61964	WDR5_HUMAN	sp|P61964|WDR5_HUMAN	WDR5	334	36588	Homo sapiens	WD repeat-containing protein 5	1:Experimental evidence at protein level	WD repeat-containing protein 5 (BMP2-induced 3-kb gene protein)	3.89	0.9723	0.999	1	0	1	8	0	8	0	0	0	N-term(42.0106)	12.3573	11.0703	10.6391	11.7787	11.5806	11.9091	12.0819	8.19013	9.1108	8.9264	11.1468	9.63767	11.6376	10.5819	11.4111	11.7779	12.1727	9.52472	9.00824	9.08343	P61964	WDR5	TRUE	5	-1.03005	1.36249	0.166224
P61978	HNRPK_HUMAN	sp|P61978|HNRPK_HUMAN	HNRNPK	463	50976	Homo sapiens	Heterogeneous nuclear ribonucleoprotein K	1:Experimental evidence at protein level	Heterogeneous nuclear ribonucleoprotein K (hnRNP K) (Transformation up-regulated nuclear protein) (TUNP)	38.44	1	0.999	17	0	17	155	0	155	0	0	0		14.2758	14.2731	14.2607	13.911	14.4505	14.2863	14.4831	14.4125	14.2688	14.4442	13.9032	14.0441	13.9321	13.9845	14.5815	14.4167	14.4383	14.0536	13.9408	14.0168	P61978	HNRNPK	FALSE	0	-0.0793604	0.43019	0.175415
P61981	1433G_HUMAN	sp|P61981|1433G_HUMAN	YWHAG	247	28303	Homo sapiens	14-3-3 protein gamma	1:Experimental evidence at protein level	14-3-3 protein gamma (Protein kinase C inhibitor protein 1) (KCIP-1) [Cleaved into: 14-3-3 protein gamma, N-terminally processed]	41.7	1	0.999	10	4	7	85	32	48	0	0	0	N-term(42.0106)	13.3645	13.2438	13.1827	13.3455	13.34	13.2633	13.4806	12.7598	12.8914	13.0741	13.2704	13.2273	13.1076	13.3854	13.706	13.6655	13.6993	12.6105	12.971	12.8308	P61981	YWHAG	FALSE	0	-0.376829	0.27118	-0.0528245
P62081	RS7_HUMAN	sp|P62081|RS7_HUMAN	RPS7	194	22127	Homo sapiens	Small ribosomal subunit protein eS7	1:Experimental evidence at protein level	Small ribosomal subunit protein eS7 (40S ribosomal protein S7)	59.79	1	0.999	12	2	12	143	34	143	0	0	0	25M(15.9949)	15.5718	15.5921	15.2362	15.3455	15.5195	15.3837	15.4458	15.1352	14.8686	15.1392	15.6131	15.7788	15.2964	15.2355	15.2335	15.2558	15.2919	15.3556	15.2494	15.5674	P62081	RPS7	FALSE	0	-0.319906	0.191983	-0.0639616
P62136	PP1A_HUMAN	sp|P62136|PP1A_HUMAN	PPP1CA	330	37512	Homo sapiens	Serine/threonine-protein phosphatase PP1-alpha catalytic subunit	1:Experimental evidence at protein level	Serine/threonine-protein phosphatase PP1-alpha catalytic subunit (PP-1A) (EC 3.1.3.16)	11.52	1	0.9983	3	0	2	9	0	5	0	0	0		10.2144	10.861	10.4054	10.5627	10.0421	9.73582	10.7495	12.0809	11.8509	11.9718	10.31	10.1855	10.2304	10.7804	10.6097	10.4271	10.7825	11.7775	11.7772	11.5761	P62136	PPP1CA	FALSE	0	-0.672659	0.676283	0.00181177
P62140	PP1B_HUMAN	sp|P62140|PP1B_HUMAN	PPP1CB	327	37187	Homo sapiens	Serine/threonine-protein phosphatase PP1-beta catalytic subunit	1:Experimental evidence at protein level	Serine/threonine-protein phosphatase PP1-beta catalytic subunit (PP-1B) (PPP1CD) (EC 3.1.3.16) (EC 3.1.3.53)	12.23	1	0.999	3	0	3	16	0	16	0	0	0	N-term(42.0106)	11.6988	11.684	11.7596	11.6368	10.9732	11.3684	11.0187	12.7159	12.8571	12.7762	11.9156	12.13	11.8819	12.0795	11.969	12.0438	12.3716	12.8162	12.6541	12.6334	P62140	PPP1CB	FALSE	0	-0.914179	0.112859	-0.40066
P62191	PRS4_HUMAN	sp|P62191|PRS4_HUMAN	PSMC1	440	49185	Homo sapiens	26S proteasome regulatory subunit 4	1:Experimental evidence at protein level	26S proteasome regulatory subunit 4 (P26s4) (26S proteasome AAA-ATPase subunit RPT2) (Proteasome 26S subunit ATPase 1)	20.23	1	0.999	7	6	7	38	33	38	0	0	0		12.5556	12.4741	12.6361	12.5238	12.3712	12.2652	12.1117	12.9585	12.9372	12.9509	12.5388	12.5707	12.5848	12.6566	12.7071	12.7135	12.5864	13.1034	13.0223	12.9353	P62191	PSMC1	FALSE	0	-0.447014	0.12013	-0.163442
P62241	RS8_HUMAN	sp|P62241|RS8_HUMAN	RPS8	208	24205	Homo sapiens	Small ribosomal subunit protein eS8	1:Experimental evidence at protein level	Small ribosomal subunit protein eS8 (40S ribosomal protein S8)	33.17	1	0.999	10	0	10	158	0	158	0	0	0		17.3946	17.46	17.4259	17.4154	17.2941	17.2915	17.2885	17.2029	17.1983	17.1908	17.7371	17.797	17.8309	17.7574	17.474	17.31	17.4092	17.4944	17.4588	17.494	P62241	RPS8	FALSE	0	-0.479196	-0.0409388	-0.260067
P62244	RS15A_HUMAN	sp|P62244|RS15A_HUMAN	RPS15A	130	14840	Homo sapiens	Small ribosomal subunit protein uS8	1:Experimental evidence at protein level	Small ribosomal subunit protein uS8 (40S ribosomal protein S15a)	53.85	1	0.999	7	1	7	130	10	130	0	0	0	14M(15.9949), 1M(15.9949)	16.166	16.0192	15.997	15.959	15.9133	15.7911	15.9006	16.1596	15.7867	16.0206	16.3185	16.0204	16.1589	16.0693	16.0396	15.8178	15.9126	16.4098	16.4257	16.3141	P62244	RPS15A	FALSE	0	-0.410861	0.0561676	-0.177346
P62249	RS16_HUMAN	sp|P62249|RS16_HUMAN	RPS16	146	16445	Homo sapiens	Small ribosomal subunit protein uS9	1:Experimental evidence at protein level	Small ribosomal subunit protein uS9 (40S ribosomal protein S16)	56.16	1	0.999	10	0	10	189	0	189	0	0	0		14.8391	14.8716	14.9319	14.9094	15.1267	15.0263	15.1123	15.5962	15.567	15.6758	14.9254	14.9383	14.855	14.7946	15.0481	15.2244	15.0049	15.7966	15.7009	15.5398	P62249	RPS16	FALSE	0	-0.367079	0.332715	-0.0171821
P62258	1433E_HUMAN	sp|P62258|1433E_HUMAN	YWHAE	255	29174	Homo sapiens	14-3-3 protein epsilon	1:Experimental evidence at protein level	14-3-3 protein epsilon (14-3-3E)	43.53	1	0.999	9	1	6	84	1	47	0	0	0	N-term(42.0106)	12.3597	12.0677	12.3266	12.216	11.7314	11.7448	11.7638	12.6144	12.6286	12.3817	12.5018	12.0254	12.12	12.0282	12.2948	12.0616	12.1856	12.5238	12.5649	12.6292	P62258	YWHAE	FALSE	0	-0.423449	0.203313	-0.110068
P62263	RS14_HUMAN	sp|P62263|RS14_HUMAN	RPS14	151	16273	Homo sapiens	Small ribosomal subunit protein uS11	1:Experimental evidence at protein level	Small ribosomal subunit protein uS11 (40S ribosomal protein S14)	40.4	1	0.999	7	0	7	152	0	152	0	0	0		16.5823	16.6105	16.593	16.4791	16.3522	16.4477	16.3087	16.1338	16.0166	16.1889	16.73	16.7896	16.5764	16.5538	16.3367	16.4662	16.4382	16.5112	16.4802	16.4548	P62263	RPS14	FALSE	0	-0.396066	0.0712481	-0.162409
P62266	RS23_HUMAN	sp|P62266|RS23_HUMAN	RPS23	143	15808	Homo sapiens	Small ribosomal subunit protein uS12	1:Experimental evidence at protein level	Small ribosomal subunit protein uS12 (40S ribosomal protein S23)	39.16	1	0.999	6	1	6	83	13	83	0	0	0		15.1296	14.9633	14.8881	15.0364	14.9574	14.8255	14.7279	14.8312	14.7209	14.5694	15.2934	15.3435	15.3242	15.267	14.9203	15.0656	15.038	15.0088	14.9607	15.1316	P62266	RPS23	FALSE	0	-0.496582	-0.0441185	-0.27035
P62269	RS18_HUMAN	sp|P62269|RS18_HUMAN	RPS18	152	17719	Homo sapiens	Small ribosomal subunit protein uS13	1:Experimental evidence at protein level	Small ribosomal subunit protein uS13 (40S ribosomal protein S18) (Ke-3) (Ke3)	65.79	1	0.999	18	9	18	240	129	240	0	0	0	5M(15.9949), N-term(42.0106)	16.4925	16.5051	16.4866	16.4291	16.691	16.4736	16.5099	16.2262	16.2259	16.2926	16.7431	16.5534	16.5048	16.4963	16.4589	16.5078	16.4545	16.397	16.47	16.4509	P62269	RPS18	FALSE	0	-0.276444	0.135598	-0.0704226
P62273	RS29_HUMAN	sp|P62273|RS29_HUMAN	RPS29	56	6677	Homo sapiens	Small ribosomal subunit protein uS14	1:Experimental evidence at protein level	Small ribosomal subunit protein uS14 (40S ribosomal protein S29)	33.93	1	0.999	2	0	2	23	0	23	0	0	0		14.0445	14.3902	14.7958	14.5887	14.8424	14.9275	14.7676	15.2604	15.428	15.3958	14.2257	14.1333	14.6776	14.4279	14.8276	14.535	14.7985	15.2524	15.2586	15.5121	P62273	RPS29	FALSE	0	-0.352301	0.510736	0.0792175
P62277	RS13_HUMAN	sp|P62277|RS13_HUMAN	RPS13	151	17222	Homo sapiens	Small ribosomal subunit protein uS15	1:Experimental evidence at protein level	Small ribosomal subunit protein uS15 (40S ribosomal protein S13)	60.93	1	0.999	12	3	12	208	36	208	0	0	0		16.72	16.7927	16.4547	16.4205	16.2764	16.2041	16.1571	15.8225	15.8177	15.5843	17.0709	16.9525	16.7002	16.6649	16.0404	15.9821	16.1062	15.8747	15.8849	16.0869	P62277	RPS13	FALSE	0	-0.525606	0.302872	-0.111367
P62280	RS11_HUMAN	sp|P62280|RS11_HUMAN	RPS11	158	18431	Homo sapiens	Small ribosomal subunit protein uS17	1:Experimental evidence at protein level	Small ribosomal subunit protein uS17 (40S ribosomal protein S11)	41.77	1	0.999	11	0	11	202	0	202	0	0	0	N-term(42.0106)	15.6846	15.6802	15.6418	15.6422	15.8374	15.7574	15.7976	15.4092	15.2324	15.2765	15.93	15.9841	15.9437	15.9106	15.6083	15.591	15.6352	15.5176	15.5336	15.4953	P62280	RPS11	FALSE	0	-0.371817	0.1338	-0.119008
P62304	RUXE_HUMAN	sp|P62304|RUXE_HUMAN	SNRPE	92	10804	Homo sapiens	Small nuclear ribonucleoprotein E	1:Experimental evidence at protein level	Small nuclear ribonucleoprotein E (snRNP-E) (Sm protein E) (Sm-E) (SmE)	17.39	1	0.999	2	0	2	14	0	14	0	0	0		11.202	10.7163	9.86942	10.6281	11.8974	10.7085	10.8893	11.7497	10.871	10.62	10.7707	10.5954	10.1653	10.4706	11.3316	11.5026	12.6564	10.9039	12.1946	12.254	P62304	SNRPE	FALSE	0	-1.03159	0.292961	-0.369315
P62310	LSM3_HUMAN	sp|P62310|LSM3_HUMAN	LSM3	102	11845	Homo sapiens	U6 snRNA-associated Sm-like protein LSm3	1:Experimental evidence at protein level	U6 snRNA-associated Sm-like protein LSm3	11.76	0.9723	0.999	1	1	1	6	6	6	0	0	0		11.7421	11.6185	11.7472	11.8476	12.0036	12.07	11.9191	11.3549	11.4154	11.481	10.8849	11.055	11.2964	10.3031	11.8651	11.5301	12.1021	10.8169	11.1836	11.1416	P62310	LSM3	FALSE	0	0.104002	0.900155	0.502079
P62314	SMD1_HUMAN	sp|P62314|SMD1_HUMAN	SNRPD1	119	13282	Homo sapiens	Small nuclear ribonucleoprotein Sm D1	1:Experimental evidence at protein level	Small nuclear ribonucleoprotein Sm D1 (Sm-D1) (Sm-D autoantigen) (snRNP core protein D1)	36.97	1	0.999	3	0	3	28	0	28	0	0	0		12.0207	11.8955	11.7951	12.0048	12.0941	11.8027	11.755	12.6251	12.2474	12.4637	11.5567	12.0424	11.7443	11.7125	11.8704	11.6103	12.0306	12.8406	12.5512	12.6179	P62314	SNRPD1	FALSE	0	-0.366378	0.391865	0.0127432
P62316	SMD2_HUMAN	sp|P62316|SMD2_HUMAN	SNRPD2	118	13527	Homo sapiens	Small nuclear ribonucleoprotein Sm D2	1:Experimental evidence at protein level	Small nuclear ribonucleoprotein Sm D2 (Sm-D2) (snRNP core protein D2)	22.03	1	0.999	3	0	3	49	0	49	0	0	0	N-term(42.0106)	15.2043	14.6199	14.8966	15.2132	15.8081	15.7176	15.8018	15.9651	16.1555	16.2115	14.8903	14.669	15.0519	14.9309	15.8701	15.8824	15.8917	15.9757	15.9554	15.992	P62316	SNRPD2	FALSE	0	-0.460137	0.557027	0.0484451
P62318	SMD3_HUMAN	sp|P62318|SMD3_HUMAN	SNRPD3	126	13916	Homo sapiens	Small nuclear ribonucleoprotein Sm D3	1:Experimental evidence at protein level	Small nuclear ribonucleoprotein Sm D3 (Sm-D3) (snRNP core protein D3)	7.94	0.9723	0.999	1	1	1	25	25	25	0	0	0		12.1841	12.2031	12.1801	12.0381	12.7132	12.6489	12.7659	13.9691	14.0405	14.1242	12.4432	12.1527	12.7682	12.4782	12.6134	13.1183	12.8339	13.998	14.0387	13.7545	P62318	SNRPD3	FALSE	0	-0.824081	0.55771	-0.133186
P62333	PRS10_HUMAN	sp|P62333|PRS10_HUMAN	PSMC6	389	44173	Homo sapiens	26S proteasome regulatory subunit 10B	1:Experimental evidence at protein level	26S proteasome regulatory subunit 10B (26S proteasome AAA-ATPase subunit RPT4) (Proteasome 26S subunit ATPase 6) (Proteasome subunit p42)	6.68	1	0.9985	2	0	2	6	0	6	0	0	0		11.2126	10.388	10.6402	9.68305	10.1244	9.92398	10.7724	10.234	9.81666	9.77072	10.8479	10.8957	10.6083	10.7431	9.99179	10.6706	10.8033	10.1928	10.1692	10.5305	P62333	PSMC6	FALSE	0	-0.694377	0.116965	-0.288706
P62424	RL7A_HUMAN	sp|P62424|RL7A_HUMAN	RPL7A	266	29996	Homo sapiens	Large ribosomal subunit protein eL8	1:Experimental evidence at protein level	Large ribosomal subunit protein eL8 (60S ribosomal protein L7a) (PLA-X polypeptide) (Surfeit locus protein 3)	27.44	1	0.999	10	0	10	149	0	149	0	0	0		15.6451	15.7201	15.7163	15.7278	15.0044	15.1179	15.0958	13.1928	13.1988	13.0841	16.0258	16.0953	16.0338	16.116	15.2876	15.1137	15.227	13.3183	13.3769	12.9648	P62424	RPL7A	FALSE	0	-1.26863	0.857448	-0.205591
P62701	RS4X_HUMAN	sp|P62701|RS4X_HUMAN	RPS4X	263	29598	Homo sapiens	Small ribosomal subunit protein eS4, X isoform	1:Experimental evidence at protein level	Small ribosomal subunit protein eS4, X isoform (40S ribosomal protein S4) (SCR10) (Single copy abundant mRNA protein)	51.71	1	0.999	18	8	18	307	109	307	0	0	0		17.5256	17.467	17.4372	17.4564	17.2686	17.2806	17.329	17.1676	17.2979	17.212	17.6616	17.6383	17.6333	17.6512	17.5936	17.6352	17.5038	17.4228	17.4576	17.4212	P62701	RPS4X	FALSE	0	-0.418246	-0.0170912	-0.217668
P62750	RL23A_HUMAN	sp|P62750|RL23A_HUMAN	RPL23A	156	17695	Homo sapiens	Large ribosomal subunit protein uL23	1:Experimental evidence at protein level	Large ribosomal subunit protein uL23 (60S ribosomal protein L23a)	52.56	1	0.999	11	1	11	230	45	230	0	0	0	9M(15.9949)	18.27	18.2204	18.2905	18.2524	18.0368	18.0324	17.9185	16.6815	16.9131	16.8535	18.4362	18.2388	18.3048	18.4463	17.9868	17.9838	17.979	17.1518	17.1203	17.0462	P62750	RPL23A	FALSE	0	-0.682332	0.437305	-0.122514
P62753	RS6_HUMAN	sp|P62753|RS6_HUMAN	RPS6	249	28681	Homo sapiens	Small ribosomal subunit protein eS6	1:Experimental evidence at protein level	Small ribosomal subunit protein eS6 (40S ribosomal protein S6) (Phosphoprotein NP33)	29.32	1	0.999	9	0	9	169	0	169	0	0	0	1M(15.9949)	15.3252	15.342	15.4141	15.403	14.6292	14.4792	14.5278	14.5234	14.4742	14.4689	15.7203	15.7913	15.7673	15.7168	14.9822	14.907	14.8733	14.5828	14.5669	14.7775	P62753	RPS6	FALSE	0	-0.766287	0.146653	-0.309817
P62805	H4_HUMAN	sp|P62805|H4_HUMAN	H4C1	103	11367	Homo sapiens	Histone H4	1:Experimental evidence at protein level	Histone H4	53.4	1	0.999	8	8	8	81	81	81	0	0	0		14.909	14.7846	14.9117	14.7332	12.2861	12.522	12.8883	16.6958	16.6729	16.6519	14.2719	14.2677	14.2758	14.2449	12.2522	12.3162	12.2199	17.0177	17.0085	17.0569	P62805	H4C1	FALSE	0	-1.39492	1.81965	0.212363
P62820	RAB1A_HUMAN	sp|P62820|RAB1A_HUMAN	RAB1A	205	22678	Homo sapiens	Ras-related protein Rab-1A	1:Experimental evidence at protein level	Ras-related protein Rab-1A (EC 3.6.5.2) (YPT1-related protein)	45.85	1	0.999	7	0	2	93	0	36	0	0	0		13.2163	13.3926	13.5613	13.3107	13.2006	13.4307	13.2845	11.8463	12.3169	11.7489	13.1052	12.6487	12.702	12.8349	13.1376	13.2371	13.5127	12.0546	12.1781	11.7543	P62820	RAB1A	FALSE	0	-0.363936	0.79271	0.214387
P62826	RAN_HUMAN	sp|P62826|RAN_HUMAN	RAN	216	24423	Homo sapiens	GTP-binding nuclear protein Ran	1:Experimental evidence at protein level	GTP-binding nuclear protein Ran (EC 3.6.5.-) (Androgen receptor-associated protein 24) (GTPase Ran) (Ras-like protein TC4) (Ras-related nuclear protein)	14.81	1	0.9943	3	0	3	5	0	5	0	0	0	N-term(42.0106)	12.0096	11.928	12.1039	12.2859	12.34	12.3438	12.4283	12.9611	12.9055	13.0218	12.0969	12.0266	12.0682	11.7937	11.9837	12.0448	12.2743	13.0756	13.0019	13.1693	P62826	RAN	FALSE	0	-0.361502	0.520093	0.0792956
P62829	RL23_HUMAN	sp|P62829|RL23_HUMAN	RPL23	140	14865	Homo sapiens	Large ribosomal subunit protein uL14	1:Experimental evidence at protein level	Large ribosomal subunit protein uL14 (60S ribosomal protein L17) (60S ribosomal protein L23)	25.71	1	0.999	3	0	3	42	0	42	0	0	0		14.877	14.8214	14.6168	14.6167	14.4396	14.5513	14.4731	14.8327	14.744	14.5453	14.8872	14.7545	14.905	14.5954	14.5672	14.5857	14.6004	14.7891	14.901	14.7992	P62829	RPL23	FALSE	0	-0.305298	0.131947	-0.0866755
P62841	RS15_HUMAN	sp|P62841|RS15_HUMAN	RPS15	145	17040	Homo sapiens	Small ribosomal subunit protein uS19	1:Experimental evidence at protein level	Small ribosomal subunit protein uS19 (40S ribosomal protein S15) (RIG protein)	51.03	1	0.999	6	0	6	106	0	106	0	0	0	10M(15.9949), 12M(15.9949), 16M(15.9949), 2M(15.9949), 5M(15.9949), 6M(15.9949), 8M(15.9949), N-term(42.0106)	14.9886	14.8782	14.8531	14.8295	14.6173	14.6704	14.563	15.0434	15.1614	14.8363	15.0222	15.0164	14.9142	14.6578	14.4058	14.4394	14.449	14.8944	14.919	14.9006	P62841	RPS15	FALSE	0	-0.179184	0.343701	0.0822589
P62847	RS24_HUMAN	sp|P62847|RS24_HUMAN	RPS24	133	15423	Homo sapiens	Small ribosomal subunit protein eS24	1:Experimental evidence at protein level	Small ribosomal subunit protein eS24 (40S ribosomal protein S24)	35.34	1	0.999	5	0	5	94	0	94	0	0	0	3M(15.9949), 6M(15.9949), N-term(42.0106)	13.9873	13.6798	13.6435	13.4865	12.6202	12.6721	12.8814	12.8099	12.3609	12.3722	14.0332	14.0735	13.8894	13.8669	12.6923	12.8267	12.7184	12.6914	12.4215	12.3322	P62847	RPS24	FALSE	0	-0.704165	0.497827	-0.103169
P62851	RS25_HUMAN	sp|P62851|RS25_HUMAN	RPS25	125	13742	Homo sapiens	Small ribosomal subunit protein eS25	1:Experimental evidence at protein level	Small ribosomal subunit protein eS25 (40S ribosomal protein S25)	29.6	1	0.999	5	5	5	90	90	90	0	0	0		17.717	17.566	17.617	17.5712	16.9673	16.9939	17.1937	17.1905	17.2466	17.1552	17.7021	17.6981	17.4976	17.5135	17.3836	17.2793	17.246	17.3366	17.2182	17.2567	P62851	RPS25	FALSE	0	-0.359355	0.176721	-0.091317
P62854	RS26_HUMAN	sp|P62854|RS26_HUMAN	RPS26	115	13015	Homo sapiens	Small ribosomal subunit protein eS26	1:Experimental evidence at protein level	Small ribosomal subunit protein eS26 (40S ribosomal protein S26)	33.91	1	0.999	3	1	3	98	26	98	0	0	0	15M(15.9949)	15.6989	15.652	15.7279	15.6502	14.9029	14.8701	14.7455	14.4033	14.257	14.469	15.6558	15.6545	15.7005	15.6461	15.0967	15.098	15.1471	13.7144	14.8873	13.3912	P62854	RPS26	FALSE	0	-0.610926	0.687949	0.0385119
P62857	RS28_HUMAN	sp|P62857|RS28_HUMAN	RPS28	69	7841	Homo sapiens	Small ribosomal subunit protein eS28	1:Experimental evidence at protein level	Small ribosomal subunit protein eS28 (40S ribosomal protein S28)	40.58	1	0.999	4	4	4	78	78	78	0	0	0	4M(15.9949)	16.3408	16.4556	16.7219	16.6331	16.2949	16.3243	15.7814	16.4056	16.5694	16.6022	16.3074	16.2861	16.4619	16.464	15.8798	16.0413	16.0803	16.7099	16.7767	16.8886	P62857	RPS28	FALSE	0	-0.293828	0.340488	0.0233299
P62861	RS30_HUMAN	sp|P62861|RS30_HUMAN	FAU	133	14390	Homo sapiens	Ubiquitin-like FUBI-ribosomal protein eS30 fusion protein	1:Experimental evidence at protein level	Ubiquitin-like FUBI-ribosomal protein eS30 fusion protein (FAU ubiquitin like and ribosomal protein S30 fusion) [Cleaved into: Ubiquitin-like protein FUBI; Small ribosomal subunit protein eS30 (40S ribosomal protein S30)]	8.27	1	0.999	2	0	2	30	0	30	0	0	0		15.8778	16.1181	14.3512	14.1973	13.595	13.6063	13.0697	10.3404	10.9236	8.65029	16.0202	15.8664	14.3561	14.2289	14.0903	13.8964	14.2297	11.4679	10.6385	10.1897	P62861	FAU	TRUE	1	-2.38681	1.53589	-0.425457
P62873	GBB1_HUMAN	sp|P62873|GBB1_HUMAN	GNB1	340	37377	Homo sapiens	Guanine nucleotide-binding protein G(I)/G(S)/G(T) subunit beta-1	1:Experimental evidence at protein level	Guanine nucleotide-binding protein G(I)/G(S)/G(T) subunit beta-1 (Transducin beta chain 1)	10	1	0.999	3	0	3	10	0	10	0	0	0	N-term(42.0106)	10.9509	10.756	11.2443	11.4562	10.7559	9.05254	9.41417	13.2099	13.3834	12.9905	11.02	10.8609	11.0888	10.8857	11.0167	11.3338	9.5005	13.4683	13.0177	13.191	P62873	GNB1	TRUE	3	-1.44336	1.00951	-0.216923
P62875	RPAB5_HUMAN	sp|P62875|RPAB5_HUMAN	POLR2L	67	7645	Homo sapiens	DNA-directed RNA polymerases I, II, and III subunit RPABC5	1:Experimental evidence at protein level	DNA-directed RNA polymerases I, II, and III subunit RPABC5 (RNA polymerases I, II, and III subunit ABC5) (DNA-directed RNA polymerase III subunit L) (RNA polymerase II 7.6 kDa subunit) (RPB7.6) (RPB10 homolog)	13.43	0.972	0.999	1	1	1	1	1	1	0	0	0		10.9395	11.0991	10.9755	10.0221	12.1641	12.1524	12.473	8.53484	9.06531	11.1155	8.68811	8.57393	10.634	9.75298	11.7633	11.1689	11.6128	10.6489	10.5471	8.33454	P62875	POLR2L	TRUE	6	-0.460003	1.82335	0.681675
P62888	RL30_HUMAN	sp|P62888|RL30_HUMAN	RPL30	115	12784	Homo sapiens	Large ribosomal subunit protein eL30	1:Experimental evidence at protein level	Large ribosomal subunit protein eL30 (60S ribosomal protein L30)	30.43	1	0.999	4	0	4	36	0	36	0	0	0		15.5076	15.3803	15.4446	15.5562	14.7029	15.3816	15.2003	14.5135	14.5489	14.4903	15.5066	15.6187	15.5984	15.4702	15.2797	15.154	15.2419	14.34	14.3034	14.6253	P62888	RPL30	FALSE	0	-0.496148	0.413761	-0.0411932
P62891	RL39_HUMAN	sp|P62891|RL39_HUMAN	RPL39	51	6407	Homo sapiens	Large ribosomal subunit protein eL39	1:Experimental evidence at protein level	Large ribosomal subunit protein eL39 (60S ribosomal protein L39)	19.61	0.9429	0.9979	1	0	1	4	0	4	0	0	0		13.0226	12.7819	12.1066	12.3516	10.7738	9.19492	9.86326	11.5251	10.9916	10.5373	13.22	13.3413	13.1634	13.3023	8.39317	9.47073	10.6204	11.495	10.9327	11.2221	P62891	RPL39	TRUE	4	-1.54456	1.14206	-0.201247
P62899	RL31_HUMAN	sp|P62899|RL31_HUMAN	RPL31	125	14463	Homo sapiens	Large ribosomal subunit protein eL31	1:Experimental evidence at protein level	Large ribosomal subunit protein eL31 (60S ribosomal protein L31)	45.6	1	0.999	7	1	7	115	22	115	0	0	0		16.0039	15.9223	16.0238	15.9972	15.3376	15.2976	15.1607	16.0481	16.1486	16.1583	16.0635	15.9872	15.9598	15.9619	15.2209	15.2657	15.2419	16.1166	16.1791	16.075	P62899	RPL31	FALSE	0	-0.381228	0.386494	0.00263318
P62906	RL10A_HUMAN	sp|P62906|RL10A_HUMAN	RPL10A	217	24831	Homo sapiens	Large ribosomal subunit protein uL1	1:Experimental evidence at protein level	Large ribosomal subunit protein uL1 (60S ribosomal protein L10a) (CSA-19) (Neural precursor cell expressed developmentally down-regulated protein 6) (NEDD-6)	27.19	1	0.999	8	8	8	125	125	125	0	0	0	7M(15.9949)	16.5185	16.4792	16.432	16.4474	15.9647	15.9508	16.051	14.5547	14.4296	14.4306	16.8476	16.7228	16.8039	16.7552	15.7486	15.7925	15.8706	14.4065	14.3946	14.3513	P62906	RPL10A	FALSE	0	-0.912606	0.825579	-0.0435135
P62910	RL32_HUMAN	sp|P62910|RL32_HUMAN	RPL32	135	15860	Homo sapiens	Large ribosomal subunit protein eL32	1:Experimental evidence at protein level	Large ribosomal subunit protein eL32 (60S ribosomal protein L32)	12.59	1	0.9988	2	0	2	20	0	20	0	0	0		15.6111	15.6283	15.0613	15.073	15.1817	15.1412	15.3487	12.4797	12.0864	12.2245	15.7932	15.7243	14.9805	15.1734	15.1232	15.3828	15.2657	12.5223	12.2635	12.958	P62910	RPL32	FALSE	0	-1.39466	1.12444	-0.135109
P62913	RL11_HUMAN	sp|P62913|RL11_HUMAN	RPL11	178	20252	Homo sapiens	Large ribosomal subunit protein uL5	1:Experimental evidence at protein level	Large ribosomal subunit protein uL5 (60S ribosomal protein L11) (CLL-associated antigen KW-12)	46.07	1	0.999	7	1	7	84	12	84	0	0	0	11M(15.9949), N-term(42.0106)	13.9038	14.0972	14.027	14.0748	13.7243	13.5808	13.5609	13.1341	12.9974	13.2883	14.2347	14.2928	14.1099	14.1919	13.5305	13.6046	13.4544	13.0794	13.252	13.1617	P62913	RPL11	FALSE	0	-0.473631	0.368927	-0.052352
P62917	RL8_HUMAN	sp|P62917|RL8_HUMAN	RPL8	257	28025	Homo sapiens	Large ribosomal subunit protein uL2	1:Experimental evidence at protein level	Large ribosomal subunit protein uL2 (60S ribosomal protein L8)	25.68	1	0.999	9	0	9	135	0	135	0	0	0		16.2752	16.3285	16.4947	16.4052	15.8491	15.7697	15.8505	14.7351	14.8991	14.8113	16.7255	16.6936	16.7719	16.7326	15.786	15.7635	15.7377	14.6711	14.8501	14.6963	P62917	RPL8	FALSE	0	-0.810065	0.608097	-0.100984
P62937	PPIA_HUMAN	sp|P62937|PPIA_HUMAN	PPIA	165	18012	Homo sapiens	Peptidyl-prolyl cis-trans isomerase A	1:Experimental evidence at protein level	Peptidyl-prolyl cis-trans isomerase A (PPIase A) (EC 5.2.1.8) (Cyclophilin A) (Cyclosporin A-binding protein) (Rotamase A) [Cleaved into: Peptidyl-prolyl cis-trans isomerase A, N-terminally processed]	34.55	1	0.999	6	1	6	46	7	46	0	0	0	N-term(42.0106)	13.7583	13.0272	12.2841	11.8904	12.2714	12.7887	12.8386	12.4928	12.2563	13.1286	13.166	13.1183	12.2273	11.7078	12.1007	11.7742	12.4112	13.1892	12.4691	12.4795	P62937	PPIA	FALSE	0	-0.299745	0.718351	0.209303
P62995	TRA2B_HUMAN	sp|P62995|TRA2B_HUMAN	TRA2B	288	33666	Homo sapiens	Transformer-2 protein homolog beta	1:Experimental evidence at protein level	Transformer-2 protein homolog beta (TRA-2 beta) (TRA2-beta) (hTRA2-beta) (Splicing factor, arginine/serine-rich 10) (Transformer-2 protein homolog B)	4.86	0.9514	0.9982	1	0	1	6	0	6	0	0	0		11.1271	9.66861	10.2646	9.93701	8.85424	8.15321	8.82698	11.8142	11.8671	11.52	10.2112	10.2288	10.1896	10.049	8.90789	9.29803	8.9504	11.7519	11.6003	10.8838	P62995	TRA2B	TRUE	1	-1.05224	1.04469	-0.00377396
P63010	AP2B1_HUMAN	sp|P63010|AP2B1_HUMAN	AP2B1	937	104553	Homo sapiens	AP-2 complex subunit beta	1:Experimental evidence at protein level	AP-2 complex subunit beta (AP105B) (Adaptor protein complex AP-2 subunit beta) (Adaptor-related protein complex 2 subunit beta) (Beta-2-adaptin) (Beta-adaptin) (Clathrin assembly protein complex 2 beta large chain) (Plasma membrane adaptor HA2/AP2 adaptin beta subunit)	8.54	1	0.999	8	0	8	65	0	65	0	0	0		14.9595	14.8078	14.9833	15.0281	15.0127	15.0377	14.9895	15.1344	14.9923	15.0792	15.0676	15.1866	15.315	15.1892	14.5793	14.7491	14.7016	15.3537	15.4355	15.6225	P63010	AP2B1	FALSE	0	-0.398373	0.163268	-0.117553
P63104	1433Z_HUMAN	sp|P63104|1433Z_HUMAN	YWHAZ	245	27745	Homo sapiens	14-3-3 protein zeta/delta	1:Experimental evidence at protein level	14-3-3 protein zeta/delta (Protein kinase C inhibitor protein 1) (KCIP-1)	43.27	1	0.999	9	0	9	108	0	108	0	0	0	N-term(42.0106)	14.3682	14.045	13.9554	13.6827	14.1472	14.0446	14.1055	14.0075	13.8371	13.9863	13.9296	13.9742	13.9325	13.7231	14.434	14.4675	14.357	14.0003	14.0517	14.0899	P63104	YWHAZ	FALSE	0	-0.336067	0.179995	-0.078036
P63167	DYL1_HUMAN	sp|P63167|DYL1_HUMAN	DYNLL1	89	10366	Homo sapiens	Dynein light chain 1, cytoplasmic	1:Experimental evidence at protein level	Dynein light chain 1, cytoplasmic (8 kDa dynein light chain) (DLC8) (Dynein light chain LC8-type 1) (Protein inhibitor of neuronal nitric oxide synthase) (PIN)	26.97	1	0.999	3	0	3	10	0	10	0	0	0		9.32197	10.3831	10.3905	11.0995	11.0768	11.408	10.88	11.3485	11.6838	12.2474	10.967	8.95714	7.89359	10.627	11.5152	11.4697	10.3264	12.1511	11.934	12.4395	P63167	DYNLL1	TRUE	2	-0.885473	1.19727	0.1559
P63173	RL38_HUMAN	sp|P63173|RL38_HUMAN	RPL38	70	8218	Homo sapiens	Large ribosomal subunit protein eL38	1:Experimental evidence at protein level	Large ribosomal subunit protein eL38 (60S ribosomal protein L38)	52.86	1	0.999	6	2	5	54	14	44	0	0	0		15.9691	16.1225	16.0676	16.0423	14.7414	15.2463	15.4089	15.9902	15.6976	15.7025	16.2548	16.2346	15.9256	16.0865	15.404	15.5394	15.4091	15.8162	15.937	15.7903	P63173	RPL38	FALSE	0	-0.521035	0.239206	-0.140915
P63208	SKP1_HUMAN	sp|P63208|SKP1_HUMAN	SKP1	163	18658	Homo sapiens	S-phase kinase-associated protein 1	1:Experimental evidence at protein level	S-phase kinase-associated protein 1 (Cyclin-A/CDK2-associated protein p19) (p19A) (Organ of Corti protein 2) (OCP-2) (Organ of Corti protein II) (OCP-II) (RNA polymerase II elongation factor-like protein) (SIII) (Transcription elongation factor B polypeptide 1-like) (p19skp1)	42.33	1	0.999	5	0	5	30	0	30	0	0	0		12.0058	11.7604	12.0276	11.8456	11.2273	11.4304	11.1654	14.3687	14.4007	14.4097	11.8708	11.5236	12.0198	12.0488	12.4451	11.4987	11.9754	14.5549	14.5921	14.6156	P63208	SKP1	FALSE	0	-1.43712	0.936464	-0.250326
P63220	RS21_HUMAN	sp|P63220|RS21_HUMAN	RPS21	83	9111	Homo sapiens	Small ribosomal subunit protein eS21	1:Experimental evidence at protein level	Small ribosomal subunit protein eS21 (40S ribosomal protein S21)	51.81	1	0.999	3	0	3	27	0	27	0	0	0	N-term(42.0106)	13.6278	13.1744	13.6179	13.4064	12.5136	12.9	11.991	13.0094	13.1617	12.6266	13.3213	13.2707	12.9746	13.1484	12.2685	12.3263	12.7703	13.1631	13.0279	13.3444	P63220	RPS21	FALSE	0	-0.396117	0.478775	0.0413289
P67809	YBOX1_HUMAN	sp|P67809|YBOX1_HUMAN	YBX1	324	35924	Homo sapiens	Y-box-binding protein 1	1:Experimental evidence at protein level	Y-box-binding protein 1 (YB-1) (CCAAT-binding transcription factor I subunit A) (CBF-A) (DNA-binding protein B) (DBPB) (Enhancer factor I subunit A) (EFI-A) (Nuclease-sensitive element-binding protein 1) (Y-box transcription factor)	44.44	1	0.999	12	0	7	136	0	28	0	0	0	14M(15.9949)	14.0717	13.8755	14.3376	14.2776	9.05491	14.2768	8.6319	8.63134	8.25479	8.59499	14.0523	13.9681	13.8775	14.2364	13.9977	13.2301	14.6172	8.57025	8.59807	8.6497	P67809	YBX1	TRUE	8	-3.41722	1.45919	-0.979015
P67812	SC11A_HUMAN	sp|P67812|SC11A_HUMAN	SEC11A	179	20625	Homo sapiens	Signal peptidase complex catalytic subunit SEC11A	1:Experimental evidence at protein level	Signal peptidase complex catalytic subunit SEC11A (EC 3.4.21.89) (Endopeptidase SP18) (Microsomal signal peptidase 18 kDa subunit) (SPase 18 kDa subunit) (SEC11 homolog A) (SEC11-like protein 1) (SPC18)	8.38	1	0.9973	2	0	2	3	0	3	0	0	0		11.9834	12.1394	12.2862	12.2146	12.4642	12.4443	12.4686	13.4619	13.6839	13.4259	12.2696	12.2027	12.4791	12.2883	12.3499	12.6145	12.4906	14.1478	14.009	14.1051	P67812	SEC11A	FALSE	0	-0.903934	0.427126	-0.238404
P67870	CSK2B_HUMAN	sp|P67870|CSK2B_HUMAN	CSNK2B	215	24942	Homo sapiens	Casein kinase II subunit beta	1:Experimental evidence at protein level	Casein kinase II subunit beta (CK II beta) (Phosvitin) (Protein G5a)	20.47	1	0.999	4	0	4	21	0	21	0	0	0	5M(15.9949)	14.2789	14.5654	14.3709	14.372	14.1877	14.1411	14.3778	11.6794	12.0797	11.7279	14.3903	14.2958	14.3799	14.1929	14.2043	14.3421	14.3332	12.2577	11.923	12.0604	P67870	CSNK2B	FALSE	0	-1.08137	0.961602	-0.0598823
P67936	TPM4_HUMAN	sp|P67936|TPM4_HUMAN	TPM4	248	28522	Homo sapiens	Tropomyosin alpha-4 chain	1:Experimental evidence at protein level	Tropomyosin alpha-4 chain (TM30p1) (Tropomyosin-4)	37.1	1	0.999	12	0	6	53	0	29	0	0	0	N-term(42.0106)	11.9483	11.9439	11.9492	11.9781	11.9433	11.9833	11.9598	12.2427	12.1658	11.9318	11.7928	11.9498	12.0269	12.0496	12.4921	12.5702	12.3585	12.1321	12.521	12.1421	P67936	TPM4	FALSE	0	-0.449051	0.0512488	-0.198901
P68104	EF1A1_HUMAN	sp|P68104|EF1A1_HUMAN	EEF1A1	462	50141	Homo sapiens	Elongation factor 1-alpha 1	1:Experimental evidence at protein level	Elongation factor 1-alpha 1 (EF-1-alpha-1) (EC 3.6.5.-) (Elongation factor Tu) (EF-Tu) (Eukaryotic elongation factor 1 A-1) (eEF1A-1) (Leukocyte receptor cluster member 7)	35.06	1	0.999	15	0	15	266	0	266	0	0	0	10M(15.9949)	17.8356	17.663	17.5969	17.4951	16.9763	16.9907	17.0765	19.169	18.9621	19.1095	18.057	18.0135	17.7894	17.8228	17.7174	17.6977	17.6696	19.2042	19.2364	19.1311	P68104	EEF1A1	FALSE	0	-1.05084	0.35796	-0.34644
P68363	TBA1B_HUMAN	sp|P68363|TBA1B_HUMAN	TUBA1B	451	50152	Homo sapiens	Tubulin alpha-1B chain	1:Experimental evidence at protein level	Tubulin alpha-1B chain (EC 3.6.5.-) (Alpha-tubulin ubiquitous) (Tubulin K-alpha-1) (Tubulin alpha-ubiquitous chain) [Cleaved into: Detyrosinated tubulin alpha-1B chain]	49.45	1	0.999	22	0	22	370	0	370	0	0	0	8M(15.9949)	18.6826	18.6627	18.6468	18.7332	18.8388	18.8937	18.8236	19.4481	19.3751	19.3675	18.4491	18.5267	18.5282	18.6098	18.8926	18.8321	18.79	19.1626	19.0979	19.1836	P68363	TUBA1B	FALSE	0	-0.175422	0.455338	0.139958
P68366	TBA4A_HUMAN	sp|P68366|TBA4A_HUMAN	TUBA4A	448	49924	Homo sapiens	Tubulin alpha-4A chain	1:Experimental evidence at protein level	Tubulin alpha-4A chain (EC 3.6.5.-) (Alpha-tubulin 1) (Testis-specific alpha-tubulin) (Tubulin H2-alpha) (Tubulin alpha-1 chain)	45.09	1	0.999	18	0	3	272	0	27	0	0	0		13.1648	12.6571	13.2105	13.0304	12.3763	12.6149	13.2257	13.2321	13.0678	13.1618	12.4171	12.2821	12.7244	12.5048	12.3913	12.0096	12.3732	12.3	12.1615	12.5115	P68366	TUBA4A	FALSE	0	0.31969	0.893501	0.606595
P68371	TBB4B_HUMAN	sp|P68371|TBB4B_HUMAN	TUBB4B	445	49831	Homo sapiens	Tubulin beta-4B chain	1:Experimental evidence at protein level	Tubulin beta-4B chain (Tubulin beta-2 chain) (Tubulin beta-2C chain)	53.71	1	0.999	20	2	6	487	27	99	0	0	0	11M(15.9949)	16.1527	16.1191	16.3837	16.2796	16.2407	16.2516	16.2792	16.1163	16.1774	16.099	15.8591	15.8755	15.9583	15.8247	15.7758	15.718	15.7863	15.4915	15.5422	15.4145	P68371	TUBB4B	FALSE	0	0.269124	0.701544	0.485334
P68400	CSK21_HUMAN	sp|P68400|CSK21_HUMAN	CSNK2A1	391	45144	Homo sapiens	Casein kinase II subunit alpha	1:Experimental evidence at protein level	Casein kinase II subunit alpha (CK II alpha) (EC 2.7.11.1)	45.27	1	0.999	14	0	14	245	0	245	0	0	0	3M(15.9949)	16.1723	16.2016	16.2244	16.0804	16.1135	15.9697	15.895	13.6906	13.4334	13.7588	16.3616	16.2918	16.2744	16.1467	16.0593	16.0543	16.0828	13.6851	13.5343	13.4433	P68400	CSNK2A1	FALSE	0	-1.13565	1.05686	-0.0393958
P68431	H31_HUMAN	sp|P68431|H31_HUMAN	H3C1	136	15404	Homo sapiens	Histone H3.1	1:Experimental evidence at protein level	Histone H3.1 (Histone H3/a) (Histone H3/b) (Histone H3/c) (Histone H3/d) (Histone H3/f) (Histone H3/h) (Histone H3/i) (Histone H3/j) (Histone H3/k) (Histone H3/l)	29.41	1	0.9989	6	0	6	40	0	40	0	0	0	5M(15.9949)	14.1029	14.0578	14.0332	13.9868	11.6295	11.9577	12.3185	16.7784	16.7556	16.6613	13.71	13.6678	13.6306	13.751	11.833	12.0586	12.198	17.1088	17.1165	17.0841	P68431	H3C1	FALSE	0	-1.78225	1.80693	0.0123364
P69849	NOMO3_HUMAN	sp|P69849|NOMO3_HUMAN	NOMO3	1222	134134	Homo sapiens	BOS complex subunit NOMO3	1:Experimental evidence at protein level	BOS complex subunit NOMO3 (Nodal modulator 3) (pM5 protein 3)	2.95	1	0.999	3	0	3	20	0	20	0	0	0		12.6162	12.724	12.8574	12.9486	12.7794	12.7354	12.4869	12.0286	11.6123	12.1241	12.826	12.6664	12.8672	12.8878	12.1188	12.5089	12.1798	12.5028	12.6496	12.4167	P69849	NOMO3	FALSE	0	-0.431927	0.28967	-0.0711283
P78344	IF4G2_HUMAN	sp|P78344|IF4G2_HUMAN	EIF4G2	907	102362	Homo sapiens	Eukaryotic translation initiation factor 4 gamma 2	1:Experimental evidence at protein level	Eukaryotic translation initiation factor 4 gamma 2 (eIF-4-gamma 2) (eIF-4G 2) (eIF4G 2) (Death-associated protein 5) (DAP-5) (p97)	29.77	1	0.999	22	0	22	276	0	276	0	0	0	10M(15.9949), 19M(15.9949), 1M(15.9949), N-term(42.0106)	15.5492	15.5975	15.631	15.6516	15.0615	14.9427	15.1877	13.5514	13.4444	13.4902	15.4986	15.5548	15.5624	15.7088	15.0865	15.1235	15.0898	13.6189	13.6353	13.6582	P78344	EIF4G2	FALSE	0	-0.853424	0.76752	-0.0429518
P78346	RPP30_HUMAN	sp|P78346|RPP30_HUMAN	RPP30	268	29321	Homo sapiens	Ribonuclease P protein subunit p30	1:Experimental evidence at protein level	Ribonuclease P protein subunit p30 (RNaseP protein p30) (RNase P subunit 2)	3.36	0.9723	0.999	1	0	1	4	0	4	0	0	0	N-term(42.0106)	11.1483	11.3252	11.8417	11.442	12.2659	11.8168	11.3744	11.3215	8.4898	8.26377	11.1356	11.3716	12.0239	11.5893	11.8497	11.6977	12.0934	10.5788	10.7144	7.66451	P78346	RPP30	TRUE	3	-1.3327	1.0468	-0.142948
P78347	GTF2I_HUMAN	sp|P78347|GTF2I_HUMAN	GTF2I	998	112416	Homo sapiens	General transcription factor II-I	1:Experimental evidence at protein level	General transcription factor II-I (GTFII-I) (TFII-I) (Bruton tyrosine kinase-associated protein 135) (BAP-135) (BTK-associated protein 135) (SRF-Phox1-interacting protein) (SPIN) (Williams-Beuren syndrome chromosomal region 6 protein)	7.52	1	0.9956	5	0	5	10	0	10	0	0	0	5M(15.9949), N-term(42.0106)	11.2682	10.9804	11.0133	11.0566	10.1147	9.97612	8.97554	13.0092	12.9818	12.9526	10.9981	11.3561	11.4349	10.9429	10.3925	11.0749	11.2871	13.109	12.9413	12.9209	P78347	GTF2I	TRUE	2	-1.4739	0.648035	-0.412934
P78356	PI42B_HUMAN	sp|P78356|PI42B_HUMAN	PIP4K2B	416	47378	Homo sapiens	Phosphatidylinositol 5-phosphate 4-kinase type-2 beta	1:Experimental evidence at protein level	Phosphatidylinositol 5-phosphate 4-kinase type-2 beta (EC 2.7.1.149) (1-phosphatidylinositol 5-phosphate 4-kinase 2-beta) (Diphosphoinositide kinase 2-beta) (Phosphatidylinositol 5-phosphate 4-kinase type II beta) (PI(5)P 4-kinase type II beta) (PIP4KII-beta) (PtdIns(5)P-4-kinase isoform 2-beta)	10.58	1	0.999	4	1	4	31	1	31	0	0	0		12.5724	12.3777	12.4227	12.2075	11.5955	11.8124	11.6475	8.66976	12.4562	12.4391	12.5506	12.6601	12.2554	12.1265	11.5465	11.5947	11.3938	8.99051	9.43327	13.863	P78356	PIP4K2B	TRUE	2	-0.9931	1.35036	0.178629
P78371	TCPB_HUMAN	sp|P78371|TCPB_HUMAN	CCT2	535	57488	Homo sapiens	T-complex protein 1 subunit beta	1:Experimental evidence at protein level	T-complex protein 1 subunit beta (TCP-1-beta) (CCT-beta) (Chaperonin containing T-complex polypeptide 1 subunit 2)	45.42	1	0.999	17	3	17	120	25	120	0	0	0	1M(15.9949), 5M(15.9949), 7M(15.9949), N-term(42.0106)	13.6919	13.3812	13.2954	13.1419	13.899	13.7193	13.7495	13.2958	13.2174	13.1993	13.4662	13.2161	13.1659	13.2244	14.1895	14.0114	14.0235	13.1079	13.32	13.1675	P78371	CCT2	FALSE	0	-0.386687	0.326281	-0.0302032
P78406	RAE1L_HUMAN	sp|P78406|RAE1L_HUMAN	RAE1	368	40968	Homo sapiens	mRNA export factor RAE1	1:Experimental evidence at protein level	mRNA export factor RAE1 (Rae1 protein homolog) (mRNA-associated protein mrnp 41)	2.45	0.9723	0.999	1	1	1	3	3	3	0	0	0		10.7293	10.5382	11.3299	10.4921	11.2957	11.2391	11.3732	10.946	11.2339	11.3577	11.2544	10.4891	11.1232	10.5271	11.4963	11.2314	11.4509	11.3849	11.589	11.6986	P78406	RAE1	FALSE	0	-0.549405	0.207448	-0.170979
P78527	PRKDC_HUMAN	sp|P78527|PRKDC_HUMAN	PRKDC	4128	469089	Homo sapiens	DNA-dependent protein kinase catalytic subunit	1:Experimental evidence at protein level	DNA-dependent protein kinase catalytic subunit (DNA-PK catalytic subunit) (DNA-PKcs) (EC 2.7.11.1) (DNPK1) (Ser-473 kinase) (S473K) (p460)	3.83	1	0.999	12	4	12	25	6	25	0	0	0		10.2989	10.6705	10.2877	10.751	11.8192	11.743	12.0101	12.166	12.1508	12.2767	9.80292	10.3999	10.728	8.72307	11.2841	10.9723	11.1962	12.1652	12.3792	12.3458	P78527	PRKDC	FALSE	0	-0.479906	1.31534	0.417718
P80303	NUCB2_HUMAN	sp|P80303|NUCB2_HUMAN	NUCB2	420	50223	Homo sapiens	Nucleobindin-2	1:Experimental evidence at protein level	Nucleobindin-2 (DNA-binding protein NEFA) (Epididymis secretory protein Li 109) (Gastric cancer antigen Zg4) (Prepronesfatin) [Cleaved into: Nesfatin-1]	2.14	0.9723	0.999	1	0	1	2	0	2	0	0	0		10.8802	9.76185	10.439	10.5868	10.1918	10.4253	10.5921	9.02856	8.40304	8.76086	10.4784	10.3596	10.5473	8.65601	10.8093	10.4015	10.7945	7.50778	9.7568	9.29184	P80303	NUCB2	TRUE	5	-0.830389	0.92371	0.0466605
P81605	DCD_HUMAN	sp|P81605|DCD_HUMAN	DCD	110	11284	Homo sapiens	Dermcidin	1:Experimental evidence at protein level	Dermcidin (EC 3.4.-.-) (Preproteolysin) [Cleaved into: Survival-promoting peptide; DCD-1]	33.64	1	0.999	4	4	4	39	39	39	0	0	0		13.5989	13.8023	13.7177	13.7734	13.2004	13.2275	13.0503	14.7759	14.5396	14.6839	13.1163	13.2298	13.4814	13.1719	12.9458	12.8161	12.7667	13.5556	13.4872	13.4456	P81605	DCD	FALSE	0	0.172092	1.09862	0.635357
P82650	RT22_HUMAN	sp|P82650|RT22_HUMAN	MRPS22	360	41280	Homo sapiens	Small ribosomal subunit protein mS22	1:Experimental evidence at protein level	Small ribosomal subunit protein mS22 (28S ribosomal protein S22, mitochondrial) (MRP-S22) (S22mt)	12.78	1	0.999	4	0	4	58	0	58	0	0	0	2M(15.9949)	13.2354	13.0673	13.028	13.1476	13.2508	13.1049	13.1632	12.5384	12.2368	12.1006	13.1541	13.2021	13.3224	13.3756	13.1311	13.2124	13.1966	11.9716	12.5049	12.2934	P82650	MRPS22	FALSE	0	-0.489425	0.391163	-0.0491311
P82914	RT15_HUMAN	sp|P82914|RT15_HUMAN	MRPS15	257	29842	Homo sapiens	Small ribosomal subunit protein uS15m	1:Experimental evidence at protein level	Small ribosomal subunit protein uS15m (28S ribosomal protein S15, mitochondrial) (MRP-S15) (S15mt)	8.56	1	0.999	2	2	2	2	2	2	0	0	0		11.6839	11.329	11.2528	11.5114	11.4798	11.0538	11.5411	9.77914	10.759	10.7718	10.5428	11.1887	11.7343	11.1367	11.3166	10.863	10.7251	10.4345	10.682	11.3262	P82914	MRPS15	FALSE	0	-0.346486	0.588829	0.121172
P82930	RT34_HUMAN	sp|P82930|RT34_HUMAN	MRPS34	218	25650	Homo sapiens	Small ribosomal subunit protein mS34	1:Experimental evidence at protein level	Small ribosomal subunit protein mS34 (28S ribosomal protein S34, mitochondrial) (MRP-S34) (S34mt)	10.09	1	0.9988	2	0	2	6	0	6	0	0	0		13.3712	13.6485	13.5695	13.3069	13.9292	13.8118	14.0139	12.1107	11.8545	11.9847	13.7608	13.6262	13.6479	13.9837	13.847	13.6268	13.9039	11.6466	11.3716	11.2473	P82930	MRPS34	FALSE	0	-0.80313	0.99095	0.09391
P83111	LACTB_HUMAN	sp|P83111|LACTB_HUMAN	LACTB	547	60694	Homo sapiens	Serine beta-lactamase-like protein LACTB, mitochondrial	1:Experimental evidence at protein level	Serine beta-lactamase-like protein LACTB, mitochondrial (EC 3.4.-.-)	5.85	1	0.996	3	2	3	4	2	4	0	0	0		10.5884	10.8552	10.5739	10.7692	9.4714	8.68569	9.8774	10.0695	8.2806	7.87101	10.5579	10.8882	10.6292	10.9662	10.2868	10.069	10.3818	9.69937	8.71709	8.72498	P83111	LACTB	TRUE	6	-1.24553	0.469907	-0.387811
P83731	RL24_HUMAN	sp|P83731|RL24_HUMAN	RPL24	157	17779	Homo sapiens	Large ribosomal subunit protein eL24	1:Experimental evidence at protein level	Large ribosomal subunit protein eL24 (60S ribosomal protein L24) (60S ribosomal protein L30)	14.01	1	0.999	2	0	2	39	0	39	0	0	0	11M(15.9949)	13.5104	13.688	13.5047	13.423	13.3007	13.2429	13.2398	11.698	12.0713	11.4089	14.2097	13.8219	14.1326	14.1378	12.9334	13.0514	12.7543	12.3388	12.1086	11.5848	P83731	RPL24	FALSE	0	-0.997371	0.600265	-0.198553
P83881	RL36A_HUMAN	sp|P83881|RL36A_HUMAN	RPL36A	106	12441	Homo sapiens	Large ribosomal subunit protein eL42	1:Experimental evidence at protein level	Large ribosomal subunit protein eL42 (60S ribosomal protein L36a) (60S ribosomal protein L44) (Cell growth-inhibiting gene 15 protein) (Cell migration-inducing gene 6 protein)	6.6	0.9634	0.9987	1	0	1	8	0	8	0	0	0		14.5173	14.3124	14.5878	14.4082	14.0618	14.0296	13.8765	13.4961	13.2657	13.2394	14.6558	14.6707	15.0799	14.891	14.2734	14.0303	14.1202	13.421	13.4821	13.4549	P83881	RPL36A	FALSE	0	-0.749659	0.292761	-0.228449
P84090	ERH_HUMAN	sp|P84090|ERH_HUMAN	ERH	104	12259	Homo sapiens	Enhancer of rudimentary homolog	1:Experimental evidence at protein level	Enhancer of rudimentary homolog	10.58	0.9723	0.999	1	0	1	18	0	18	0	0	0	N-term(42.0106)	11.4606	11.4665	11.2874	10.943	11.2079	11.6313	11.6817	10.4063	11.1715	10.9449	11.0148	11.077	10.9879	10.6034	11.3429	11.2719	11.6666	10.4025	10.3639	9.74215	P84090	ERH	FALSE	0	-0.0863929	0.831995	0.372801
P84098	RL19_HUMAN	sp|P84098|RL19_HUMAN	RPL19	196	23466	Homo sapiens	Large ribosomal subunit protein eL19	1:Experimental evidence at protein level	Large ribosomal subunit protein eL19 (60S ribosomal protein L19)	17.35	1	0.999	4	0	4	44	0	44	0	0	0		15.7887	15.8161	15.8697	16.0036	16.0575	15.8217	15.67	14.8178	14.7197	14.8099	16.1446	15.9503	15.9411	16.0806	15.9208	15.8676	15.8416	14.8066	14.7561	14.9622	P84098	RPL19	FALSE	0	-0.595618	0.416246	-0.0896859
P84103	SRSF3_HUMAN	sp|P84103|SRSF3_HUMAN	SRSF3	164	19330	Homo sapiens	Serine/arginine-rich splicing factor 3	1:Experimental evidence at protein level	Serine/arginine-rich splicing factor 3 (Pre-mRNA-splicing factor SRP20) (Splicing factor, arginine/serine-rich 3)	17.68	1	0.999	3	0	2	37	0	18	0	0	0		14.0723	13.7885	13.9337	13.9503	13.8433	13.7825	13.9388	14.0587	14.0857	14.1229	14.0997	14.0915	13.9859	14.1856	14.0217	13.9258	13.8828	13.5817	13.6049	13.613	P84103	SRSF3	FALSE	0	-0.17848	0.295321	0.0584204
P98095	FBLN2_HUMAN	sp|P98095|FBLN2_HUMAN	FBLN2	1184	126573	Homo sapiens	Fibulin-2	1:Experimental evidence at protein level	Fibulin-2 (FIBL-2)	5.49	1	0.999	4	4	4	6	6	6	0	0	0		10.3085	9.9514	10.3958	10.2127	12.1741	12.2485	12.1247	8.71247	9.12205	8.84195	10.2109	10.327	10.3302	9.78524	10.904	11.081	11.6316	9.53353	9.55769	8.81471	P98095	FBLN2	TRUE	2	-0.812468	1.19574	0.191636
P98175	RBM10_HUMAN	sp|P98175|RBM10_HUMAN	RBM10	930	103533	Homo sapiens	RNA-binding protein 10	1:Experimental evidence at protein level	RNA-binding protein 10 (G patch domain-containing protein 9) (RNA-binding motif protein 10) (RNA-binding protein S1-1) (S1-1)	3.98	1	0.999	3	3	3	22	22	22	0	0	0		12.7135	12.7058	12.8045	12.8915	12.3678	12.4012	12.3385	12.3841	12.2667	12.1406	12.6997	12.8564	13.0483	12.863	12.3608	12.3989	12.4611	12.2732	11.9871	12.2597	P98175	RBM10	FALSE	0	-0.332801	0.293969	-0.019416
Q00325	S25A3_HUMAN	sp|Q00325|S25A3_HUMAN	SLC25A3	362	40095	Homo sapiens	Solute carrier family 25 member 3	1:Experimental evidence at protein level	Solute carrier family 25 member 3 (Phosphate carrier protein, mitochondrial) (Phosphate transport protein) (PTP)	6.08	1	0.999	2	1	2	26	1	26	0	0	0		14.5582	14.54	14.6496	14.7168	12.8292	12.6277	12.7155	12.8971	12.7777	12.8069	14.8636	14.9494	15.2346	14.9745	13.2492	13.1336	13.0994	12.969	13.1228	13.0355	Q00325	SLC25A3	FALSE	0	-1.21978	0.517193	-0.351292
Q00341	VIGLN_HUMAN	sp|Q00341|VIGLN_HUMAN	HDLBP	1268	141440	Homo sapiens	Vigilin	1:Experimental evidence at protein level	Vigilin (High density lipoprotein-binding protein) (HDL-binding protein)	40.3	1	0.999	44	0	44	420	0	420	0	0	0	10M(15.9949), 4M(15.9949), 6M(15.9949), 8M(15.9949), N-term(42.0106)	15.453	15.5308	15.5515	15.5121	15.2697	15.255	15.1722	13.0188	12.9697	13.0178	15.2536	15.1881	15.2595	15.1999	14.4965	14.5553	14.5632	13.0656	12.997	13.0119	Q00341	HDLBP	FALSE	0	-0.63591	1.26789	0.315992
Q00587	BORG5_HUMAN	sp|Q00587|BORG5_HUMAN	CDC42EP1	391	40295	Homo sapiens	Cdc42 effector protein 1	1:Experimental evidence at protein level	Cdc42 effector protein 1 (Binder of Rho GTPases 5) (Serum protein MSE55)	13.3	1	0.999	5	4	5	16	13	16	0	0	0		12.976	13.153	12.936	13.0913	13.5545	13.4982	13.4554	11.6617	12.1278	11.7387	13.6368	13.4823	13.35	13.3542	13.6045	13.6399	13.6006	11.8509	12.1545	11.9387	Q00587	CDC42EP1	FALSE	0	-0.909719	0.425742	-0.241989
Q00610	CLH1_HUMAN	sp|Q00610|CLH1_HUMAN	CLTC	1675	191615	Homo sapiens	Clathrin heavy chain 1	1:Experimental evidence at protein level	Clathrin heavy chain 1 (Clathrin heavy chain on chromosome 17) (CLH-17)	13.97	1	0.999	17	0	17	93	0	93	0	0	0	3M(15.9949)	12.5034	12.3828	12.4402	12.3113	12.7572	12.7701	12.8578	13.0811	13.1223	13.0414	11.8758	12.0081	11.9755	11.8583	11.973	11.9735	12.0631	13.1266	13.1979	13.0694	Q00610	CLTC	FALSE	0	-0.0211131	0.850396	0.414641
Q00653	NFKB2_HUMAN	sp|Q00653|NFKB2_HUMAN	NFKB2	900	96749	Homo sapiens	Nuclear factor NF-kappa-B p100 subunit	1:Experimental evidence at protein level	Nuclear factor NF-kappa-B p100 subunit (DNA-binding factor KBF2) (H2TF1) (Lymphocyte translocation chromosome 10 protein) (Nuclear factor of kappa light polypeptide gene enhancer in B-cells 2) (Oncogene Lyt-10) (Lyt10) [Cleaved into: Nuclear factor NF-kappa-B p52 subunit]	2.56	1	0.999	2	2	2	9	9	9	0	0	0		10.5759	10.4158	10.0711	10.4888	11.596	11.5273	12.2232	10.5645	10.5313	10.6167	8.75986	10.9814	10.5703	10.6563	12.0483	11.8313	12.1727	10.4254	10.3055	10.9071	Q00653	NFKB2	TRUE	1	-0.775972	0.766535	-0.00471846
Q00765	REEP5_HUMAN	sp|Q00765|REEP5_HUMAN	REEP5	189	21493	Homo sapiens	Receptor expression-enhancing protein 5	1:Experimental evidence at protein level	Receptor expression-enhancing protein 5 (Polyposis locus protein 1) (Protein TB2)	10.58	1	0.999	4	3	4	32	31	32	0	0	0		12.2208	12.3725	12.3208	12.1944	12.3647	12.4468	12.5587	11.1344	11.358	11.5864	12.2486	12.0209	12.3108	12.2079	12.3265	12.4853	12.2819	11.1843	10.9287	11.2519	Q00765	REEP5	FALSE	0	-0.371487	0.633634	0.131074
Q00839	HNRPU_HUMAN	sp|Q00839|HNRPU_HUMAN	HNRNPU	825	90584	Homo sapiens	Heterogeneous nuclear ribonucleoprotein U	1:Experimental evidence at protein level	Heterogeneous nuclear ribonucleoprotein U (hnRNP U) (GRIP120) (Nuclear p120 ribonucleoprotein) (Scaffold-attachment factor A) (SAF-A) (p120) (pp120)	27.52	1	0.999	22	2	22	257	7	257	0	0	0	10M(15.9949), N-term(42.0106)	15.9267	15.8477	15.9531	15.874	15.9869	15.8616	15.9698	15.418	15.6062	15.4859	16.015	15.9427	15.8637	15.9558	15.5935	15.6559	15.8764	15.4691	15.3849	15.4129	Q00839	HNRNPU	FALSE	0	-0.188963	0.340903	0.0759697
Q01081	U2AF1_HUMAN	sp|Q01081|U2AF1_HUMAN	U2AF1	240	27872	Homo sapiens	Splicing factor U2AF 35 kDa subunit	1:Experimental evidence at protein level	Splicing factor U2AF 35 kDa subunit (U2 auxiliary factor 35 kDa subunit) (U2 small nuclear RNA auxiliary factor 1) (U2 snRNP auxiliary factor small subunit)	3.33	0.972	0.999	1	1	1	8	8	8	0	0	0		14.4442	14.4594	14.4288	14.3993	14.1122	14.1689	13.9721	14.3226	14.1807	14.2543	14.7589	14.8176	14.7124	14.5108	14.7009	14.5444	14.4351	14.1294	14.2529	14.285	Q01081	U2AF1	FALSE	0	-0.490716	0.00970444	-0.240506
Q01130	SRSF2_HUMAN	sp|Q01130|SRSF2_HUMAN	SRSF2	221	25476	Homo sapiens	Serine/arginine-rich splicing factor 2	1:Experimental evidence at protein level	Serine/arginine-rich splicing factor 2 (Protein PR264) (Splicing component, 35 kDa) (Splicing factor SC35) (SC-35) (Splicing factor, arginine/serine-rich 2)	18.55	1	0.999	3	0	3	30	0	30	0	0	0	N-term(42.0106)	14.5997	14.6178	14.5495	14.3899	14.981	14.9297	14.7506	12.5181	12.5439	12.5595	14.8337	14.8296	14.7596	14.8891	15.0806	15.0565	15.0943	12.1975	12.1853	12.6075	Q01130	SRSF2	FALSE	0	-1.14366	0.924831	-0.109414
Q01433	AMPD2_HUMAN	sp|Q01433|AMPD2_HUMAN	AMPD2	825	94890	Homo sapiens	AMP deaminase 2	1:Experimental evidence at protein level	AMP deaminase 2 (EC 3.5.4.6) (AMP deaminase isoform L)	11.52	1	0.999	9	0	9	71	0	71	0	0	0		14.2686	14.1455	14.1765	14.3254	14.8698	14.9208	14.9751	11.0156	10.8694	10.9934	15.0696	14.9049	15.0397	15.0575	14.9917	14.9866	15.1064	11.2868	10.8564	11.6379	Q01433	AMPD2	FALSE	0	-2.0127	1.13725	-0.437726
Q01469	FABP5_HUMAN	sp|Q01469|FABP5_HUMAN	FABP5	135	15164	Homo sapiens	Fatty acid-binding protein 5	1:Experimental evidence at protein level	Fatty acid-binding protein 5 (Epidermal-type fatty acid-binding protein) (E-FABP) (Fatty acid-binding protein, epidermal) (Psoriasis-associated fatty acid-binding protein homolog) (PA-FABP)	6.67	0.9094	0.9965	1	1	1	5	5	5	0	0	0	N-term(42.0106)	12.3944	12.6456	12.3904	12.4992	9.67041	8.79792	11.327	13.4498	13.1875	13.566	12.4821	12.8234	12.7219	12.8463	10.9872	10.8767	8.97619	11.4543	11.4849	11.7112	Q01469	FABP5	TRUE	3	-0.89265	1.60546	0.356406
Q01650	LAT1_HUMAN	sp|Q01650|LAT1_HUMAN	SLC7A5	507	55010	Homo sapiens	Large neutral amino acids transporter small subunit 1	1:Experimental evidence at protein level	Large neutral amino acids transporter small subunit 1 (4F2 light chain) (4F2 LC) (4F2LC) (CD98 light chain) (Integral membrane protein E16) (E16) (L-type amino acid transporter 1) (hLAT1) (Solute carrier family 7 member 5) (y+ system cationic amino acid transporter)	2.76	1	0.999	1	1	1	13	13	13	0	0	0		11.5902	11.3484	11.3851	11.47	11.9749	12.2142	12.23	11.6102	11.4502	11.203	11.7552	11.8308	12.0086	12.4607	11.83	12.1678	12.0428	11.3649	12.173	11.6246	Q01650	SLC7A5	FALSE	0	-0.62355	0.067113	-0.278219
Q01804	OTUD4_HUMAN	sp|Q01804|OTUD4_HUMAN	OTUD4	1114	124045	Homo sapiens	OTU domain-containing protein 4	1:Experimental evidence at protein level	OTU domain-containing protein 4 (EC 3.4.19.12) (HIV-1-induced protein HIN-1)	1.44	0.9722	0.999	1	1	1	2	2	2	0	0	0		10.5249	10.5907	10.8023	10.9042	8.27448	8.59713	9.02696	9.4153	8.21236	8.96245	9.74092	9.92691	10.303	10.0913	9.61065	7.81597	8.12928	8.7074	7.58825	8.09727	Q01804	OTUD4	TRUE	3	-0.411316	1.47128	0.529983
Q01844	EWS_HUMAN	sp|Q01844|EWS_HUMAN	EWSR1	656	68478	Homo sapiens	RNA-binding protein EWS	1:Experimental evidence at protein level	RNA-binding protein EWS (EWS oncogene) (Ewing sarcoma breakpoint region 1 protein)	10.37	1	0.999	5	0	5	50	0	50	0	0	0		13.4568	13.4057	13.177	13.2674	14.6237	14.3613	14.5525	15.1764	15.2371	15.2467	13.5807	13.5975	13.5464	13.528	14.4415	14.4811	14.2055	15.099	15.1944	15.0779	Q01844	EWSR1	FALSE	0	-0.724804	0.675364	-0.0247202
Q02878	RL6_HUMAN	sp|Q02878|RL6_HUMAN	RPL6	288	32728	Homo sapiens	Large ribosomal subunit protein eL6	1:Experimental evidence at protein level	Large ribosomal subunit protein eL6 (60S ribosomal protein L6) (Neoplasm-related protein C140) (Tax-responsive enhancer element-binding protein 107) (TaxREB107)	28.12	1	0.999	8	5	8	80	52	80	0	0	0	N-term(42.0106)	15.1501	15.1454	14.92	14.8802	14.6406	14.3605	14.4133	13.4913	13.1174	13.5176	15.4256	15.4609	15.232	15.1473	14.7478	14.6245	14.7452	13.097	13.4258	14.8513	Q02878	RPL6	FALSE	0	-1.00979	0.385627	-0.312083
Q02978	M2OM_HUMAN	sp|Q02978|M2OM_HUMAN	SLC25A11	314	34062	Homo sapiens	Mitochondrial 2-oxoglutarate/malate carrier protein	1:Experimental evidence at protein level	Mitochondrial 2-oxoglutarate/malate carrier protein (OGCP) (alpha-oxoglutarate carrier) (Solute carrier family 25 member 11) (SLC25A11)	5.1	0.9723	0.999	1	0	1	13	0	13	0	0	0	N-term(42.0106)	11.4112	10.992	11.4642	11.3855	10.3908	9.92465	10.129	8.62123	9.78168	9.441	11.7283	11.6869	12.148	11.4228	9.91838	10.5576	10.0674	9.22953	8.87849	9.62586	Q02978	SLC25A11	FALSE	0	-1.11618	0.771791	-0.172196
Q03111	ENL_HUMAN	sp|Q03111|ENL_HUMAN	MLLT1	559	62056	Homo sapiens	Protein ENL	1:Experimental evidence at protein level	Protein ENL (YEATS domain-containing protein 1)	13.95	1	0.999	7	7	7	68	68	68	0	0	0		13.5522	13.4863	13.5742	13.8305	13.7189	14.0069	13.8834	8.32905	11.9941	11.6809	13.58	13.7673	13.7513	13.8137	14.2288	14.2197	13.892	11.1866	11.6105	10.5516	Q03111	MLLT1	TRUE	1	-1.65154	1.14257	-0.254486
Q03135	CAV1_HUMAN	sp|Q03135|CAV1_HUMAN	CAV1	178	20472	Homo sapiens	Caveolin-1	1:Experimental evidence at protein level	Caveolin-1	10.11	1	0.999	2	0	2	12	0	12	0	0	0		11.2291	11.999	12.0438	11.7085	12.5667	12.1536	12.6662	10.5233	11.6335	10.8876	11.9224	11.7822	11.8094	11.9498	11.7973	11.8451	12.1708	10.6455	11.0828	11.1603	Q03135	CAV1	FALSE	0	-0.427772	0.676926	0.124577
Q03252	LMNB2_HUMAN	sp|Q03252|LMNB2_HUMAN	LMNB2	620	69948	Homo sapiens	Lamin-B2	1:Experimental evidence at protein level	Lamin-B2	8.39	1	0.9964	5	4	4	8	7	7	0	0	0		13.883	13.5558	13.9831	13.8198	14.7483	14.6972	14.5464	14.781	14.7788	14.8817	13.6488	13.3363	13.8861	13.7221	14.3557	14.2809	14.5373	14.9011	14.9296	14.9254	Q03252	LMNB2	FALSE	0	-0.389985	0.620343	0.115179
Q03518	TAP1_HUMAN	sp|Q03518|TAP1_HUMAN	TAP1	748	80965	Homo sapiens	Antigen peptide transporter 1	1:Experimental evidence at protein level	Antigen peptide transporter 1 (APT1) (EC 7.4.2.14) (ATP-binding cassette sub-family B member 2) (Peptide supply factor 1) (Peptide transporter PSF1) (PSF-1) (Peptide transporter TAP1) (Peptide transporter involved in antigen processing 1) (Really interesting new gene 4 protein) (RING4)	17.65	1	0.999	9	0	9	90	0	90	0	0	0	12M(15.9949), 16M(15.9949)	14.9202	14.6264	14.9649	14.5507	14.2463	14.2083	14.1578	14.6262	14.0992	14.5158	14.8305	14.8018	14.8922	14.8714	14.2573	14.4545	14.2605	14.662	14.6927	14.8786	Q03518	TAP1	FALSE	0	-0.470341	0.133209	-0.168566
Q04637	IF4G1_HUMAN	sp|Q04637|IF4G1_HUMAN	EIF4G1	1599	175491	Homo sapiens	Eukaryotic translation initiation factor 4 gamma 1	1:Experimental evidence at protein level	Eukaryotic translation initiation factor 4 gamma 1 (eIF-4-gamma 1) (eIF-4G 1) (eIF-4G1) (p220)	9.76	1	0.999	15	0	15	39	0	39	0	0	0		13.1509	13.3096	13.1833	13.1952	13.7559	13.6331	13.7596	12.8128	12.8428	12.7429	12.2655	12.5607	12.3012	12.4332	13.2753	13.2112	13.0734	12.6887	12.9693	13.0006	Q04637	EIF4G1	FALSE	0	0.0863735	0.835028	0.460701
Q04695	K1C17_HUMAN	sp|Q04695|K1C17_HUMAN	KRT17	432	48106	Homo sapiens	Keratin, type I cytoskeletal 17	1:Experimental evidence at protein level	Keratin, type I cytoskeletal 17 (39.1) (Cytokeratin-17) (CK-17) (Keratin-17) (K17)	20.83	1	0.9987	10	1	3	139	1	16	0	0	0		12.3607	12.1874	12.5568	12.2221	12.0575	12.3316	11.4848	14.3793	14.3601	14.4004	12.2101	12.5305	12.5828	12.4287	11.7993	12.178	11.5355	13.4896	13.6115	13.5749	Q04695	KRT17	FALSE	0	-0.599295	1.07927	0.239987
Q04837	SSBP_HUMAN	sp|Q04837|SSBP_HUMAN	SSBP1	148	17260	Homo sapiens	Single-stranded DNA-binding protein, mitochondrial	1:Experimental evidence at protein level	Single-stranded DNA-binding protein, mitochondrial (Mt-SSB) (MtSSB) (PWP1-interacting protein 17)	22.3	1	0.999	2	1	2	4	3	4	0	0	0		9.9165	9.73014	10.2455	8.80002	9.24076	9.08236	8.56929	7.91195	9.06707	9.28944	10.1144	8.88307	8.70683	9.30786	8.66101	8.13951	8.4209	7.92989	9.21268	6.15319	Q04837	SSBP1	TRUE	7	-0.160642	1.42538	0.632372
Q04917	1433F_HUMAN	sp|Q04917|1433F_HUMAN	YWHAH	246	28219	Homo sapiens	14-3-3 protein eta	1:Experimental evidence at protein level	14-3-3 protein eta (Protein AS1)	27.24	1	0.999	7	1	3	46	1	6	0	0	0	N-term(42.0106)	10.0596	9.5443	9.71551	9.6959	10.261	10.4465	10.3574	10.2602	10.6007	11.5526	9.8566	10.0949	10.2286	9.8855	9.95365	10.8109	10.9049	11.7011	10.6426	11.5852	Q04917	YWHAH	FALSE	0	-0.896884	0.262841	-0.317022
Q04941	PLP2_HUMAN	sp|Q04941|PLP2_HUMAN	PLP2	152	16691	Homo sapiens	Proteolipid protein 2	1:Experimental evidence at protein level	Proteolipid protein 2 (Differentiation-dependent protein A4) (Intestinal membrane A4 protein)	8.55	0.9723	0.999	1	1	1	23	23	23	0	0	0		12.9507	12.8528	13.0732	13.0984	12.8638	12.7236	12.8839	12.237	12.6046	12.3473	13.0459	13.0076	13.0711	12.9368	12.8363	12.6659	12.6338	12.2523	11.8546	12.0061	Q04941	PLP2	FALSE	0	-0.239885	0.50486	0.132487
Q05397	FAK1_HUMAN	sp|Q05397|FAK1_HUMAN	PTK2	1052	119233	Homo sapiens	Focal adhesion kinase 1	1:Experimental evidence at protein level	Focal adhesion kinase 1 (FADK 1) (EC 2.7.10.2) (Focal adhesion kinase-related nonkinase) (FRNK) (Protein phosphatase 1 regulatory subunit 71) (PPP1R71) (Protein-tyrosine kinase 2) (p125FAK) (pp125FAK)	23.67	1	0.999	20	0	20	196	0	196	0	0	0	11M(15.9949), 12M(15.9949), 1M(15.9949), 8M(15.9949), N-term(42.0106)	14.3935	14.2299	14.258	14.2739	14.7324	14.7352	14.8311	12.0102	11.8753	12.1123	14.295	14.2478	14.3129	14.4138	14.434	14.5154	14.4842	11.6693	11.7801	11.6832	Q05397	PTK2	FALSE	0	-0.955013	1.27824	0.161612
Q06033	ITIH3_HUMAN	sp|Q06033|ITIH3_HUMAN	ITIH3	890	99849	Homo sapiens	Inter-alpha-trypsin inhibitor heavy chain H3	1:Experimental evidence at protein level	Inter-alpha-trypsin inhibitor heavy chain H3 (ITI heavy chain H3) (ITI-HC3) (Inter-alpha-inhibitor heavy chain 3) (Serum-derived hyaluronan-associated protein) (SHAP)	2.47	1	0.999	2	0	2	17	0	17	0	0	0		13.5821	13.781	13.6008	13.6716	12.7231	12.61	12.3923	12.6165	12.6942	12.9765	13.2252	12.92	13.4145	13.2179	11.8958	11.8288	12.0469	12.1736	12.4062	12.4155	Q06033	ITIH3	FALSE	0	-0.0133973	1.03413	0.510368
Q06210	GFPT1_HUMAN	sp|Q06210|GFPT1_HUMAN	GFPT1	699	78806	Homo sapiens	Glutamine--fructose-6-phosphate aminotransferase [isomerizing] 1	1:Experimental evidence at protein level	Glutamine--fructose-6-phosphate aminotransferase [isomerizing] 1 (EC 2.6.1.16) (D-fructose-6-phosphate amidotransferase 1) (Glutamine:fructose-6-phosphate amidotransferase 1) (GFAT 1) (GFAT1) (Hexosephosphate aminotransferase 1)	10.01	1	0.999	5	0	5	19	0	19	0	0	0		9.97894	8.86098	10.0174	9.76797	10.499	9.6399	10.2238	11.9683	12.2541	12.1853	10.1016	9.96235	9.91768	9.83246	7.88986	8.83274	9.72635	11.7864	11.7503	11.7026	Q06210	GFPT1	TRUE	1	-0.705376	1.48405	0.389337
Q06265	EXOS9_HUMAN	sp|Q06265|EXOS9_HUMAN	EXOSC9	439	48949	Homo sapiens	Exosome complex component RRP45	1:Experimental evidence at protein level	Exosome complex component RRP45 (Autoantigen PM/Scl 1) (Exosome component 9) (P75 polymyositis-scleroderma overlap syndrome-associated autoantigen) (Polymyositis/scleroderma autoantigen 1) (Polymyositis/scleroderma autoantigen 75 kDa) (PM/Scl-75)	2.51	0.9697	0.9989	1	0	1	3	0	3	0	0	0		11.7967	11.6144	11.8403	11.9545	11.4946	11.7396	11.7381	9.96352	10.0097	8.47009	11.7671	11.9254	11.714	11.8254	11.1303	11.2551	11.3209	9.94474	8.40454	8.26186	Q06265	EXOSC9	TRUE	3	-0.834736	1.44918	0.307221
Q06787	FMR1_HUMAN	sp|Q06787|FMR1_HUMAN	FMR1	632	71174	Homo sapiens	Fragile X messenger ribonucleoprotein 1	1:Experimental evidence at protein level	Fragile X messenger ribonucleoprotein 1 (Fragile X messenger ribonucleoprotein) (FMRP) (Protein FMR-1)	12.82	1	0.999	8	0	7	73	0	52	0	0	0	N-term(42.0106)	13.8116	13.8089	13.8288	13.7818	12.817	12.5994	12.7031	12.1243	12.076	12.708	13.4592	13.4964	13.641	13.3536	12.8079	13.1146	13.1156	11.8392	11.6893	12.3189	Q06787	FMR1	FALSE	0	-0.502163	0.786773	0.142305
Q06830	PRDX1_HUMAN	sp|Q06830|PRDX1_HUMAN	PRDX1	199	22110	Homo sapiens	Peroxiredoxin-1	1:Experimental evidence at protein level	Peroxiredoxin-1 (EC 1.11.1.24) (Natural killer cell-enhancing factor A) (NKEF-A) (Proliferation-associated gene protein) (PAG) (Thioredoxin peroxidase 2) (Thioredoxin-dependent peroxide reductase 2) (Thioredoxin-dependent peroxiredoxin 1)	27.64	1	0.999	6	0	6	32	0	32	0	0	0		12.8622	12.6733	12.6401	12.4271	12.8712	12.9605	12.6539	13.6511	13.7628	13.7787	12.5288	12.3837	12.3744	12.2444	12.8901	12.7452	12.6329	13.6005	13.7774	13.6972	Q06830	PRDX1	FALSE	0	-0.370821	0.652088	0.140633
Q07020	RL18_HUMAN	sp|Q07020|RL18_HUMAN	RPL18	188	21634	Homo sapiens	Large ribosomal subunit protein eL18	1:Experimental evidence at protein level	Large ribosomal subunit protein eL18 (60S ribosomal protein L18)	19.15	1	0.999	3	0	3	31	0	31	0	0	0		13.3515	13.1469	13.3595	13.0351	12.5788	12.7319	12.7303	12.8834	13.1173	12.9753	13.3702	13.5768	13.1879	13.2397	12.9239	12.8124	12.8409	12.3465	13.0234	11.9851	Q07020	RPL18	FALSE	0	-0.319328	0.440003	0.0603372
Q07021	C1QBP_HUMAN	sp|Q07021|C1QBP_HUMAN	C1QBP	282	31362	Homo sapiens	Complement component 1 Q subcomponent-binding protein, mitochondrial	1:Experimental evidence at protein level	Complement component 1 Q subcomponent-binding protein, mitochondrial (ASF/SF2-associated protein p32) (Glycoprotein gC1qBP) (C1qBP) (Hyaluronan-binding protein 1) (Mitochondrial matrix protein p32) (gC1q-R protein) (p33) (SF2AP32)	32.62	1	0.999	5	1	5	66	40	66	0	0	0		13.1359	12.5888	13.2309	13.1224	13.6107	13.8473	13.5412	11.5026	11.4402	11.7435	12.9862	12.6343	13.3591	13.1723	13.7266	14.209	14.287	11.3877	12.0187	11.9483	Q07021	C1QBP	FALSE	0	-1.03965	0.646505	-0.196571
Q07065	CKAP4_HUMAN	sp|Q07065|CKAP4_HUMAN	CKAP4	602	66022	Homo sapiens	Cytoskeleton-associated protein 4	1:Experimental evidence at protein level	Cytoskeleton-associated protein 4 (63-kDa cytoskeleton-linking membrane protein) (Climp-63) (p63)	65.61	1	0.999	39	35	39	619	596	619	0	0	0	11M(15.9949), 6M(15.9949)	15.5773	15.5378	15.6157	15.5395	15.1448	15.1253	15.2015	13.1946	13.1612	13.2031	15.4025	15.4119	15.3965	15.3816	15.3065	15.2662	15.2494	13.0408	12.9724	13.0616	Q07065	CKAP4	FALSE	0	-0.898471	1.06073	0.0811283
Q07157	ZO1_HUMAN	sp|Q07157|ZO1_HUMAN	TJP1	1748	195459	Homo sapiens	Tight junction protein ZO-1	1:Experimental evidence at protein level	Tight junction protein 1 (Tight junction protein ZO-1) (Zona occludens protein 1) (Zonula occludens protein 1)	27.63	1	0.999	38	0	2	303	0	5	0	0	0		8.83171	8.95818	9.20439	8.79997	9.39068	9.40616	9.65771	8.49405	8.43751	10.5285	9.44829	8.76754	9.04322	9.18936	9.60577	8.13879	8.81097	9.19694	8.43598	8.63106	Q07157	TJP1	TRUE	7	-0.264412	0.752601	0.244095
Q07666	KHDR1_HUMAN	sp|Q07666|KHDR1_HUMAN	KHDRBS1	443	48227	Homo sapiens	KH domain-containing, RNA-binding, signal transduction-associated protein 1	1:Experimental evidence at protein level	KH domain-containing, RNA-binding, signal transduction-associated protein 1 (GAP-associated tyrosine phosphoprotein p62) (Src-associated in mitosis 68 kDa protein) (Sam68) (p21 Ras GTPase-activating protein-associated p62) (p68)	22.12	1	0.999	5	5	5	48	48	48	0	0	0	4M(15.9949)	12.3439	12.0521	12.2936	12.1554	13.0589	13.2147	13.3344	13.2822	13.4298	13.3095	12.1919	12.2394	12.5959	12.1058	13.097	13.1787	13.1838	13.0764	13.0441	13.1734	Q07666	KHDRBS1	FALSE	0	-0.421147	0.538732	0.0587927
Q07812	BAX_HUMAN	sp|Q07812|BAX_HUMAN	BAX	192	21184	Homo sapiens	Apoptosis regulator BAX	1:Experimental evidence at protein level	Apoptosis regulator BAX (Bcl-2-like protein 4) (Bcl2-L-4)	18.75	1	0.999	3	2	3	23	19	23	0	0	0		11.8093	11.8785	11.8018	11.8404	11.4614	11.6525	11.1237	10.9084	11.4116	11.4567	11.9963	12.1711	12.0022	12.247	11.4035	11.5349	11.4189	11.2987	12.2604	11.3611	Q07812	BAX	FALSE	0	-0.599403	0.129431	-0.234986
Q07866	KLC1_HUMAN	sp|Q07866|KLC1_HUMAN	KLC1	573	65310	Homo sapiens	Kinesin light chain 1	1:Experimental evidence at protein level	Kinesin light chain 1 (KLC 1)	4.54	0.9997	0.999	2	0	2	3	0	3	0	0	0		8.8775	9.21303	9.65865	9.0373	8.41594	8.54383	10.1898	9.88948	10.3385	10.3463	8.32438	8.00775	9.38141	8.35877	8.69348	8.78274	10.0329	10.1853	10.3964	9.61742	Q07866	KLC1	TRUE	3	-0.44639	0.992339	0.272974
Q07955	SRSF1_HUMAN	sp|Q07955|SRSF1_HUMAN	SRSF1	248	27745	Homo sapiens	Serine/arginine-rich splicing factor 1	1:Experimental evidence at protein level	Serine/arginine-rich splicing factor 1 (Alternative-splicing factor 1) (ASF-1) (Splicing factor, arginine/serine-rich 1) (pre-mRNA-splicing factor SF2, P33 subunit)	22.98	1	0.999	7	0	7	73	0	73	0	0	0		13.0151	13.2084	13.2094	13.2609	13.6693	13.5842	13.6896	13.9355	13.773	13.8487	13.2811	13.1587	13.3261	13.2824	13.9267	13.8993	13.9635	13.7833	13.7504	13.5616	Q07955	SRSF1	FALSE	0	-0.399993	0.252156	-0.0739187
Q08211	DHX9_HUMAN	sp|Q08211|DHX9_HUMAN	DHX9	1270	140958	Homo sapiens	ATP-dependent RNA helicase A	1:Experimental evidence at protein level	ATP-dependent RNA helicase A (EC 3.6.4.13) (DEAH box protein 9) (DExH-box helicase 9) (Leukophysin) (LKP) (Nuclear DNA helicase II) (NDH II) (RNA helicase A)	25.98	1	0.999	30	30	30	240	240	240	0	0	0	3M(15.9949)	15.3072	15.406	15.3182	15.2944	15.8146	15.8211	15.7831	16.387	16.2327	16.2547	15.2469	15.1498	15.2098	15.0772	15.1737	15.2917	15.2917	16.4774	16.266	16.2415	Q08211	DHX9	FALSE	0	-0.244224	0.682899	0.219338
Q08380	LG3BP_HUMAN	sp|Q08380|LG3BP_HUMAN	LGALS3BP	585	65331	Homo sapiens	Galectin-3-binding protein	1:Experimental evidence at protein level	Galectin-3-binding protein (Basement membrane autoantigen p105) (Lectin galactoside-binding soluble 3-binding protein) (Mac-2-binding protein) (MAC2BP) (Mac-2 BP) (Tumor-associated antigen 90K)	10.43	1	0.999	6	3	6	48	36	48	0	0	0		12.67	12.76	12.9266	12.7285	12.5728	12.6134	12.741	13.979	13.9047	13.7821	12.5954	12.641	12.7792	12.5152	12.9752	12.8521	12.8109	13.9452	13.796	13.8793	Q08380	LGALS3BP	FALSE	0	-0.540328	0.51803	-0.0111489
Q08397	LOXL1_HUMAN	sp|Q08397|LOXL1_HUMAN	LOXL1	574	63110	Homo sapiens	Lysyl oxidase homolog 1	1:Experimental evidence at protein level	Lysyl oxidase homolog 1 (EC 1.4.3.13) (Lysyl oxidase-like protein 1) (LOL)	3.83	1	0.999	2	0	2	9	0	9	0	0	0		12.1425	12.1442	12.154	12.0036	12.3234	12.2894	12.3208	11.3658	11.6085	11.8475	11.6677	11.3341	12.0716	11.7141	12.0414	11.7744	12.0132	11.124	11.1228	11.0844	Q08397	LOXL1	FALSE	0	0.0630447	0.787341	0.425193
Q08945	SSRP1_HUMAN	sp|Q08945|SSRP1_HUMAN	SSRP1	709	81075	Homo sapiens	FACT complex subunit SSRP1	1:Experimental evidence at protein level	FACT complex subunit SSRP1 (Chromatin-specific transcription elongation factor 80 kDa subunit) (Facilitates chromatin transcription complex 80 kDa subunit) (FACT 80 kDa subunit) (FACTp80) (Facilitates chromatin transcription complex subunit SSRP1) (Recombination signal sequence recognition protein 1) (Structure-specific recognition protein 1) (hSSRP1) (T160)	5.08	1	0.999	3	2	3	5	4	5	0	0	0	N-term(42.0106)	11.0696	10.8255	12.0285	11.6869	10.7372	11.2368	9.73084	11.6681	12.2437	11.082	10.8897	11.094	11.4151	11.4448	11.1687	10.9589	11.2612	11.0698	11.382	11.5662	Q08945	SSRP1	FALSE	0	-0.497032	0.508793	0.00588072
Q09028	RBBP4_HUMAN	sp|Q09028|RBBP4_HUMAN	RBBP4	425	47656	Homo sapiens	Histone-binding protein RBBP4	1:Experimental evidence at protein level	Histone-binding protein RBBP4 (Chromatin assembly factor 1 subunit C) (CAF-1 subunit C) (Chromatin assembly factor I p48 subunit) (CAF-I 48 kDa subunit) (CAF-I p48) (Nucleosome-remodeling factor subunit RBAP48) (Retinoblastoma-binding protein 4) (RBBP-4) (Retinoblastoma-binding protein p48)	6.82	1	0.999	3	0	3	13	0	13	0	0	0	N-term(42.0106)	11.8929	11.8042	12.3789	12.3599	12.1893	12.4668	12.0681	12.2145	12.0613	12.2001	12.1194	11.9119	12.2704	12.4778	11.9951	12.0779	12.315	11.6552	12.1072	11.7568	Q09028	RBBP4	FALSE	0	-0.174091	0.363929	0.0949189
Q09161	NCBP1_HUMAN	sp|Q09161|NCBP1_HUMAN	NCBP1	790	91839	Homo sapiens	Nuclear cap-binding protein subunit 1	1:Experimental evidence at protein level	Nuclear cap-binding protein subunit 1 (80 kDa nuclear cap-binding protein) (CBP80) (NCBP 80 kDa subunit)	1.27	0.7184	0.9864	1	0	1	1	0	1	0	0	0		12.521	12.1612	11.9553	12.1017	9.26975	8.54698	9.53686	11.7386	11.813	11.7296	12.3653	12.3715	11.92	12.1987	9.7981	9.71723	9.25028	11.4813	11.8704	11.7547	Q09161	NCBP1	TRUE	6	-1.30553	1.03482	-0.135351
Q09666	AHNK_HUMAN	sp|Q09666|AHNK_HUMAN	AHNAK	5890	629101	Homo sapiens	Neuroblast differentiation-associated protein AHNAK	1:Experimental evidence at protein level	Neuroblast differentiation-associated protein AHNAK (Desmoyokin)	13.12	1	0.999	20	20	20	55	55	55	0	0	0		13.0229	12.9225	13.1019	12.5038	12.1942	12.3236	12.3104	13.0291	13.1559	13.096	12.9799	12.6948	12.6068	12.4905	11.9206	12.3697	12.3043	12.9059	13.1556	13.0195	Q09666	AHNAK	FALSE	0	-0.258095	0.500653	0.121279
Q12797	ASPH_HUMAN	sp|Q12797|ASPH_HUMAN	ASPH	758	85863	Homo sapiens	Aspartyl/asparaginyl beta-hydroxylase	1:Experimental evidence at protein level	Aspartyl/asparaginyl beta-hydroxylase (EC 1.14.11.16) (Aspartate beta-hydroxylase) (ASP beta-hydroxylase) (Peptide-aspartate beta-dioxygenase)	16.62	1	0.999	8	6	8	38	24	38	0	0	0		12.9158	13.116	13.0246	12.9893	13.1812	12.9454	12.8892	11.5767	8.94808	11.0953	12.8474	13.0316	12.7112	12.5776	12.2109	12.3502	12.3144	11.6036	11.1797	11.5498	Q12797	ASPH	TRUE	1	-0.911346	0.97237	0.0305119
Q12841	FSTL1_HUMAN	sp|Q12841|FSTL1_HUMAN	FSTL1	308	34986	Homo sapiens	Follistatin-related protein 1	1:Experimental evidence at protein level	Follistatin-related protein 1 (Follistatin-like protein 1)	4.87	1	0.9989	2	2	2	7	7	7	0	0	0		12.9075	12.8719	12.935	13.1492	12.7363	12.8635	12.9379	12.2984	12.6894	13.6119	12.7097	12.946	12.9891	12.6852	12.8584	12.975	12.7722	13.0459	12.315	12.7528	Q12841	FSTL1	FALSE	0	-0.20683	0.397169	0.0951695
Q12849	GRSF1_HUMAN	sp|Q12849|GRSF1_HUMAN	GRSF1	480	53126	Homo sapiens	G-rich sequence factor 1	1:Experimental evidence at protein level	G-rich sequence factor 1 (GRSF-1)	9.17	1	0.9985	3	0	3	5	0	5	0	0	0		12.3003	12.0389	12.2579	12.0021	11.7779	12.1777	11.5499	11.4012	10.8014	11.184	12.3767	12.4273	12.0101	12.2033	12.0273	12.8334	12.0791	11.3896	11.7844	11.7088	Q12849	GRSF1	FALSE	0	-0.772333	0.102582	-0.334876
Q12874	SF3A3_HUMAN	sp|Q12874|SF3A3_HUMAN	SF3A3	501	58849	Homo sapiens	Splicing factor 3A subunit 3	1:Experimental evidence at protein level	Splicing factor 3A subunit 3 (SF3a60) (Spliceosome-associated protein 61) (SAP 61)	9.98	1	0.999	4	4	4	10	10	10	0	0	0	N-term(42.0106)	11.2807	10.9869	10.9006	11.1862	10.8138	11.0119	11.1736	9.95725	10.3733	9.77086	11.0629	10.8585	11.0531	10.8916	10.988	11.0084	11.4137	10.3718	10.3473	10.079	Q12874	SF3A3	FALSE	0	-0.512076	0.388255	-0.0619106
Q12899	TRI26_HUMAN	sp|Q12899|TRI26_HUMAN	TRIM26	539	62166	Homo sapiens	Tripartite motif-containing protein 26	1:Experimental evidence at protein level	Tripartite motif-containing protein 26 (EC 2.3.2.27) (Acid finger protein) (AFP) (RING finger protein 95) (Zinc finger protein 173)	4.45	1	0.999	2	1	2	15	1	15	0	0	0		12.0632	12.0529	12.4917	12.4098	11.719	11.887	12.0312	11.1023	11.4048	10.4773	12.4276	12.1312	12.5713	12.3561	12.6926	12.526	12.5859	10.8859	10.9349	10.8898	Q12899	TRIM26	FALSE	0	-0.872353	0.399901	-0.236226
Q12904	AIMP1_HUMAN	sp|Q12904|AIMP1_HUMAN	AIMP1	312	34353	Homo sapiens	Aminoacyl tRNA synthase complex-interacting multifunctional protein 1	1:Experimental evidence at protein level	Aminoacyl tRNA synthase complex-interacting multifunctional protein 1 (Multisynthase complex auxiliary component p43) [Cleaved into: Endothelial monocyte-activating polypeptide 2 (EMAP-2) (Endothelial monocyte-activating polypeptide II) (EMAP-II) (Small inducible cytokine subfamily E member 1)]	39.74	1	0.999	10	0	10	109	0	109	0	0	0	N-term(42.0106)	13.556	13.4933	13.5219	13.5241	13.6535	13.6181	13.6834	11.1649	10.6718	11.3532	13.2283	13.1509	13.1286	13.2677	13.639	13.6578	13.6082	11.1461	10.6473	10.4378	Q12904	AIMP1	FALSE	0	-0.887592	1.35332	0.232862
Q12905	ILF2_HUMAN	sp|Q12905|ILF2_HUMAN	ILF2	390	43062	Homo sapiens	Interleukin enhancer-binding factor 2	1:Experimental evidence at protein level	Interleukin enhancer-binding factor 2 (Nuclear factor of activated T-cells 45 kDa)	17.95	1	0.999	4	0	4	15	0	15	0	0	0		10.22	9.33839	10.2591	10.5967	10.3381	10.6625	10.3892	11.7132	11.251	11.6687	10.5732	10.2317	9.84027	9.32975	10.5273	10.5761	10.7753	10.7678	10.7043	11.3453	Q12905	ILF2	FALSE	0	-0.416128	0.769293	0.176582
Q12906	ILF3_HUMAN	sp|Q12906|ILF3_HUMAN	ILF3	894	95338	Homo sapiens	Interleukin enhancer-binding factor 3	1:Experimental evidence at protein level	Interleukin enhancer-binding factor 3 (Double-stranded RNA-binding protein 76) (DRBP76) (M-phase phosphoprotein 4) (MPP4) (Nuclear factor associated with dsRNA) (NFAR) (Nuclear factor of activated T-cells 90 kDa) (NF-AT-90) (Translational control protein 80) (TCP80)	15.1	1	0.999	12	8	12	81	59	81	0	0	0	4M(15.9949)	13.6953	13.6062	13.6499	13.701	13.1182	12.8411	12.9796	13.558	13.5245	13.5019	13.6831	13.5743	13.7051	13.747	12.9951	12.8261	12.8091	13.5548	13.5584	13.5506	Q12906	ILF3	FALSE	0	-0.331769	0.366182	0.0172067
Q12907	LMAN2_HUMAN	sp|Q12907|LMAN2_HUMAN	LMAN2	356	40229	Homo sapiens	Vesicular integral-membrane protein VIP36	1:Experimental evidence at protein level	Vesicular integral-membrane protein VIP36 (Glycoprotein GP36b) (Lectin mannose-binding 2) (Vesicular integral-membrane protein 36) (VIP36)	8.99	1	0.997	3	1	3	8	5	8	0	0	0		11.7179	11.5042	11.483	11.7041	11.379	11.2929	11.5511	12.6556	12.6011	12.8281	11.3727	11.4992	11.2642	12.0339	11.8751	12.05	11.65	12.8216	12.6937	12.6602	Q12907	LMAN2	FALSE	0	-0.655085	0.414364	-0.12036
Q12931	TRAP1_HUMAN	sp|Q12931|TRAP1_HUMAN	TRAP1	704	80110	Homo sapiens	Heat shock protein 75 kDa, mitochondrial	1:Experimental evidence at protein level	Heat shock protein 75 kDa, mitochondrial (HSP 75) (Heat shock protein family C member 5) (TNFR-associated protein 1) (Tumor necrosis factor type 1 receptor-associated protein) (TRAP-1)	9.23	1	0.9968	4	1	3	27	5	11	0	0	0	19M(15.9949)	11.1135	10.8142	10.7028	10.9103	10.4518	10.5634	11.0175	11.5439	11.6125	11.4212	11.0053	11.3231	11.1176	11.2226	11.1993	10.7977	11.2593	11.7543	11.7697	11.8583	Q12931	TRAP1	FALSE	0	-0.691795	0.0605707	-0.315612
Q12933	TRAF2_HUMAN	sp|Q12933|TRAF2_HUMAN	TRAF2	501	55859	Homo sapiens	TNF receptor-associated factor 2	1:Experimental evidence at protein level	TNF receptor-associated factor 2 (EC 2.3.2.27) (E3 ubiquitin-protein ligase TRAF2) (RING-type E3 ubiquitin transferase TRAF2) (Tumor necrosis factor type 2 receptor-associated protein 3)	11.18	1	0.999	4	3	4	13	7	13	0	0	0	1M(15.9949), N-term(42.0106)	11.7281	11.4361	11.9526	11.7341	12.18	12.038	11.9923	12.4653	12.35	12.2364	11.6318	11.3609	11.5225	11.3435	11.8729	12.2153	12.2694	11.7951	12.2392	11.753	Q12933	TRAF2	FALSE	0	-0.129082	0.550981	0.210949
Q12959	DLG1_HUMAN	sp|Q12959|DLG1_HUMAN	DLG1	904	100455	Homo sapiens	Disks large homolog 1	1:Experimental evidence at protein level	Disks large homolog 1 (Synapse-associated protein 97) (SAP-97) (SAP97) (hDlg)	14.27	1	0.999	9	0	9	35	0	35	0	0	0		12.6968	12.6312	12.7569	12.6069	13.4833	13.4308	13.3151	11.8601	11.7871	11.8215	12.4326	12.3916	12.2561	12.3403	13.0432	13.0587	13.0177	11.7045	11.3049	11.3788	Q12959	DLG1	FALSE	0	-0.25176	0.944002	0.346121
Q12979	ABR_HUMAN	sp|Q12979|ABR_HUMAN	ABR	859	97598	Homo sapiens	Active breakpoint cluster region-related protein	1:Experimental evidence at protein level	Active breakpoint cluster region-related protein	3.03	0.9997	0.999	2	0	1	17	0	4	0	0	0		9.36188	9.38859	9.21096	9.19088	9.38433	9.95432	10.0083	10.1139	8.62641	9.1189	8.69518	9.03811	9.03959	9.21472	10.0499	9.81029	9.20251	7.78915	7.81124	8.39466	Q12979	ABR	TRUE	6	-0.042918	1.10554	0.531309
Q12983	BNIP3_HUMAN	sp|Q12983|BNIP3_HUMAN	BNIP3	194	21541	Homo sapiens	BCL2/adenovirus E1B 19 kDa protein-interacting protein 3	1:Experimental evidence at protein level	BCL2/adenovirus E1B 19 kDa protein-interacting protein 3	11.86	1	0.999	2	0	2	6	0	6	0	0	0		11.3168	11.039	11.0499	10.9425	10.9779	11.1463	10.6506	10.3247	10.0035	9.52282	10.6769	11.0505	10.7382	10.546	10.7079	10.8687	10.4568	10.217	10.2239	8.88024	Q12983	BNIP3	FALSE	0	-0.285047	0.806624	0.260788
Q13042	CDC16_HUMAN	sp|Q13042|CDC16_HUMAN	CDC16	620	71656	Homo sapiens	Cell division cycle protein 16 homolog	1:Experimental evidence at protein level	Cell division cycle protein 16 homolog (Anaphase-promoting complex subunit 6) (APC6) (CDC16 homolog) (CDC16Hs) (Cyclosome subunit 6)	2.42	0.9723	0.999	1	0	1	1	0	1	0	0	0		9.57149	9.64559	9.27362	10.2603	10.5056	10.6125	9.93983	8.67345	9.71292	7.89846	10.1675	9.15633	9.76673	8.9338	10.3007	9.93717	10.105	9.48675	8.39115	9.22702	Q13042	CDC16	TRUE	3	-0.603842	0.728191	0.0621745
Q13045	FLII_HUMAN	sp|Q13045|FLII_HUMAN	FLII	1269	144751	Homo sapiens	Protein flightless-1 homolog	1:Experimental evidence at protein level	Protein flightless-1 homolog	3.23	1	0.999	3	1	3	11	6	11	0	0	0	N-term(42.0106)	10.9564	11.4928	11.3503	10.8816	11.5444	11.2272	11.2391	10.2599	10.8075	9.71031	10.8093	11.1121	11.2461	11.5561	10.8738	10.1499	11.0137	10.3735	10.0828	9.51036	Q13045	FLII	FALSE	0	-0.281888	0.830233	0.274173
Q13049	TRI32_HUMAN	sp|Q13049|TRI32_HUMAN	TRIM32	653	71989	Homo sapiens	E3 ubiquitin-protein ligase TRIM32	1:Experimental evidence at protein level	E3 ubiquitin-protein ligase TRIM32 (EC 2.3.2.27) (72 kDa Tat-interacting protein) (RING-type E3 ubiquitin transferase TRIM32) (Tripartite motif-containing protein 32) (Zinc finger protein HT2A)	41.65	1	0.999	28	24	28	661	584	661	0	0	0	10M(15.9949), 2M(15.9949), 4M(15.9949), 5M(15.9949), N-term(42.0106)	17.1436	17.228	17.2326	17.1938	16.4178	16.4299	16.4158	17.138	17.0939	17.0234	17.0772	17.1453	17.1193	17.1456	16.6183	16.5455	16.5814	17.0697	17.0974	17.0571	Q13049	TRIM32	FALSE	0	-0.337183	0.309179	-0.0140016
Q13099	IFT88_HUMAN	sp|Q13099|IFT88_HUMAN	IFT88	824	93192	Homo sapiens	Intraflagellar transport protein 88 homolog	1:Experimental evidence at protein level	Intraflagellar transport protein 88 homolog (Recessive polycystic kidney disease protein Tg737 homolog) (Tetratricopeptide repeat protein 10) (TPR repeat protein 10)	4.25	1	0.999	3	3	3	9	9	9	0	0	0		12.1211	12.1158	12.4499	12.3383	12.8938	12.5205	12.7924	8.70916	10.926	11.0498	11.8217	12.12	12.0356	12.098	12.6789	12.6402	12.7091	10.9185	10.8859	10.3901	Q13099	IFT88	TRUE	1	-0.991131	0.914903	-0.0381143
Q13123	RED_HUMAN	sp|Q13123|RED_HUMAN	IK	557	65602	Homo sapiens	Protein Red	1:Experimental evidence at protein level	Protein Red (Cytokine IK) (IK factor) (Protein RER)	7.18	1	0.999	4	1	4	8	2	8	0	0	0		12.7116	12.563	12.7403	12.4866	12.2508	12.2335	12.2391	11.8514	12.1558	12.1087	12.7021	12.6624	12.735	12.2986	12.6585	12.3362	12.4302	11.876	11.5946	11.5023	Q13123	IK	FALSE	0	-0.325181	0.434165	0.0544917
Q13131	AAPK1_HUMAN	sp|Q13131|AAPK1_HUMAN	PRKAA1	559	64009	Homo sapiens	5'-AMP-activated protein kinase catalytic subunit alpha-1	1:Experimental evidence at protein level	5'-AMP-activated protein kinase catalytic subunit alpha-1 (AMPK subunit alpha-1) (EC 2.7.11.1) (Acetyl-CoA carboxylase kinase) (ACACA kinase) (Hydroxymethylglutaryl-CoA reductase kinase) (HMGCR kinase) (EC 2.7.11.31) (Tau-protein kinase PRKAA1) (EC 2.7.11.26)	1.79	0.9008	0.9961	1	1	1	4	4	4	0	0	0		11.4435	10.8185	11.7791	11.2929	11.2346	10.7652	11.271	11.4709	10.9769	10.9726	11.2592	11.4319	11.1984	11.6567	11.4075	11.4499	10.9364	10.6832	10.2884	10.316	Q13131	PRKAA1	FALSE	0	-0.261012	0.540565	0.139776
Q13136	LIPA1_HUMAN	sp|Q13136|LIPA1_HUMAN	PPFIA1	1202	135779	Homo sapiens	Liprin-alpha-1	1:Experimental evidence at protein level	Liprin-alpha-1 (LAR-interacting protein 1) (LIP-1) (Protein tyrosine phosphatase receptor type f polypeptide-interacting protein alpha-1) (PTPRF-interacting protein alpha-1)	5.74	1	0.999	6	0	6	16	0	16	0	0	0		12.4868	12.6384	12.3451	12.3883	12.5103	12.2754	12.2978	12.5019	10.939	11.1237	11.9881	12.0849	12.2388	12.4044	11.7508	11.8766	11.8354	11.5153	11.2754	11.1867	Q13136	PPFIA1	FALSE	0	-0.144033	0.81415	0.335058
Q13144	EI2BE_HUMAN	sp|Q13144|EI2BE_HUMAN	EIF2B5	721	80380	Homo sapiens	Translation initiation factor eIF2B subunit epsilon	1:Experimental evidence at protein level	Translation initiation factor eIF2B subunit epsilon (eIF2B GDP-GTP exchange factor subunit epsilon)	11.1	1	0.999	5	0	5	60	0	60	0	0	0	N-term(42.0106)	14.4655	14.3774	14.7025	14.5105	15.2854	15.2826	15.092	8.99391	9.01859	8.75509	14.3053	14.2265	14.524	14.4107	15.522	15.4982	15.6255	8.24931	8.48856	8.99342	Q13144	EIF2B5	TRUE	6	-2.54919	2.6772	0.0640084
Q13148	TADBP_HUMAN	sp|Q13148|TADBP_HUMAN	TARDBP	414	44740	Homo sapiens	TAR DNA-binding protein 43	1:Experimental evidence at protein level	TAR DNA-binding protein 43 (TDP-43)	15.22	1	0.999	6	0	6	33	0	33	0	0	0	2M(15.9949)	11.5975	11.6673	11.2972	11.4774	11.7034	11.7593	11.7053	12.474	12.4748	12.5053	11.3759	11.7701	11.1437	11.2294	11.6738	11.5866	11.7549	12.1397	12.2253	12.2579	Q13148	TARDBP	FALSE	0	-0.259987	0.560794	0.150403
Q13151	ROA0_HUMAN	sp|Q13151|ROA0_HUMAN	HNRNPA0	305	30841	Homo sapiens	Heterogeneous nuclear ribonucleoprotein A0	1:Experimental evidence at protein level	Heterogeneous nuclear ribonucleoprotein A0 (hnRNP A0)	16.72	1	0.999	5	5	5	48	48	48	0	0	0		13.0111	12.6002	12.8941	12.8128	13.4209	13.0928	12.9474	13.2047	13.4278	13.2587	12.706	12.7473	12.8464	12.932	12.7749	12.8763	12.9548	13.3292	13.5483	13.4864	Q13151	HNRNPA0	FALSE	0	-0.262879	0.356678	0.0468996
Q13155	AIMP2_HUMAN	sp|Q13155|AIMP2_HUMAN	AIMP2	320	35349	Homo sapiens	Aminoacyl tRNA synthase complex-interacting multifunctional protein 2	1:Experimental evidence at protein level	Aminoacyl tRNA synthase complex-interacting multifunctional protein 2 (Multisynthase complex auxiliary component p38) (Protein JTV-1)	14.69	1	0.999	4	3	4	19	18	19	0	0	0		14.657	14.7134	14.7575	14.8443	14.7269	14.9163	14.9341	7.87552	13.1887	9.07035	14.6633	14.4663	14.7078	14.6956	14.7963	15.1157	14.9134	13.3106	13.1274	9.30625	Q13155	AIMP2	TRUE	3	-2.51098	1.4273	-0.541842
Q13162	PRDX4_HUMAN	sp|Q13162|PRDX4_HUMAN	PRDX4	271	30540	Homo sapiens	Peroxiredoxin-4	1:Experimental evidence at protein level	Peroxiredoxin-4 (EC 1.11.1.24) (Antioxidant enzyme AOE372) (AOE37-2) (Peroxiredoxin IV) (Prx-IV) (Thioredoxin peroxidase AO372) (Thioredoxin-dependent peroxide reductase A0372) (Thioredoxin-dependent peroxiredoxin 4)	22.51	1	0.999	6	0	4	27	0	17	0	0	0		10.5608	10.7222	11.0173	9.25184	11.8451	11.6258	11.7647	11.8017	11.3587	11.4478	10.7387	10.95	9.88624	10.4566	11.1293	11.1676	11.4257	11.1188	10.986	10.9533	Q13162	PRDX4	FALSE	0	-0.333077	0.849849	0.258386
Q13190	STX5_HUMAN	sp|Q13190|STX5_HUMAN	STX5	355	39673	Homo sapiens	Syntaxin-5	1:Experimental evidence at protein level	Syntaxin-5	8.45	1	0.999	2	0	2	7	0	7	0	0	0		9.93872	9.5595	10.9187	9.96468	9.95616	9.95305	10.242	9.13298	9.52486	9.43729	9.61839	10.6525	9.74874	9.6078	9.89839	9.61015	9.57273	9.27715	9.22171	8.69087	Q13190	STX5	FALSE	0	-0.198672	0.744553	0.27294
Q13200	PSMD2_HUMAN	sp|Q13200|PSMD2_HUMAN	PSMD2	908	100200	Homo sapiens	26S proteasome non-ATPase regulatory subunit 2	1:Experimental evidence at protein level	26S proteasome non-ATPase regulatory subunit 2 (26S proteasome regulatory subunit RPN1) (26S proteasome regulatory subunit S2) (26S proteasome subunit p97) (Protein 55.11) (Tumor necrosis factor type 1 receptor-associated protein 2)	11.78	1	0.999	6	3	6	63	60	63	0	0	0		12.2439	12.1902	12.0551	12.0807	12.1321	12.1549	12.3964	11.9875	11.4973	11.4405	12.0773	11.9796	12.1199	11.8818	11.6164	11.7693	11.9798	11.5623	11.8332	11.6453	Q13200	PSMD2	FALSE	0	-0.115735	0.458511	0.171388
Q13242	SRSF9_HUMAN	sp|Q13242|SRSF9_HUMAN	SRSF9	221	25542	Homo sapiens	Serine/arginine-rich splicing factor 9	1:Experimental evidence at protein level	Serine/arginine-rich splicing factor 9 (Pre-mRNA-splicing factor SRp30C) (Splicing factor, arginine/serine-rich 9)	29.86	1	0.999	7	0	6	40	0	32	0	0	0		12.5692	12.4354	12.8073	12.2904	12.9263	12.8726	12.5082	13.5464	13.5248	13.2586	12.496	12.0473	12.2348	12.4967	12.7194	12.7568	12.5745	13.3635	13.4606	13.4314	Q13242	SRSF9	FALSE	0	-0.335089	0.566707	0.115809
Q13243	SRSF5_HUMAN	sp|Q13243|SRSF5_HUMAN	SRSF5	272	31264	Homo sapiens	Serine/arginine-rich splicing factor 5	1:Experimental evidence at protein level	Serine/arginine-rich splicing factor 5 (Delayed-early protein HRS) (Pre-mRNA-splicing factor SRP40) (Splicing factor, arginine/serine-rich 5)	19.12	1	0.999	5	3	4	73	49	50	0	0	0		13.6652	13.6779	13.9799	13.8129	13.3606	13.385	13.2271	11.747	12.0714	11.6614	14.032	14.0509	14.1481	14.1786	13.6935	13.8436	13.6263	11.9256	12.0029	12.0588	Q13243	SRSF5	FALSE	0	-1.12185	0.527476	-0.297188
Q13247	SRSF6_HUMAN	sp|Q13247|SRSF6_HUMAN	SRSF6	344	39587	Homo sapiens	Serine/arginine-rich splicing factor 6	1:Experimental evidence at protein level	Serine/arginine-rich splicing factor 6 (Pre-mRNA-splicing factor SRP55) (Splicing factor, arginine/serine-rich 6)	17.15	1	0.999	7	0	7	98	0	98	0	0	0		16.0201	16.0176	15.9429	15.9254	15.4979	15.4718	15.6873	14.9228	14.9307	14.798	16.1952	16.1833	16.1826	16.1678	16.0192	16.009	15.9029	14.7594	14.9121	14.6807	Q13247	SRSF6	FALSE	0	-0.706961	0.347414	-0.179773
Q13263	TIF1B_HUMAN	sp|Q13263|TIF1B_HUMAN	TRIM28	835	88550	Homo sapiens	Transcription intermediary factor 1-beta	1:Experimental evidence at protein level	Transcription intermediary factor 1-beta (TIF1-beta) (E3 SUMO-protein ligase TRIM28) (EC 2.3.2.27) (KRAB-associated protein 1) (KAP-1) (KRAB-interacting protein 1) (KRIP-1) (Nuclear corepressor KAP-1) (RING finger protein 96) (RING-type E3 ubiquitin transferase TIF1-beta) (Tripartite motif-containing protein 28)	21.92	1	0.999	14	4	14	121	21	121	0	0	0	10M(15.9949), N-term(42.0106)	14.0118	13.9297	14.0677	14.0864	14.5747	14.5005	14.5183	12.8669	12.457	12.3341	13.9108	13.9029	14.1645	13.9514	14.3941	14.4206	14.2315	12.6337	12.7401	12.6737	Q13263	TRIM28	FALSE	0	-0.684504	0.749281	0.0323882
Q13283	G3BP1_HUMAN	sp|Q13283|G3BP1_HUMAN	G3BP1	466	52164	Homo sapiens	Ras GTPase-activating protein-binding protein 1	1:Experimental evidence at protein level	Ras GTPase-activating protein-binding protein 1 (G3BP-1) (EC 3.6.4.12) (EC 3.6.4.13) (ATP-dependent DNA helicase VIII) (hDH VIII) (GAP SH3 domain-binding protein 1)	42.7	1	0.999	14	0	14	177	0	177	0	0	0	2M(15.9949)	15.3464	15.3071	15.2967	15.2559	14.9135	14.8533	14.9784	13.9665	14.0317	14.1584	15.116	15.1591	14.842	14.9543	15.2467	15.2346	15.2661	13.918	13.8212	13.8465	Q13283	G3BP1	FALSE	0	-0.473239	0.613915	0.0703376
Q13347	EIF3I_HUMAN	sp|Q13347|EIF3I_HUMAN	EIF3I	325	36502	Homo sapiens	Eukaryotic translation initiation factor 3 subunit I	1:Experimental evidence at protein level	Eukaryotic translation initiation factor 3 subunit I (eIF3i) (Eukaryotic translation initiation factor 3 subunit 2) (TGF-beta receptor-interacting protein 1) (TRIP-1) (eIF-3-beta) (eIF3 p36)	20.92	1	0.999	6	0	6	27	0	27	0	0	0		11.6194	11.6518	11.4375	11.3711	11.5952	11.3538	11.334	12.197	12.151	12.0511	11.9338	11.5316	11.6702	11.7041	12.0196	11.9223	11.818	12.0995	12.1126	12.1689	Q13347	EIF3I	FALSE	0	-0.524414	0.0806769	-0.221868
Q13356	PPIL2_HUMAN	sp|Q13356|PPIL2_HUMAN	PPIL2	520	58823	Homo sapiens	RING-type E3 ubiquitin-protein ligase PPIL2	1:Experimental evidence at protein level	RING-type E3 ubiquitin-protein ligase PPIL2 (EC 2.3.2.27) (CYC4) (Cyclophilin-60) (Cyclophilin-like protein Cyp-60) (Cyp60) (hCyP-60) (Probable inactive peptidyl-prolyl cis-trans isomerase-like 2) (PPIase) (Rotamase PPIL2)	2.88	0.9722	0.999	1	0	1	2	0	2	0	0	0		10.2741	9.50911	10.25	9.63289	9.11952	10.3644	9.14715	10.3547	11.2292	10.5694	10.2525	10.0359	10.753	10.6574	11.4589	10.9347	10.5393	11.371	10.7845	10.995	Q13356	PPIL2	TRUE	3	-1.26298	-0.203369	-0.733174
Q13395	TARB1_HUMAN	sp|Q13395|TARB1_HUMAN	TARBP1	1621	181675	Homo sapiens	Probable methyltransferase TARBP1	1:Experimental evidence at protein level	Probable methyltransferase TARBP1 (EC 2.1.1.-) (TAR RNA-binding protein 1) (TAR RNA-binding protein of 185 kDa) (TRP-185)	1.54	1	0.999	2	2	2	3	3	3	0	0	0		10.7561	10.4873	9.85309	9.82715	12.3978	12.1301	12.0283	11.2787	11.3253	10.8904	9.61356	10.1522	9.63458	8.05208	11.1494	11.6471	11.6861	11.465	11.2226	11.2585	Q13395	TARBP1	TRUE	2	-0.432646	1.45127	0.509314
Q13409	DC1I2_HUMAN	sp|Q13409|DC1I2_HUMAN	DYNC1I2	638	71457	Homo sapiens	Cytoplasmic dynein 1 intermediate chain 2	1:Experimental evidence at protein level	Cytoplasmic dynein 1 intermediate chain 2 (Cytoplasmic dynein intermediate chain 2) (Dynein intermediate chain 2, cytosolic) (DH IC-2)	10.66	1	0.999	5	1	5	15	1	15	0	0	0		11.9748	11.9526	12.1873	12.1527	11.8973	11.8625	11.4804	11.2241	11.6466	11.541	12.1866	12.0476	11.765	11.9126	11.7489	11.7432	11.813	11.5262	11.3901	11.3999	Q13409	DYNC1I2	FALSE	0	-0.267528	0.344783	0.0386273
Q13428	TCOF_HUMAN	sp|Q13428|TCOF_HUMAN	TCOF1	1488	152106	Homo sapiens	Treacle protein	1:Experimental evidence at protein level	Treacle protein (Treacher Collins syndrome protein)	31.12	1	0.999	48	0	5	722	0	51	0	0	0		12.6399	12.7047	12.628	12.4746	13.6238	13.694	13.4023	8.36244	8.94943	8.95068	12.2692	12.5978	12.6311	12.8418	12.9218	12.6726	12.8155	8.77818	8.53084	8.19714	Q13428	TCOF1	TRUE	6	-1.50332	2.13806	0.317374
Q13435	SF3B2_HUMAN	sp|Q13435|SF3B2_HUMAN	SF3B2	895	100228	Homo sapiens	Splicing factor 3B subunit 2	1:Experimental evidence at protein level	Splicing factor 3B subunit 2 (Pre-mRNA-splicing factor SF3b 145 kDa subunit) (SF3b145) (Spliceosome-associated protein 145) (SAP 145)	21.9	1	0.999	14	0	14	144	0	144	0	0	0	10M(15.9949)	14.7647	14.6715	14.7827	14.8144	15.1812	14.9951	15.007	13.459	13.4691	13.4135	14.9697	15.0005	14.9625	15.0083	15.2307	15.1878	15.1943	13.5044	13.5917	13.5015	Q13435	SF3B2	FALSE	0	-0.82397	0.505347	-0.159311
Q13439	GOGA4_HUMAN	sp|Q13439|GOGA4_HUMAN	GOLGA4	2230	261140	Homo sapiens	Golgin subfamily A member 4	1:Experimental evidence at protein level	Golgin subfamily A member 4 (256 kDa golgin) (Golgin-245) (Protein 72.1) (Trans-Golgi p230)	8.03	1	0.9988	16	0	16	33	0	33	0	0	0		11.1043	11.4667	11.3514	11.4567	11.3913	11.5218	11.217	12.8744	13.0587	12.8224	10.7716	10.9692	10.9515	10.9903	11.0296	10.4649	11.2339	12.8159	12.8767	12.8422	Q13439	GOLGA4	FALSE	0	-0.444173	1.10792	0.331874
Q13443	ADAM9_HUMAN	sp|Q13443|ADAM9_HUMAN	ADAM9	819	90556	Homo sapiens	Disintegrin and metalloproteinase domain-containing protein 9	1:Experimental evidence at protein level	Disintegrin and metalloproteinase domain-containing protein 9 (ADAM 9) (EC 3.4.24.-) (Cellular disintegrin-related protein) (Meltrin-gamma) (Metalloprotease/disintegrin/cysteine-rich protein 9) (Myeloma cell metalloproteinase)	2.08	1	0.999	2	0	2	4	0	4	0	0	0		12.9011	12.7135	12.8725	12.7857	12.7389	12.3995	12.8173	11.6247	11.5113	11.3879	12.805	12.9142	12.9875	12.7747	12.6474	12.9017	12.6229	11.8041	11.8801	11.9479	Q13443	ADAM9	FALSE	0	-0.662043	0.355422	-0.15331
Q13454	TUSC3_HUMAN	sp|Q13454|TUSC3_HUMAN	TUSC3	348	39676	Homo sapiens	Tumor suppressor candidate 3	1:Experimental evidence at protein level	Dolichyl-diphosphooligosaccharide--protein glycosyltransferase subunit TUSC3 (Oligosaccharyl transferase subunit TUSC3) (Magnesium uptake/transporter TUSC3) (Protein N33) (Tumor suppressor candidate 3)	2.87	0.9567	0.9984	1	0	1	2	0	2	0	0	0		10.6025	10.2501	10.6301	11.0357	7.96837	10.5044	10.5801	12.2705	11.8945	12.3015	11.8412	12.1926	11.803	11.9689	10.7813	10.771	10.4295	12.4922	12.5368	12.7917	Q13454	TUSC3	TRUE	1	-1.90344	-0.0106005	-0.957021
Q13490	BIRC2_HUMAN	sp|Q13490|BIRC2_HUMAN	BIRC2	618	69900	Homo sapiens	Baculoviral IAP repeat-containing protein 2	1:Experimental evidence at protein level	Baculoviral IAP repeat-containing protein 2 (EC 2.3.2.27) (Cellular inhibitor of apoptosis 1) (C-IAP1) (IAP homolog B) (Inhibitor of apoptosis protein 2) (hIAP-2) (hIAP2) (RING finger protein 48) (RING-type E3 ubiquitin transferase BIRC2) (TNFR2-TRAF-signaling complex protein 2)	9.87	1	0.999	6	0	6	35	0	35	0	0	0		13.137	13.0396	13.0975	13.0123	13.7937	13.713	13.6364	11.4834	11.6438	11.9643	13.0044	12.8189	13.0886	13.0624	13.7991	13.8889	13.8774	11.4427	11.9214	11.5812	Q13490	BIRC2	FALSE	0	-0.792519	0.799679	0.00358037
Q13492	PICAL_HUMAN	sp|Q13492|PICAL_HUMAN	PICALM	652	70755	Homo sapiens	Phosphatidylinositol-binding clathrin assembly protein	1:Experimental evidence at protein level	Phosphatidylinositol-binding clathrin assembly protein (Clathrin assembly lymphoid myeloid leukemia protein)	1.69	0.8616	0.9944	1	0	1	3	0	3	0	0	0		11.4028	11.2179	11.5158	11.5354	10.7195	9.31322	10.5091	7.91598	10.3338	10.6935	11.1157	10.8601	11.0487	10.6966	10.3195	10.4526	10.0723	10.1299	9.1993	10.5226	Q13492	PICALM	TRUE	2	-0.730374	0.878318	0.0739717
Q13547	HDAC1_HUMAN	sp|Q13547|HDAC1_HUMAN	HDAC1	482	55103	Homo sapiens	Histone deacetylase 1	1:Experimental evidence at protein level	Histone deacetylase 1 (HD1) (EC 3.5.1.98) (Protein deacetylase HDAC1) (EC 3.5.1.-) (Protein deacylase HDAC1) (EC 3.5.1.-)	2.49	0.7434	0.988	1	0	1	1	0	1	0	0	0		10.5113	9.57252	10.2021	10.1452	9.16572	10.0132	9.51609	11.9428	12.0693	11.8805	10.2691	8.55473	8.32512	7.91468	10.0392	9.21432	9.72095	11.5763	11.6315	11.7277	Q13547	HDAC1	TRUE	6	-0.511046	1.72008	0.604519
Q13554	KCC2B_HUMAN	sp|Q13554|KCC2B_HUMAN	CAMK2B	666	72678	Homo sapiens	Calcium/calmodulin-dependent protein kinase type II subunit beta	1:Experimental evidence at protein level	Calcium/calmodulin-dependent protein kinase type II subunit beta (CaM kinase II subunit beta) (CaMK-II subunit beta) (EC 2.7.11.17)	2.85	0.9723	0.999	1	0	1	4	0	4	0	0	0		9.15021	9.12896	9.68988	10.2256	9.28512	10.2742	8.14363	9.97394	10.1356	9.98098	10.077	9.41005	9.63966	9.78413	10.2977	10.7573	10.8055	9.23444	10.3882	10.1203	Q13554	CAMK2B	TRUE	1	-1.01211	0.106878	-0.452618
Q13561	DCTN2_HUMAN	sp|Q13561|DCTN2_HUMAN	DCTN2	401	44231	Homo sapiens	Dynactin subunit 2	1:Experimental evidence at protein level	Dynactin subunit 2 (50 kDa dynein-associated polypeptide) (Dynactin complex 50 kDa subunit) (DCTN-50) (p50 dynamitin)	10.72	1	0.999	3	0	3	13	0	13	0	0	0		12.2876	12.5817	12.8477	12.3152	12.8436	13.1495	12.7259	12.01	11.4129	11.574	12.2965	12.2259	12.4914	12.6098	13.3077	13.1205	13.3733	11.4197	11.7834	11.5709	Q13561	DCTN2	FALSE	0	-0.630341	0.540092	-0.0451245
Q13586	STIM1_HUMAN	sp|Q13586|STIM1_HUMAN	STIM1	685	77423	Homo sapiens	Stromal interaction molecule 1	1:Experimental evidence at protein level	Stromal interaction molecule 1	5.84	1	0.999	3	0	3	12	0	12	0	0	0		11.8147	11.9838	12.0248	11.7502	11.9122	11.8419	11.9232	8.38175	10.1913	11.5393	11.7789	11.8488	11.4512	11.2329	11.9429	12.3761	12.0099	9.97302	10.5815	10.5744	Q13586	STIM1	TRUE	1	-0.925332	0.844032	-0.0406501
Q13596	SNX1_HUMAN	sp|Q13596|SNX1_HUMAN	SNX1	522	59070	Homo sapiens	Sorting nexin-1	1:Experimental evidence at protein level	Sorting nexin-1	9.96	1	0.9904	4	0	3	20	0	4	0	0	0		10.1643	10.3801	10.1492	10.5229	10.4308	9.95441	10.6098	10.4432	11.1275	10.8248	10.8796	10.6708	9.28374	10.2869	9.958	9.77235	9.76079	10.4515	10.7667	10.3689	Q13596	SNX1	FALSE	0	-0.179417	0.661	0.240791
Q13610	PWP1_HUMAN	sp|Q13610|PWP1_HUMAN	PWP1	501	55828	Homo sapiens	Periodic tryptophan protein 1 homolog	1:Experimental evidence at protein level	Periodic tryptophan protein 1 homolog (Keratinocyte protein IEF SSP 9502)	2.2	0.7645	0.9893	1	0	1	2	0	2	0	0	0		12.1744	12.103	12.4081	12.0868	11.7244	11.7983	11.5406	8.82806	8.26781	8.84349	11.9936	12.0447	12.3369	12	12.2268	11.4533	11.8685	10.0388	7.94431	8.48429	Q13610	PWP1	TRUE	5	-1.50006	1.37681	-0.0616252
Q13620	CUL4B_HUMAN	sp|Q13620|CUL4B_HUMAN	CUL4B	913	103982	Homo sapiens	Cullin-4B	1:Experimental evidence at protein level	Cullin-4B (CUL-4B)	1.75	0.9723	0.999	1	0	1	7	0	7	0	0	0		10.2738	10.3453	10.5362	10.315	10.3988	9.86451	10.2515	8.01258	8.38856	8.43425	9.9993	10.352	11.112	10.4891	10.2121	8.47627	10.1692	8.19694	8.28799	9.45736	Q13620	CUL4B	TRUE	6	-0.890772	0.904414	0.00682113
Q13627	DYR1A_HUMAN	sp|Q13627|DYR1A_HUMAN	DYRK1A	763	85584	Homo sapiens	Dual specificity tyrosine-phosphorylation-regulated kinase 1A	1:Experimental evidence at protein level	Dual specificity tyrosine-phosphorylation-regulated kinase 1A (EC 2.7.11.23) (EC 2.7.12.1) (Dual specificity YAK1-related kinase) (HP86) (Protein kinase minibrain homolog) (MNBH) (hMNB)	6.95	1	0.9921	6	0	6	7	0	7	0	0	0		12.7501	12.5647	12.9087	12.5645	11.4685	11.4805	11.5048	10.4468	11.1614	11.4232	12.4002	12.2957	12.5779	12.7374	11.2392	11.5254	11.0699	10.299	9.84106	10.196	Q13627	DYRK1A	FALSE	0	-0.438912	1.25723	0.40916
Q13637	RAB32_HUMAN	sp|Q13637|RAB32_HUMAN	RAB32	225	24997	Homo sapiens	Ras-related protein Rab-32	1:Experimental evidence at protein level	Ras-related protein Rab-32	17.78	1	0.999	3	3	3	15	15	15	0	0	0		12.5344	12.988	12.8029	12.7261	13.4415	13.4617	12.861	13.2306	13.4543	13.0802	12.7279	12.6227	12.7187	12.8458	13.1416	13.2589	13.217	13.289	13.2885	13.6259	Q13637	RAB32	FALSE	0	-0.352799	0.321764	-0.0155175
Q13724	MOGS_HUMAN	sp|Q13724|MOGS_HUMAN	MOGS	837	91918	Homo sapiens	Mannosyl-oligosaccharide glucosidase	1:Experimental evidence at protein level	Mannosyl-oligosaccharide glucosidase (EC 3.2.1.106) (Processing A-glucosidase I)	5.14	1	0.999	4	0	4	6	0	6	0	0	0		13.7449	13.8363	13.866	13.8256	13.3993	13.3816	13.2116	12.6798	12.2105	12.5893	13.7854	13.7391	13.7649	13.9949	13.3767	13.2316	13.2556	12.5633	12.3774	12.5969	Q13724	MOGS	FALSE	0	-0.536581	0.548371	0.0058946
Q13838	DX39B_HUMAN	sp|Q13838|DX39B_HUMAN	DDX39B	428	48991	Homo sapiens	Spliceosome RNA helicase DDX39B	1:Experimental evidence at protein level	Spliceosome RNA helicase DDX39B (EC 3.6.4.13) (56 kDa U2AF65-associated protein) (ATP-dependent RNA helicase p47) (DEAD box protein UAP56) (HLA-B-associated transcript 1 protein)	6.78	0.9955	0.999	2	0	2	7	0	7	0	0	0		11.8484	10.9739	11.1595	10.9615	10.1961	10.7601	10.2179	11.9713	12.1224	11.8465	11.1573	11.127	10.4881	10.5342	10.1131	10.4396	10.3702	11.5727	11.9555	12.022	Q13838	DDX39B	FALSE	0	-0.410529	0.866097	0.227784
Q13885	TBB2A_HUMAN	sp|Q13885|TBB2A_HUMAN	TUBB2A	445	49907	Homo sapiens	Tubulin beta-2A chain	1:Experimental evidence at protein level	Tubulin beta-2A chain (Tubulin beta class IIa)	41.35	1	0.999	16	1	1	406	23	23	0	0	0		12.0707	12.151	12.4976	12.4091	12.3558	12.4992	12.2438	11.6563	12.0918	12.2439	11.9999	11.9433	12.1259	11.6675	11.8013	11.795	11.5961	11.5969	11.4138	11.8847	Q13885	TUBB2A	FALSE	0	0.169107	0.709848	0.439477
Q13895	BYST_HUMAN	sp|Q13895|BYST_HUMAN	BYSL	437	49601	Homo sapiens	Bystin	1:Experimental evidence at protein level	Bystin	21.51	1	0.999	9	4	9	99	39	99	0	0	0		13.7192	13.8123	13.8438	13.7894	13.8238	14.0926	13.9024	12.3006	12.4932	12.2195	13.8629	13.9335	13.93	13.9378	13.946	13.9671	14.1648	12.7442	12.3812	12.3487	Q13895	BYSL	FALSE	0	-0.786301	0.542422	-0.121939
Q14008	CKAP5_HUMAN	sp|Q14008|CKAP5_HUMAN	CKAP5	2032	225495	Homo sapiens	Cytoskeleton-associated protein 5	1:Experimental evidence at protein level	Cytoskeleton-associated protein 5 (Colonic and hepatic tumor overexpressed gene protein) (Ch-TOG)	11.81	1	0.999	19	13	19	91	77	91	0	0	0	10M(15.9949), 1M(15.9949)	12.9371	12.9097	13.0965	12.9969	13.3395	13.2173	13.379	11.3708	11.8775	11.7899	11.4563	11.6326	11.5483	11.4527	12.1979	11.9907	12.3358	11.3394	11.7415	11.4674	Q14008	CKAP5	FALSE	0	0.447508	1.50282	0.975166
Q14011	CIRBP_HUMAN	sp|Q14011|CIRBP_HUMAN	CIRBP	172	18648	Homo sapiens	Cold-inducible RNA-binding protein	1:Experimental evidence at protein level	Cold-inducible RNA-binding protein (A18 hnRNP) (Glycine-rich RNA-binding protein CIRP)	26.74	1	0.999	3	0	3	13	0	13	0	0	0		11.6442	10.8031	11.2766	10.8913	12.1872	11.8899	11.8342	11.99	11.9963	12.3456	11.4989	10.8757	11.0811	11.09	11.8925	12.2045	11.8273	12.1342	11.7762	12.3935	Q14011	CIRBP	FALSE	0	-0.483785	0.500677	0.00844618
Q14103	HNRPD_HUMAN	sp|Q14103|HNRPD_HUMAN	HNRNPD	355	38434	Homo sapiens	Heterogeneous nuclear ribonucleoprotein D0	1:Experimental evidence at protein level	Heterogeneous nuclear ribonucleoprotein D0 (hnRNP D0) (AU-rich element RNA-binding protein 1)	17.75	1	0.999	4	0	4	36	0	36	0	0	0	16M(15.9949)	14.5953	13.6017	13.3455	13.2108	13.3155	13.3846	13.3333	13.4773	13.6889	13.5561	13.919	13.7916	13.7712	13.3708	12.973	13.2714	13.4174	13.3437	13.6568	13.3532	Q14103	HNRNPD	FALSE	0	-0.28641	0.414644	0.064117
Q14123	PDE1C_HUMAN	sp|Q14123|PDE1C_HUMAN	PDE1C	709	80760	Homo sapiens	Dual specificity calcium/calmodulin-dependent 3',5'-cyclic nucleotide phosphodiesterase 1C	1:Experimental evidence at protein level	Dual specificity calcium/calmodulin-dependent 3',5'-cyclic nucleotide phosphodiesterase 1C (Cam-PDE 1C) (EC 3.1.4.17) (Hcam3)	2.54	0.9723	0.999	1	0	1	3	0	3	0	0	0		9.9385	10.4761	10.1056	9.53505	9.48628	9.939	10.0714	9.08703	9.49177	8.31965	9.2866	10.5356	9.13583	9.30413	9.10221	10.3753	9.50385	8.22763	9.70705	7.43039	Q14123	PDE1C	TRUE	6	-0.321044	1.08942	0.384188
Q14137	BOP1_HUMAN	sp|Q14137|BOP1_HUMAN	BOP1	746	83630	Homo sapiens	Ribosome biogenesis protein BOP1	1:Experimental evidence at protein level	Ribosome biogenesis protein BOP1 (Block of proliferation 1 protein)	1.34	0.9723	0.999	1	0	1	4	0	4	0	0	0		10.7404	11.3403	10.8707	11.3581	11.094	10.9202	11.431	9.19392	8.97981	8.22402	11.3043	11.2863	11.719	11.566	11.4923	11.3879	10.7588	10.406	9.44105	9.93877	Q14137	BOP1	TRUE	3	-1.39461	0.365025	-0.514793
Q14152	EIF3A_HUMAN	sp|Q14152|EIF3A_HUMAN	EIF3A	1382	166569	Homo sapiens	Eukaryotic translation initiation factor 3 subunit A	1:Experimental evidence at protein level	Eukaryotic translation initiation factor 3 subunit A (eIF3a) (Eukaryotic translation initiation factor 3 subunit 10) (eIF-3-theta) (eIF3 p167) (eIF3 p180) (eIF3 p185)	11	1	0.999	17	17	17	55	55	55	0	0	0		12.8877	12.907	13.1212	13.006	13.5345	13.6247	13.459	12.7134	12.7045	12.7499	12.9027	12.9416	12.8533	12.8933	13.7075	13.6931	13.5964	12.778	12.9127	12.8306	Q14152	EIF3A	FALSE	0	-0.407623	0.32739	-0.0401166
Q14157	UBP2L_HUMAN	sp|Q14157|UBP2L_HUMAN	UBAP2L	1087	114535	Homo sapiens	Ubiquitin-associated protein 2-like	1:Experimental evidence at protein level	Ubiquitin-associated protein 2-like (Protein NICE-4) (RNA polymerase II degradation factor UBAP2L)	19.23	1	0.999	13	0	13	132	0	132	0	0	0		14.1246	13.9216	13.8364	13.9461	14.2197	14.1504	14.2448	13.2778	13.1378	13.3235	13.4562	13.498	13.4907	13.5405	13.7574	13.5934	13.815	13.2008	13.1541	13.1217	Q14157	UBAP2L	FALSE	0	0.00937056	0.701663	0.355517
Q14160	SCRIB_HUMAN	sp|Q14160|SCRIB_HUMAN	SCRIB	1630	177724	Homo sapiens	Protein scribble homolog	1:Experimental evidence at protein level	Protein scribble homolog (Scribble) (hScrib) (Protein LAP4)	6.38	1	0.999	10	0	10	27	0	27	0	0	0		11.921	11.815	11.8976	11.7131	13.8386	13.6117	13.7072	10.0602	10.693	11.3412	11.1902	11.2951	11.2909	11.2109	13.1418	12.9644	12.8566	10.4295	10.4957	10.9139	Q14160	SCRIB	FALSE	0	-0.550009	1.51192	0.480953
Q14161	GIT2_HUMAN	sp|Q14161|GIT2_HUMAN	GIT2	759	84543	Homo sapiens	ARF GTPase-activating protein GIT2	1:Experimental evidence at protein level	ARF GTPase-activating protein GIT2 (ARF GAP GIT2) (Cool-interacting tyrosine-phosphorylated protein 2) (CAT-2) (CAT2) (G protein-coupled receptor kinase-interactor 2) (GRK-interacting protein 2)	8.04	1	0.999	5	0	4	16	0	15	0	0	0		12.5184	12.5923	12.5114	12.393	12.1818	12.3046	12.0632	10.9173	11.1528	8.85006	12.4988	12.3662	12.3816	12.3148	12.7467	12.6178	12.5276	10.4857	10.9345	11.6732	Q14161	GIT2	TRUE	1	-1.19115	0.578744	-0.306204
[truncated: 714 more rows]
[truncated: 4 more columns]

## Sheet: peptide
Peptide	Modified Peptide	Extended Peptide	Prev AA	Next AA	Peptide Length	Charge	Retention	Observed Mass	Calibrated Observed Mass	Observed M/Z	Calibrated Observed M/Z	Calculated Peptide Mass	Calculated M/Z	Delta Mass	SpectralSim	RTScore	Expectation	Hyperscore	Nextscore	Probability	Number of Enzymatic Termini	Number of Missed Cleavages	Protein Start	Protein End	Assigned Modifications	Ion Mobility	Is Unique	Protein	Protein ID	Entry Name	Gene	Protein Description	Mapped Genes	Mapped Proteins
[truncated: 70,746 more rows]
